# Supplementary material for: 3,4-Bis-O-propargyl-1,2:5,6-di-O-iso­propyl­idene-d-mannitol: a study of multiple weak hydrogen bonds in the solid state
Source: Acta Crystallogr C Struct Chem. 2022 Oct 11;78(Pt 11):629–46. doi: 10.1107/S205322962200897X (PMC9635589; doi:10.1107/S205322962200897X)
Supplement: Supplementary file 1 [file c-78-00629-sup1.cif]

##############################################################################
#                                                                            #
# This CIF contains the data in a paper accepted for publication in          #
# Acta Crystallographica Section C. It conforms to the requirements of       #
# Notes for Authors for Acta Crystallographica Section C, and has been       #
# peer reviewed under the auspices of the IUCr Commission on Journals.       #
#                                                                            #
# Full details of the Crystallographic Information File format               #
# are given in the paper "The Crystallographic Information File (CIF):       #
# a New Standard Archive File for Crystallography" by S. R. Hall, F. H.      #
# Allen and I. D. Brown [Acta Cryst. (1991), A47, 655-685].                  #
#                                                                            #
# The current version of the core CIF dictionary is obtainable from          #
# ftp://ftp.iucr.org/pub/cif_core.dic.                                       #
#                                                                            #
# Software is freely available for graphical display of the structure(s)     #
# in this CIF. For information consult the CIF software page                 #
# http://www.iucr.org/resources/cif/software.                                #
#                                                                            #
# This file may be used for bona fide research purposes within the           #
# scientific community so long as proper attribution is given to the journal # 
# article from which it was obtained.                                        #
#                                                                            #
##############################################################################
data_I
_audit_creation_method
;
Olex2 1.2
(compiled 2018.05.29 svn.r3508 for OlexSys, GUI svn.r5506)
;
_chemical_name_systematic
;\
(1<i>R</i>,2<i>R</i>)-1,2-Bis[(<i>R</i>)-2,2-dimethyl-1,3-dioxolan-4-yl]-1,2-\
bis(prop-2-yn-1-yloxy)ethane
;
_chemical_name_common
;
3,4-Bis-<i>O</i>-propargyl-1,2:5,6-di-<i>O</i>-isopropylidene-<i>D</i>-mannitol
;
_chemical_formula_moiety     'C18 H26 O6'
_chemical_formula_sum     'C18 H26 O6'
_chemical_formula_iupac     'C18 H26 O6'
_chemical_formula_weight     338.39
_chemical_melting_point     ?
_chemical_absolute_configuration     rm
_space_group_crystal_system     triclinic
_space_group_name_H-M_alt     'P 1'
_space_group_name_Hall     'P 1'
loop_
    _space_group_symop_operation_xyz
    'x, y, z'
_cell_length_a     9.4726(4)
_cell_length_b     10.3000(5)
_cell_length_c     15.3583(7)
_cell_angle_alpha     73.378(2)
_cell_angle_beta     88.382(2)
_cell_angle_gamma     86.400(2)
_cell_volume     1432.94(11)
_cell_formula_units_Z     3
_cell_measurement_reflns_used     9994
_cell_measurement_theta_min     2.57
_cell_measurement_theta_max     30.42
_cell_measurement_temperature     150(2)
_exptl_crystal_description     block
_exptl_crystal_colour     colourless
_exptl_crystal_size_max     0.24
_exptl_crystal_size_mid     0.208
_exptl_crystal_size_min     0.186
_exptl_crystal_density_diffrn     1.176
_exptl_crystal_density_meas     .
_exptl_crystal_density_method     ?
_exptl_crystal_F_000     546
_exptl_absorpt_coefficient_mu     0.088
_exptl_absorpt_correction_type     multi-scan
_exptl_absorpt_process_details
;
(SADABS; Bruker, 2016)
;
_exptl_absorpt_correction_T_min     0.6785
_exptl_absorpt_correction_T_max     0.7461
_diffrn_ambient_temperature     150.0
_diffrn_source     ?
_diffrn_radiation_type     MoK\a
_diffrn_radiation_wavelength     0.71073
_diffrn_radiation_monochromator     'graphite'
_diffrn_measurement_device_type     'Bruker APEXII CCD'
_diffrn_measurement_method     '\f and \w scans'
_diffrn_detector_area_resol_mean     ?
_diffrn_reflns_number     25389
_diffrn_reflns_av_R_equivalents     0.0278
_diffrn_reflns_av_unetI/netI     0.0247
_diffrn_reflns_theta_min     2.573
_diffrn_reflns_theta_max     24.999
_diffrn_reflns_theta_full     24.999
_diffrn_measured_fraction_theta_max     0.985
_diffrn_measured_fraction_theta_full     0.985
_diffrn_reflns_limit_h_min     -11
_diffrn_reflns_limit_h_max     11
_diffrn_reflns_limit_k_min     -12
_diffrn_reflns_limit_k_max     12
_diffrn_reflns_limit_l_min     -16
_diffrn_reflns_limit_l_max     18
_diffrn_standards_number     0
_refine_special_details
;
A colourless block-like crystal of <b>1</b> with the dimensions
0.19 \\times 0.21 \\times 0.24 mm, selected under a polarizing microscope (Leica
M165Z), was picked up on a MicroMount (MiTeGen, USA) consisting of a thin
polymer tip with a wicking aperture. The X-ray diffraction measurements were
carried out on a Bruker kappa-II CCD diffractometer at 150 K using I\mS
Incoatec Microfocus Source with Mo-K<i>\a</i> radiation (\l = 0.710723 \%A).
The single crystal, mounted on the goniometer using a cryo loop for intensity
measurements, was coated with immersion oil type NVH and then quickly
transferred to the cold nitrogen stream generated by an Oxford Cryostream 700
series. Symmetry-related absorption corrections using the program SADABS
(Bruker, 2016) were applied and the data were corrected for Lorentz and
polarisation effects using Bruker APEX3 software (Bruker, 2016). The structure
was solved by program SHELXT (Sheldrick, 2015a) (with intrinsic phasing) and
the full-matrix least-square refinements were carried out using SHELXL
(Sheldrick, 2015b) through the OLEX2 (Dolomanov, 2009) software platform.
Details of the experimental crystallographic data collected for compound
<b>1</b> are summarized in Table 1. The non-hydrogen atoms were refined
anisotropically.
The H atoms were not located in the difference Fourier map. Instead, the H
atoms were placed geometrically and constrained according to their environment
using different AFIX commands available in
SHELXL (Sheldrick, 2015b) operating via the OLEX2 (Dolomanov, 2009) platform.
;
_reflns_number_total     8343
_reflns_number_gt     8134
_reflns_threshold_expression     'I > 2\s(I)'
_refine_ls_structure_factor_coef     Fsqd
_refine_ls_matrix_type     full
_refine_ls_R_factor_all     0.0264
_refine_ls_R_factor_gt     0.0255
_refine_ls_wR_factor_gt     0.0643
_refine_ls_wR_factor_ref     0.0650
_refine_ls_goodness_of_fit_ref     1.016
_refine_ls_restrained_S_all     1.016
_refine_ls_number_reflns     8343
_refine_ls_number_parameters     661
_refine_ls_number_restraints     3
_refine_ls_hydrogen_treatment     constr
_refine_ls_weighting_scheme     calc
_refine_ls_weighting_details
              'w=1/[\s^2^(Fo^2^)+(0.0320P)^2^+0.2227P] where P=(Fo^2^+2Fc^2^)/3'
_atom_sites_solution_hydrogens     geom
_atom_sites_solution_primary     ?
_atom_sites_solution_secondary     ?
_refine_ls_shift/su_max     0.000
_refine_ls_shift/su_mean     0.000
_refine_diff_density_max     0.213
_refine_diff_density_min     -0.147
_refine_ls_extinction_method     none
_refine_ls_extinction_coef     .
_refine_ls_abs_structure_details
;
Flack <i>x</i> determined using 3228 quotients [(I+)-(I-)]/[(I+)+(I-)]
(Parsons <i>et al.</i>,  2013)
;
_refine_ls_abs_structure_Flack     0.04(17)
loop_
    _atom_type_symbol
    _atom_type_description
    _atom_type_scat_dispersion_real
    _atom_type_scat_dispersion_imag
    _atom_type_scat_source
    'C' 'C' 0.0033 0.0016
                         'International Tables Vol C Tables 4.2.6.8 and 6.1.1.4'
    'H' 'H' 0.0000 0.0000
                         'International Tables Vol C Tables 4.2.6.8 and 6.1.1.4'
    'O' 'O' 0.0106 0.0060
                         'International Tables Vol C Tables 4.2.6.8 and 6.1.1.4'
_computing_data_collection
;
APEX3 (Bruker, 2016)
;
_computing_cell_refinement
;
SAINT (Bruker, 2016)
;
_computing_data_reduction
;
SAINT (Bruker, 2016)
;
_computing_structure_solution
;
SHELXT (Sheldrick, 2015a)
;
_computing_structure_refinement
;
SHELXL (Sheldrick, 2015b)
;
_computing_molecular_graphics
;
OLEX2 (Dolomanov <i>et al.</i>,  2009)
;
_computing_publication_material
;
OLEX2 (Dolomanov <i>et al.</i>,  2009)
;
loop_
    _atom_site_type_symbol
    _atom_site_label
    _atom_site_fract_x
    _atom_site_fract_y
    _atom_site_fract_z
    _atom_site_U_iso_or_equiv
    _atom_site_adp_type
    _atom_site_calc_flag
    _atom_site_occupancy
    _atom_site_disorder_assembly
    _atom_site_disorder_group
    O O1A 0.5767(2) 0.36428(16) 0.40439(11) 0.0489(4) Uani d 1 . .
    O O2A 0.54541(15) 0.41366(14) 0.25379(10) 0.0330(3) Uani d 1 . .
    O O3A 0.24531(14) 0.50233(13) 0.28189(9) 0.0290(3) Uani d 1 . .
    O O4A 0.32743(15) 0.73829(14) 0.32764(10) 0.0317(3) Uani d 1 . .
    O O5A 0.15270(14) 0.92079(13) 0.17358(10) 0.0289(3) Uani d 1 . .
    O O6A -0.00610(14) 0.85925(14) 0.28710(10) 0.0335(3) Uani d 1 . .
    C C1A 0.6383(2) 0.3393(2) 0.32429(16) 0.0368(5) Uani d 1 . .
    C C2A 0.5095(2) 0.4969(2) 0.37928(14) 0.0332(5) Uani d 1 . .
    H H2AA 0.565949 0.561019 0.398912 0.040 Uiso calc 1 . .
    H H2AB 0.413939 0.496536 0.407191 0.040 Uiso calc 1 . .
    C C3A 0.5001(2) 0.5369(2) 0.27551(14) 0.0279(4) Uani d 1 . .
    H H3A 0.568748 0.607920 0.248585 0.034 Uiso calc 1 . .
    C C4A 0.7862(3) 0.3876(3) 0.3084(3) 0.0639(8) Uani d 1 . .
    H H4AA 0.822356 0.377996 0.250032 0.096 Uiso calc 1 . .
    H H4AB 0.847564 0.333064 0.357378 0.096 Uiso calc 1 . .
    H H4AC 0.784989 0.483173 0.307554 0.096 Uiso calc 1 . .
    C C5A 0.6321(3) 0.1904(2) 0.33391(19) 0.0485(6) Uani d 1 . .
    H H5AA 0.533783 0.164730 0.343942 0.073 Uiso calc 1 . .
    H H5AB 0.689372 0.138090 0.385720 0.073 Uiso calc 1 . .
    H H5AC 0.669065 0.171312 0.278332 0.073 Uiso calc 1 . .
    C C6A 0.3554(2) 0.58493(18) 0.23527(13) 0.0247(4) Uani d 1 . .
    H H6A 0.357882 0.582720 0.170576 0.030 Uiso calc 1 . .
    C C7A 0.2188(2) 0.3889(2) 0.24967(15) 0.0342(5) Uani d 1 . .
    H H7AA 0.141175 0.338975 0.286288 0.041 Uiso calc 1 . .
    H H7AB 0.304508 0.326512 0.258799 0.041 Uiso calc 1 . .
    C C8A 0.1808(3) 0.4275(2) 0.15384(17) 0.0414(6) Uani d 1 . .
    C C9A 0.1549(3) 0.4568(3) 0.0760(2) 0.0646(8) Uani d 1 . .
    H H9A 0.133910 0.480487 0.013034 0.078 Uiso calc 1 . .
    C C10A 0.31561(19) 0.73038(19) 0.23687(13) 0.0242(4) Uani d 1 . .
    H H10A 0.383700 0.792082 0.197112 0.029 Uiso calc 1 . .
    C C11A 0.3807(2) 0.8610(2) 0.33579(19) 0.0416(6) Uani d 1 . .
    H H11A 0.343471 0.878119 0.392624 0.050 Uiso calc 1 . .
    H H11B 0.346433 0.937705 0.284276 0.050 Uiso calc 1 . .
    C C12A 0.5352(2) 0.8555(2) 0.33670(16) 0.0368(5) Uani d 1 . .
    C C13A 0.6594(3) 0.8510(3) 0.3393(2) 0.0530(7) Uani d 1 . .
    H H13A 0.759777 0.847379 0.341310 0.064 Uiso calc 1 . .
    C C14A 0.0180(2) 0.9615(2) 0.20448(14) 0.0293(4) Uani d 1 . .
    C C15A 0.0487(2) 0.7341(2) 0.27351(16) 0.0334(5) Uani d 1 . .
    H H15A -0.025790 0.688674 0.251278 0.040 Uiso calc 1 . .
    H H15B 0.087237 0.672175 0.330696 0.040 Uiso calc 1 . .
    C C16A 0.1668(2) 0.77518(19) 0.20149(14) 0.0261(4) Uani d 1 . .
    H H16A 0.149377 0.739783 0.148767 0.031 Uiso calc 1 . .
    C C17A 0.0309(3) 1.0948(2) 0.22541(18) 0.0429(6) Uani d 1 . .
    H H17A -0.058732 1.120802 0.251044 0.064 Uiso calc 1 . .
    H H17B 0.053129 1.164970 0.169404 0.064 Uiso calc 1 . .
    H H17C 0.106602 1.085024 0.269395 0.064 Uiso calc 1 . .
    C C18A -0.0953(2) 0.9680(3) 0.13585(18) 0.0456(6) Uani d 1 . .
    H H18A -0.100003 0.878701 0.125695 0.068 Uiso calc 1 . .
    H H18B -0.072469 1.035035 0.078440 0.068 Uiso calc 1 . .
    H H18C -0.186838 0.994524 0.158902 0.068 Uiso calc 1 . .
    O O1B 1.0876(2) 1.16915(16) 0.43913(11) 0.0492(4) Uani d 1 . .
    O O2B 1.05781(15) 1.13024(14) 0.58974(10) 0.0332(3) Uani d 1 . .
    O O3B 0.76846(14) 1.04616(13) 0.56368(9) 0.0283(3) Uani d 1 . .
    O O4B 0.86447(14) 0.79556(13) 0.53706(9) 0.0279(3) Uani d 1 . .
    O O5B 0.72215(14) 0.62521(13) 0.69482(10) 0.0317(3) Uani d 1 . .
    O O6B 0.49602(15) 0.71009(15) 0.66106(12) 0.0405(4) Uani d 1 . .
    C C1B 1.1431(3) 1.1998(2) 0.51572(16) 0.0395(5) Uani d 1 . .
    C C2B 1.0363(2) 1.0364(2) 0.46958(14) 0.0324(5) Uani d 1 . .
    H H2BA 1.102525 0.969835 0.451963 0.039 Uiso calc 1 . .
    H H2BB 0.942460 1.034333 0.443360 0.039 Uiso calc 1 . .
    C C3B 1.0256(2) 1.0047(2) 0.57313(14) 0.0277(4) Uani d 1 . .
    H H3B 1.099290 0.932365 0.601679 0.033 Uiso calc 1 . .
    C C4B 1.2967(3) 1.1509(3) 0.5300(3) 0.0691(9) Uani d 1 . .
    H H4BA 1.306375 1.053342 0.536337 0.104 Uiso calc 1 . .
    H H4BB 1.330406 1.168030 0.585202 0.104 Uiso calc 1 . .
    H H4BC 1.352965 1.199614 0.477656 0.104 Uiso calc 1 . .
    C C5B 1.1180(3) 1.3501(2) 0.50326(19) 0.0525(7) Uani d 1 . .
    H H5BA 1.171484 1.400440 0.450053 0.079 Uiso calc 1 . .
    H H5BB 1.149366 1.371919 0.557434 0.079 Uiso calc 1 . .
    H H5BC 1.016911 1.375531 0.494201 0.079 Uiso calc 1 . .
    C C6B 0.88139(19) 0.96487(18) 0.61587(13) 0.0237(4) Uani d 1 . .
    H H6B 0.877626 0.978483 0.677820 0.028 Uiso calc 1 . .
    C C7B 0.7308(2) 1.1699(2) 0.58671(15) 0.0337(5) Uani d 1 . .
    H H7BA 0.670065 1.230020 0.538455 0.040 Uiso calc 1 . .
    H H7BB 0.817704 1.217179 0.589249 0.040 Uiso calc 1 . .
    C C8B 0.6558(3) 1.1457(2) 0.67389(16) 0.0386(5) Uani d 1 . .
    C C9B 0.5940(4) 1.1288(3) 0.7426(2) 0.0641(9) Uani d 1 . .
    H H9B 0.543620 1.115047 0.798606 0.077 Uiso calc 1 . .
    C C10B 0.8592(2) 0.81606(19) 0.62558(13) 0.0234(4) Uani d 1 . .
    H H10B 0.939195 0.760120 0.661727 0.028 Uiso calc 1 . .
    C C11B 0.9412(2) 0.6735(2) 0.53223(16) 0.0348(5) Uani d 1 . .
    H H11C 0.933231 0.664014 0.470227 0.042 Uiso calc 1 . .
    H H11D 0.898297 0.594684 0.575257 0.042 Uiso calc 1 . .
    C C12B 1.0903(2) 0.6724(2) 0.55378(18) 0.0400(5) Uani d 1 . .
    C C13B 1.2085(3) 0.6769(3) 0.5753(2) 0.0593(8) Uani d 1 . .
    H H13B 1.303346 0.680435 0.592636 0.071 Uiso calc 1 . .
    C C14B 0.5836(2) 0.5878(2) 0.67922(15) 0.0315(5) Uani d 1 . .
    C C15B 0.5864(2) 0.8195(2) 0.62337(17) 0.0354(5) Uani d 1 . .
    H H15C 0.546644 0.905085 0.633850 0.042 Uiso calc 1 . .
    H H15D 0.601566 0.833704 0.557340 0.042 Uiso calc 1 . .
    C C16B 0.7218(2) 0.77049(19) 0.67517(14) 0.0274(4) Uani d 1 . .
    H H16B 0.716709 0.795885 0.733386 0.033 Uiso calc 1 . .
    C C17B 0.5916(3) 0.5305(3) 0.59954(18) 0.0465(6) Uani d 1 . .
    H H17D 0.499693 0.496962 0.591521 0.070 Uiso calc 1 . .
    H H17E 0.664017 0.455561 0.610530 0.070 Uiso calc 1 . .
    H H17F 0.616309 0.601554 0.544548 0.070 Uiso calc 1 . .
    C C18B 0.5279(3) 0.4917(3) 0.76485(18) 0.0493(6) Uani d 1 . .
    H H18D 0.534131 0.531499 0.815363 0.074 Uiso calc 1 . .
    H H18E 0.584436 0.405460 0.778480 0.074 Uiso calc 1 . .
    H H18F 0.428998 0.475763 0.756414 0.074 Uiso calc 1 . .
    O O1C 0.61167(17) 0.75408(17) 0.90309(11) 0.0440(4) Uani d 1 . .
    O O2C 0.52196(16) 0.76013(14) 1.03885(10) 0.0351(3) Uani d 1 . .
    O O3C 0.46869(14) 1.05261(14) 0.93971(9) 0.0297(3) Uani d 1 . .
    O O4C 0.22924(16) 1.01405(14) 0.84581(10) 0.0341(3) Uani d 1 . .
    O O5C 0.02811(15) 1.17539(14) 0.92172(10) 0.0333(3) Uani d 1 . .
    O O6C 0.13492(16) 1.37538(13) 0.87903(11) 0.0353(3) Uani d 1 . .
    C C1C 0.6185(2) 0.6827(2) 0.99641(16) 0.0382(5) Uani d 1 . .
    C C2C 0.4691(2) 0.8041(2) 0.88441(15) 0.0357(5) Uani d 1 . .
    H H2CA 0.415918 0.740689 0.861936 0.043 Uiso calc 1 . .
    H H2CB 0.464849 0.894014 0.838436 0.043 Uiso calc 1 . .
    C C3C 0.4087(2) 0.81503(19) 0.97665(14) 0.0285(4) Uani d 1 . .
    H H3C 0.326164 0.756654 0.994319 0.034 Uiso calc 1 . .
    C C4C 0.5704(3) 0.5399(2) 1.01459(18) 0.0485(6) Uani d 1 . .
    H H4CA 0.473775 0.543536 0.992547 0.073 Uiso calc 1 . .
    H H4CB 0.572606 0.494752 1.080061 0.073 Uiso calc 1 . .
    H H4CC 0.633761 0.489083 0.982932 0.073 Uiso calc 1 . .
    C C5C 0.7649(3) 0.6880(4) 1.0296(2) 0.0662(9) Uani d 1 . .
    H H5CA 0.831584 0.633648 1.002461 0.099 Uiso calc 1 . .
    H H5CB 0.766659 0.651628 1.095927 0.099 Uiso calc 1 . .
    H H5CC 0.792168 0.782340 1.012066 0.099 Uiso calc 1 . .
    C C6C 0.3656(2) 0.95786(19) 0.98242(13) 0.0252(4) Uani d 1 . .
    H H6C 0.358711 0.954767 1.048069 0.030 Uiso calc 1 . .
    C C7C 0.5798(2) 1.0640(2) 0.99815(18) 0.0417(6) Uani d 1 . .
    H H7CA 0.659208 1.108934 0.960535 0.050 Uiso calc 1 . .
    H H7CB 0.615105 0.971922 1.033336 0.050 Uiso calc 1 . .
    C C8C 0.5331(3) 1.1412(2) 1.06105(18) 0.0433(6) Uani d 1 . .
    C C9C 0.4966(3) 1.2044(3) 1.1112(2) 0.0629(8) Uani d 1 . .
    H H9C 0.467075 1.255470 1.151724 0.075 Uiso calc 1 . .
    C C10C 0.2229(2) 1.00907(19) 0.93945(13) 0.0254(4) Uani d 1 . .
    H H10C 0.152132 0.942138 0.969985 0.031 Uiso calc 1 . .
    C C11C 0.1055(3) 0.9711(2) 0.81240(18) 0.0456(6) Uani d 1 . .
    H H11E 0.094424 1.020118 0.747139 0.055 Uiso calc 1 . .
    H H11F 0.021046 0.995301 0.845263 0.055 Uiso calc 1 . .
    C C12C 0.1132(3) 0.8240(2) 0.82386(16) 0.0403(5) Uani d 1 . .
    C C13C 0.1198(3) 0.7073(3) 0.82963(19) 0.0513(6) Uani d 1 . .
    H H13C 0.125184 0.613195 0.834289 0.062 Uiso calc 1 . .
    C C14C 0.0083(2) 1.3140(2) 0.86833(16) 0.0342(5) Uani d 1 . .
    C C15C 0.2465(2) 1.27019(19) 0.89366(15) 0.0318(5) Uani d 1 . .
    H H15E 0.326336 1.291148 0.926667 0.038 Uiso calc 1 . .
    H H15F 0.281872 1.256345 0.835503 0.038 Uiso calc 1 . .
    C C16C 0.1723(2) 1.14708(19) 0.95107(14) 0.0269(4) Uani d 1 . .
    H H16C 0.177314 1.143658 1.016649 0.032 Uiso calc 1 . .
    C C17C -0.0137(3) 1.3202(3) 0.77021(18) 0.0522(7) Uani d 1 . .
    H H17G 0.069566 1.278060 0.747436 0.078 Uiso calc 1 . .
    H H17H -0.027508 1.415097 0.733914 0.078 Uiso calc 1 . .
    H H17I -0.097373 1.271299 0.765590 0.078 Uiso calc 1 . .
    C C18C -0.1132(3) 1.3816(3) 0.9080(2) 0.0507(6) Uani d 1 . .
    H H18G -0.200268 1.336462 0.905159 0.076 Uiso calc 1 . .
    H H18H -0.124911 1.477420 0.873184 0.076 Uiso calc 1 . .
    H H18I -0.093160 1.374728 0.971496 0.076 Uiso calc 1 . .
loop_
    _atom_site_aniso_label
    _atom_site_aniso_U_11
    _atom_site_aniso_U_22
    _atom_site_aniso_U_33
    _atom_site_aniso_U_12
    _atom_site_aniso_U_13
    _atom_site_aniso_U_23
    O1A 0.0747(12) 0.0358(9) 0.0325(9) 0.0204(8) -0.0159(8) -0.0075(7)
    O2A 0.0375(8) 0.0324(8) 0.0288(8) 0.0122(6) -0.0072(6) -0.0106(6)
    O3A 0.0346(8) 0.0255(7) 0.0274(8) -0.0074(6) 0.0032(6) -0.0075(6)
    O4A 0.0343(8) 0.0333(8) 0.0312(8) -0.0004(6) -0.0042(6) -0.0150(6)
    O5A 0.0255(7) 0.0239(7) 0.0336(8) 0.0025(5) 0.0026(6) -0.0033(6)
    O6A 0.0278(7) 0.0356(8) 0.0326(8) 0.0039(6) 0.0045(6) -0.0042(6)
    C1A 0.0398(12) 0.0343(11) 0.0354(12) 0.0114(9) -0.0134(10) -0.0101(10)
    C2A 0.0425(12) 0.0278(10) 0.0281(11) 0.0067(9) -0.0107(9) -0.0071(9)
    C3A 0.0315(11) 0.0247(10) 0.0267(11) 0.0028(8) -0.0029(9) -0.0066(8)
    C4A 0.0430(15) 0.0520(16) 0.093(2) 0.0077(12) -0.0194(15) -0.0144(16)
    C5A 0.0562(15) 0.0371(13) 0.0508(16) 0.0146(11) -0.0137(13) -0.0126(12)
    C6A 0.0288(10) 0.0247(10) 0.0190(10) -0.0003(8) 0.0018(8) -0.0040(8)
    C7A 0.0399(12) 0.0274(11) 0.0366(12) -0.0057(9) -0.0024(10) -0.0101(9)
    C8A 0.0444(13) 0.0408(13) 0.0435(15) -0.0112(10) -0.0040(11) -0.0171(11)
    C9A 0.075(2) 0.083(2) 0.0406(17) -0.0277(17) -0.0117(15) -0.0193(15)
    C10A 0.0230(10) 0.0241(9) 0.0248(10) -0.0015(7) 0.0016(8) -0.0062(8)
    C11A 0.0340(12) 0.0390(12) 0.0618(16) 0.0053(9) -0.0117(11) -0.0309(12)
    C12A 0.0390(13) 0.0278(11) 0.0447(14) -0.0017(9) -0.0056(10) -0.0114(10)
    C13A 0.0352(14) 0.0353(13) 0.082(2) -0.0049(10) -0.0050(13) -0.0056(13)
    C14A 0.0242(10) 0.0312(10) 0.0296(11) 0.0043(8) -0.0005(8) -0.0053(9)
    C15A 0.0257(10) 0.0307(11) 0.0403(13) -0.0019(8) 0.0013(9) -0.0046(9)
    C16A 0.0275(10) 0.0238(10) 0.0262(11) -0.0016(8) -0.0008(8) -0.0055(8)
    C17A 0.0479(14) 0.0345(12) 0.0462(14) 0.0075(10) 0.0031(11) -0.0138(11)
    C18A 0.0346(13) 0.0530(15) 0.0448(14) 0.0010(10) -0.0101(11) -0.0069(12)
    O1B 0.0763(12) 0.0408(9) 0.0311(9) -0.0230(8) 0.0103(9) -0.0082(7)
    O2B 0.0403(8) 0.0304(7) 0.0300(8) -0.0115(6) 0.0011(7) -0.0088(6)
    O3B 0.0317(7) 0.0284(7) 0.0229(7) 0.0074(6) -0.0044(6) -0.0058(6)
    O4B 0.0285(7) 0.0328(7) 0.0248(7) 0.0034(6) -0.0034(6) -0.0127(6)
    O5B 0.0290(7) 0.0242(7) 0.0412(9) -0.0035(6) -0.0046(6) -0.0074(6)
    O6B 0.0249(7) 0.0372(8) 0.0595(11) -0.0051(6) 0.0014(7) -0.0138(8)
    C1B 0.0464(13) 0.0377(12) 0.0339(12) -0.0159(10) 0.0074(10) -0.0070(10)
    C2B 0.0366(11) 0.0319(11) 0.0284(11) -0.0061(9) 0.0054(9) -0.0077(9)
    C3B 0.0301(10) 0.0247(10) 0.0286(11) -0.0038(8) -0.0035(9) -0.0073(8)
    C4B 0.0400(15) 0.071(2) 0.093(3) -0.0154(14) 0.0089(16) -0.0174(18)
    C5B 0.0757(18) 0.0349(13) 0.0469(15) -0.0200(12) 0.0114(14) -0.0095(11)
    C6B 0.0266(10) 0.0246(9) 0.0186(10) 0.0025(8) -0.0048(8) -0.0047(8)
    C7B 0.0415(12) 0.0228(10) 0.0322(12) 0.0048(8) 0.0054(10) -0.0025(9)
    C8B 0.0521(14) 0.0247(11) 0.0388(13) -0.0036(10) 0.0081(12) -0.0091(10)
    C9B 0.099(2) 0.0447(15) 0.0530(18) -0.0189(15) 0.0390(18) -0.0221(13)
    C10B 0.0235(9) 0.0259(9) 0.0211(10) 0.0012(7) -0.0053(8) -0.0071(8)
    C11B 0.0307(11) 0.0381(12) 0.0418(13) 0.0004(9) 0.0010(10) -0.0218(10)
    C12B 0.0329(13) 0.0333(11) 0.0561(15) 0.0033(9) 0.0039(11) -0.0176(11)
    C13B 0.0287(14) 0.0454(15) 0.105(3) 0.0034(10) -0.0077(14) -0.0237(15)
    C14B 0.0264(10) 0.0310(11) 0.0383(12) -0.0048(8) 0.0004(9) -0.0112(9)
    C15B 0.0237(10) 0.0289(11) 0.0530(15) 0.0005(8) -0.0030(10) -0.0110(10)
    C16B 0.0289(10) 0.0242(10) 0.0295(11) -0.0013(8) 0.0005(9) -0.0086(8)
    C17B 0.0446(14) 0.0544(15) 0.0473(15) -0.0084(11) -0.0028(12) -0.0242(13)
    C18B 0.0512(15) 0.0502(15) 0.0462(15) -0.0180(12) 0.0085(12) -0.0108(12)
    O1C 0.0450(10) 0.0533(10) 0.0343(9) 0.0033(8) 0.0074(8) -0.0155(8)
    O2C 0.0427(8) 0.0354(8) 0.0274(8) 0.0150(6) -0.0067(7) -0.0123(6)
    O3C 0.0303(7) 0.0322(7) 0.0280(8) -0.0051(6) 0.0008(6) -0.0101(6)
    O4C 0.0501(9) 0.0298(7) 0.0241(7) -0.0007(7) -0.0121(7) -0.0095(6)
    O5C 0.0305(8) 0.0260(7) 0.0391(9) 0.0024(6) -0.0080(6) -0.0027(6)
    O6C 0.0409(8) 0.0206(7) 0.0436(9) 0.0025(6) -0.0083(7) -0.0083(6)
    C1C 0.0404(13) 0.0441(13) 0.0321(13) 0.0120(10) -0.0018(10) -0.0170(10)
    C2C 0.0470(13) 0.0326(11) 0.0291(12) 0.0058(9) -0.0024(10) -0.0125(10)
    C3C 0.0337(11) 0.0263(10) 0.0244(11) 0.0030(8) -0.0028(9) -0.0059(8)
    C4C 0.0623(16) 0.0388(13) 0.0438(15) 0.0168(11) 0.0012(12) -0.0153(11)
    C5C 0.0460(16) 0.086(2) 0.079(2) 0.0208(14) -0.0141(15) -0.0476(19)
    C6C 0.0318(10) 0.0254(10) 0.0184(9) -0.0018(8) 0.0011(8) -0.0061(8)
    C7C 0.0331(12) 0.0444(13) 0.0535(15) -0.0027(10) -0.0076(11) -0.0227(12)
    C8C 0.0467(13) 0.0387(13) 0.0458(14) 0.0014(10) -0.0174(11) -0.0132(12)
    C9C 0.079(2) 0.0647(18) 0.0543(17) 0.0127(15) -0.0203(15) -0.0341(15)
    C10C 0.0316(10) 0.0217(9) 0.0217(10) -0.0025(8) -0.0037(8) -0.0037(8)
    C11C 0.0631(16) 0.0322(12) 0.0450(14) 0.0044(11) -0.0307(12) -0.0154(11)
    C12C 0.0513(14) 0.0345(13) 0.0360(13) -0.0007(10) -0.0168(11) -0.0104(10)
    C13C 0.0646(17) 0.0323(13) 0.0586(17) -0.0040(11) -0.0202(14) -0.0133(12)
    C14C 0.0403(12) 0.0233(10) 0.0375(12) 0.0031(9) -0.0108(10) -0.0065(9)
    C15C 0.0345(11) 0.0217(10) 0.0379(12) 0.0001(8) -0.0049(9) -0.0063(9)
    C16C 0.0287(10) 0.0263(10) 0.0248(10) 0.0006(8) -0.0045(8) -0.0059(8)
    C17C 0.0766(19) 0.0367(13) 0.0420(15) 0.0062(12) -0.0240(14) -0.0088(11)
    C18C 0.0444(14) 0.0398(13) 0.0703(19) 0.0097(11) -0.0086(13) -0.0213(13)
_geom_special_details
;
 All esds (except the esd in the dihedral angle between two l.s. planes)
 are estimated using the full covariance matrix.  The cell esds are taken
 into account individually in the estimation of esds in distances, angles
 and torsion angles; correlations between esds in cell parameters are only
 used when they are defined by crystal symmetry.  An approximate (isotropic)
 treatment of cell esds is used for estimating esds involving l.s. planes.
;
loop_
    _geom_bond_atom_site_label_1
    _geom_bond_atom_site_label_2
    _geom_bond_site_symmetry_2
    _geom_bond_distance
    _geom_bond_publ_flag
    O1A C1A . 1.429(3) ?
    O1A C2A . 1.423(3) ?
    O2A C1A . 1.424(3) ?
    O2A C3A . 1.440(2) ?
    O3A C6A . 1.430(2) ?
    O3A C7A . 1.431(2) ?
    O4A C10A . 1.427(2) ?
    O4A C11A . 1.429(2) ?
    O5A C14A . 1.429(2) ?
    O5A C16A . 1.436(2) ?
    O6A C14A . 1.422(3) ?
    O6A C15A . 1.428(2) ?
    C1A C4A . 1.506(4) ?
    C1A C5A . 1.503(3) ?
    C2A H2AA . 0.9900 ?
    C2A H2AB . 0.9900 ?
    C2A C3A . 1.532(3) ?
    C3A H3A . 1.0000 ?
    C3A C6A . 1.514(3) ?
    C4A H4AA . 0.9800 ?
    C4A H4AB . 0.9800 ?
    C4A H4AC . 0.9800 ?
    C5A H5AA . 0.9800 ?
    C5A H5AB . 0.9800 ?
    C5A H5AC . 0.9800 ?
    C6A H6A . 1.0000 ?
    C6A C10A . 1.529(2) ?
    C7A H7AA . 0.9900 ?
    C7A H7AB . 0.9900 ?
    C7A C8A . 1.460(3) ?
    C8A C9A . 1.176(4) ?
    C9A H9A . 0.9500 ?
    C10A H10A . 1.0000 ?
    C10A C16A . 1.521(3) ?
    C11A H11A . 0.9900 ?
    C11A H11B . 0.9900 ?
    C11A C12A . 1.461(3) ?
    C12A C13A . 1.176(3) ?
    C13A H13A . 0.9500 ?
    C14A C17A . 1.509(3) ?
    C14A C18A . 1.510(3) ?
    C15A H15A . 0.9900 ?
    C15A H15B . 0.9900 ?
    C15A C16A . 1.541(3) ?
    C16A H16A . 1.0000 ?
    C17A H17A . 0.9800 ?
    C17A H17B . 0.9800 ?
    C17A H17C . 0.9800 ?
    C18A H18A . 0.9800 ?
    C18A H18B . 0.9800 ?
    C18A H18C . 0.9800 ?
    O1B C1B . 1.424(3) ?
    O1B C2B . 1.424(2) ?
    O2B C1B . 1.419(2) ?
    O2B C3B . 1.439(2) ?
    O3B C6B . 1.428(2) ?
    O3B C7B . 1.439(2) ?
    O4B C10B . 1.433(2) ?
    O4B C11B . 1.432(2) ?
    O5B C14B . 1.436(2) ?
    O5B C16B . 1.439(2) ?
    O6B C14B . 1.426(3) ?
    O6B C15B . 1.435(3) ?
    C1B C4B . 1.510(4) ?
    C1B C5B . 1.509(3) ?
    C2B H2BA . 0.9900 ?
    C2B H2BB . 0.9900 ?
    C2B C3B . 1.531(3) ?
    C3B H3B . 1.0000 ?
    C3B C6B . 1.527(3) ?
    C4B H4BA . 0.9800 ?
    C4B H4BB . 0.9800 ?
    C4B H4BC . 0.9800 ?
    C5B H5BA . 0.9800 ?
    C5B H5BB . 0.9800 ?
    C5B H5BC . 0.9800 ?
    C6B H6B . 1.0000 ?
    C6B C10B . 1.524(2) ?
    C7B H7BA . 0.9900 ?
    C7B H7BB . 0.9900 ?
    C7B C8B . 1.462(3) ?
    C8B C9B . 1.166(3) ?
    C9B H9B . 0.9500 ?
    C10B H10B . 1.0000 ?
    C10B C16B . 1.520(3) ?
    C11B H11C . 0.9900 ?
    C11B H11D . 0.9900 ?
    C11B C12B . 1.458(3) ?
    C12B C13B . 1.184(4) ?
    C13B H13B . 0.9500 ?
    C14B C17B . 1.502(3) ?
    C14B C18B . 1.506(3) ?
    C15B H15C . 0.9900 ?
    C15B H15D . 0.9900 ?
    C15B C16B . 1.510(3) ?
    C16B H16B . 1.0000 ?
    C17B H17D . 0.9800 ?
    C17B H17E . 0.9800 ?
    C17B H17F . 0.9800 ?
    C18B H18D . 0.9800 ?
    C18B H18E . 0.9800 ?
    C18B H18F . 0.9800 ?
    O1C C1C . 1.413(3) ?
    O1C C2C . 1.422(3) ?
    O2C C1C . 1.439(2) ?
    O2C C3C . 1.434(3) ?
    O3C C6C . 1.433(2) ?
    O3C C7C . 1.434(3) ?
    O4C C10C . 1.424(2) ?
    O4C C11C . 1.436(3) ?
    O5C C14C . 1.432(3) ?
    O5C C16C . 1.436(2) ?
    O6C C14C . 1.425(3) ?
    O6C C15C . 1.440(3) ?
    C1C C4C . 1.513(3) ?
    C1C C5C . 1.500(4) ?
    C2C H2CA . 0.9900 ?
    C2C H2CB . 0.9900 ?
    C2C C3C . 1.544(3) ?
    C3C H3C . 1.0000 ?
    C3C C6C . 1.528(3) ?
    C4C H4CA . 0.9800 ?
    C4C H4CB . 0.9800 ?
    C4C H4CC . 0.9800 ?
    C5C H5CA . 0.9800 ?
    C5C H5CB . 0.9800 ?
    C5C H5CC . 0.9800 ?
    C6C H6C . 1.0000 ?
    C6C C10C . 1.518(3) ?
    C7C H7CA . 0.9900 ?
    C7C H7CB . 0.9900 ?
    C7C C8C . 1.460(3) ?
    C8C C9C . 1.174(4) ?
    C9C H9C . 0.9500 ?
    C10C H10C . 1.0000 ?
    C10C C16C . 1.529(3) ?
    C11C H11E . 0.9900 ?
    C11C H11F . 0.9900 ?
    C11C C12C . 1.472(3) ?
    C12C C13C . 1.177(3) ?
    C13C H13C . 0.9500 ?
    C14C C17C . 1.510(3) ?
    C14C C18C . 1.511(3) ?
    C15C H15E . 0.9900 ?
    C15C H15F . 0.9900 ?
    C15C C16C . 1.522(3) ?
    C16C H16C . 1.0000 ?
    C17C H17G . 0.9800 ?
    C17C H17H . 0.9800 ?
    C17C H17I . 0.9800 ?
    C18C H18G . 0.9800 ?
    C18C H18H . 0.9800 ?
    C18C H18I . 0.9800 ?
loop_
    _geom_angle_atom_site_label_1
    _geom_angle_atom_site_label_2
    _geom_angle_atom_site_label_3
    _geom_angle_site_symmetry_1
    _geom_angle_site_symmetry_3
    _geom_angle
    _geom_angle_publ_flag
    C2A O1A C1A . . 107.92(17) ?
    C1A O2A C3A . . 106.52(15) ?
    C6A O3A C7A . . 115.53(14) ?
    C10A O4A C11A . . 115.33(16) ?
    C14A O5A C16A . . 108.14(13) ?
    C14A O6A C15A . . 106.41(15) ?
    O1A C1A C4A . . 111.1(2) ?
    O1A C1A C5A . . 107.81(19) ?
    O2A C1A O1A . . 103.83(16) ?
    O2A C1A C4A . . 111.7(2) ?
    O2A C1A C5A . . 108.97(18) ?
    C5A C1A C4A . . 113.0(2) ?
    O1A C2A H2AA . . 110.7 ?
    O1A C2A H2AB . . 110.7 ?
    O1A C2A C3A . . 105.18(16) ?
    H2AA C2A H2AB . . 108.8 ?
    C3A C2A H2AA . . 110.7 ?
    C3A C2A H2AB . . 110.7 ?
    O2A C3A C2A . . 103.38(16) ?
    O2A C3A H3A . . 109.3 ?
    O2A C3A C6A . . 108.86(16) ?
    C2A C3A H3A . . 109.3 ?
    C6A C3A C2A . . 116.55(16) ?
    C6A C3A H3A . . 109.3 ?
    C1A C4A H4AA . . 109.5 ?
    C1A C4A H4AB . . 109.5 ?
    C1A C4A H4AC . . 109.5 ?
    H4AA C4A H4AB . . 109.5 ?
    H4AA C4A H4AC . . 109.5 ?
    H4AB C4A H4AC . . 109.5 ?
    C1A C5A H5AA . . 109.5 ?
    C1A C5A H5AB . . 109.5 ?
    C1A C5A H5AC . . 109.5 ?
    H5AA C5A H5AB . . 109.5 ?
    H5AA C5A H5AC . . 109.5 ?
    H5AB C5A H5AC . . 109.5 ?
    O3A C6A C3A . . 113.10(16) ?
    O3A C6A H6A . . 108.3 ?
    O3A C6A C10A . . 107.26(14) ?
    C3A C6A H6A . . 108.3 ?
    C3A C6A C10A . . 111.46(16) ?
    C10A C6A H6A . . 108.3 ?
    O3A C7A H7AA . . 108.9 ?
    O3A C7A H7AB . . 108.9 ?
    O3A C7A C8A . . 113.23(18) ?
    H7AA C7A H7AB . . 107.7 ?
    C8A C7A H7AA . . 108.9 ?
    C8A C7A H7AB . . 108.9 ?
    C9A C8A C7A . . 177.6(3) ?
    C8A C9A H9A . . 180.0 ?
    O4A C10A C6A . . 108.87(16) ?
    O4A C10A H10A . . 108.7 ?
    O4A C10A C16A . . 110.70(14) ?
    C6A C10A H10A . . 108.7 ?
    C16A C10A C6A . . 111.23(15) ?
    C16A C10A H10A . . 108.7 ?
    O4A C11A H11A . . 109.2 ?
    O4A C11A H11B . . 109.2 ?
    O4A C11A C12A . . 112.26(17) ?
    H11A C11A H11B . . 107.9 ?
    C12A C11A H11A . . 109.2 ?
    C12A C11A H11B . . 109.2 ?
    C13A C12A C11A . . 178.6(3) ?
    C12A C13A H13A . . 180.0 ?
    O5A C14A C17A . . 108.41(16) ?
    O5A C14A C18A . . 110.89(17) ?
    O6A C14A O5A . . 103.97(15) ?
    O6A C14A C17A . . 108.75(17) ?
    O6A C14A C18A . . 111.37(17) ?
    C17A C14A C18A . . 113.02(19) ?
    O6A C15A H15A . . 110.9 ?
    O6A C15A H15B . . 110.9 ?
    O6A C15A C16A . . 104.47(15) ?
    H15A C15A H15B . . 108.9 ?
    C16A C15A H15A . . 110.9 ?
    C16A C15A H15B . . 110.9 ?
    O5A C16A C10A . . 108.88(15) ?
    O5A C16A C15A . . 103.72(15) ?
    O5A C16A H16A . . 109.9 ?
    C10A C16A C15A . . 114.47(17) ?
    C10A C16A H16A . . 109.9 ?
    C15A C16A H16A . . 109.9 ?
    C14A C17A H17A . . 109.5 ?
    C14A C17A H17B . . 109.5 ?
    C14A C17A H17C . . 109.5 ?
    H17A C17A H17B . . 109.5 ?
    H17A C17A H17C . . 109.5 ?
    H17B C17A H17C . . 109.5 ?
    C14A C18A H18A . . 109.5 ?
    C14A C18A H18B . . 109.5 ?
    C14A C18A H18C . . 109.5 ?
    H18A C18A H18B . . 109.5 ?
    H18A C18A H18C . . 109.5 ?
    H18B C18A H18C . . 109.5 ?
    C1B O1B C2B . . 107.75(16) ?
    C1B O2B C3B . . 106.77(15) ?
    C6B O3B C7B . . 114.46(15) ?
    C11B O4B C10B . . 114.60(16) ?
    C14B O5B C16B . . 109.25(15) ?
    C14B O6B C15B . . 106.73(14) ?
    O1B C1B C4B . . 111.2(2) ?
    O1B C1B C5B . . 108.4(2) ?
    O2B C1B O1B . . 104.31(16) ?
    O2B C1B C4B . . 111.1(2) ?
    O2B C1B C5B . . 108.03(18) ?
    C5B C1B C4B . . 113.3(2) ?
    O1B C2B H2BA . . 110.7 ?
    O1B C2B H2BB . . 110.7 ?
    O1B C2B C3B . . 105.13(16) ?
    H2BA C2B H2BB . . 108.8 ?
    C3B C2B H2BA . . 110.7 ?
    C3B C2B H2BB . . 110.7 ?
    O2B C3B C2B . . 103.53(15) ?
    O2B C3B H3B . . 109.5 ?
    O2B C3B C6B . . 108.31(15) ?
    C2B C3B H3B . . 109.5 ?
    C6B C3B C2B . . 116.29(17) ?
    C6B C3B H3B . . 109.5 ?
    C1B C4B H4BA . . 109.5 ?
    C1B C4B H4BB . . 109.5 ?
    C1B C4B H4BC . . 109.5 ?
    H4BA C4B H4BB . . 109.5 ?
    H4BA C4B H4BC . . 109.5 ?
    H4BB C4B H4BC . . 109.5 ?
    C1B C5B H5BA . . 109.5 ?
    C1B C5B H5BB . . 109.5 ?
    C1B C5B H5BC . . 109.5 ?
    H5BA C5B H5BB . . 109.5 ?
    H5BA C5B H5BC . . 109.5 ?
    H5BB C5B H5BC . . 109.5 ?
    O3B C6B C3B . . 111.80(15) ?
    O3B C6B H6B . . 108.4 ?
    O3B C6B C10B . . 108.72(15) ?
    C3B C6B H6B . . 108.4 ?
    C10B C6B C3B . . 111.05(15) ?
    C10B C6B H6B . . 108.4 ?
    O3B C7B H7BA . . 109.1 ?
    O3B C7B H7BB . . 109.1 ?
    O3B C7B C8B . . 112.38(16) ?
    H7BA C7B H7BB . . 107.9 ?
    C8B C7B H7BA . . 109.1 ?
    C8B C7B H7BB . . 109.1 ?
    C9B C8B C7B . . 178.5(3) ?
    C8B C9B H9B . . 180.0 ?
    O4B C10B C6B . . 108.79(15) ?
    O4B C10B H10B . . 108.1 ?
    O4B C10B C16B . . 111.48(15) ?
    C6B C10B H10B . . 108.1 ?
    C16B C10B C6B . . 112.16(15) ?
    C16B C10B H10B . . 108.1 ?
    O4B C11B H11C . . 109.2 ?
    O4B C11B H11D . . 109.2 ?
    O4B C11B C12B . . 112.20(16) ?
    H11C C11B H11D . . 107.9 ?
    C12B C11B H11C . . 109.2 ?
    C12B C11B H11D . . 109.2 ?
    C13B C12B C11B . . 175.3(2) ?
    C12B C13B H13B . . 180.0 ?
    O5B C14B C17B . . 108.60(16) ?
    O5B C14B C18B . . 109.72(19) ?
    O6B C14B O5B . . 105.49(15) ?
    O6B C14B C17B . . 111.8(2) ?
    O6B C14B C18B . . 107.34(17) ?
    C17B C14B C18B . . 113.59(19) ?
    O6B C15B H15C . . 111.3 ?
    O6B C15B H15D . . 111.3 ?
    O6B C15B C16B . . 102.53(17) ?
    H15C C15B H15D . . 109.2 ?
    C16B C15B H15C . . 111.3 ?
    C16B C15B H15D . . 111.3 ?
    O5B C16B C10B . . 107.92(15) ?
    O5B C16B C15B . . 103.46(15) ?
    O5B C16B H16B . . 109.4 ?
    C10B C16B H16B . . 109.4 ?
    C15B C16B C10B . . 117.00(18) ?
    C15B C16B H16B . . 109.4 ?
    C14B C17B H17D . . 109.5 ?
    C14B C17B H17E . . 109.5 ?
    C14B C17B H17F . . 109.5 ?
    H17D C17B H17E . . 109.5 ?
    H17D C17B H17F . . 109.5 ?
    H17E C17B H17F . . 109.5 ?
    C14B C18B H18D . . 109.5 ?
    C14B C18B H18E . . 109.5 ?
    C14B C18B H18F . . 109.5 ?
    H18D C18B H18E . . 109.5 ?
    H18D C18B H18F . . 109.5 ?
    H18E C18B H18F . . 109.5 ?
    C1C O1C C2C . . 107.30(16) ?
    C3C O2C C1C . . 107.38(15) ?
    C6C O3C C7C . . 114.70(16) ?
    C10C O4C C11C . . 114.88(17) ?
    C14C O5C C16C . . 109.83(15) ?
    C14C O6C C15C . . 106.49(14) ?
    O1C C1C O2C . . 103.88(17) ?
    O1C C1C C4C . . 111.61(19) ?
    O1C C1C C5C . . 109.0(2) ?
    O2C C1C C4C . . 109.82(18) ?
    O2C C1C C5C . . 108.56(18) ?
    C5C C1C C4C . . 113.5(2) ?
    O1C C2C H2CA . . 110.9 ?
    O1C C2C H2CB . . 110.9 ?
    O1C C2C C3C . . 104.41(18) ?
    H2CA C2C H2CB . . 108.9 ?
    C3C C2C H2CA . . 110.9 ?
    C3C C2C H2CB . . 110.9 ?
    O2C C3C C2C . . 103.92(16) ?
    O2C C3C H3C . . 109.3 ?
    O2C C3C C6C . . 108.41(15) ?
    C2C C3C H3C . . 109.3 ?
    C6C C3C C2C . . 116.41(17) ?
    C6C C3C H3C . . 109.3 ?
    C1C C4C H4CA . . 109.5 ?
    C1C C4C H4CB . . 109.5 ?
    C1C C4C H4CC . . 109.5 ?
    H4CA C4C H4CB . . 109.5 ?
    H4CA C4C H4CC . . 109.5 ?
    H4CB C4C H4CC . . 109.5 ?
    C1C C5C H5CA . . 109.5 ?
    C1C C5C H5CB . . 109.5 ?
    C1C C5C H5CC . . 109.5 ?
    H5CA C5C H5CB . . 109.5 ?
    H5CA C5C H5CC . . 109.5 ?
    H5CB C5C H5CC . . 109.5 ?
    O3C C6C C3C . . 111.51(15) ?
    O3C C6C H6C . . 108.1 ?
    O3C C6C C10C . . 108.76(15) ?
    C3C C6C H6C . . 108.1 ?
    C10C C6C C3C . . 112.04(16) ?
    C10C C6C H6C . . 108.1 ?
    O3C C7C H7CA . . 109.1 ?
    O3C C7C H7CB . . 109.1 ?
    O3C C7C C8C . . 112.40(19) ?
    H7CA C7C H7CB . . 107.9 ?
    C8C C7C H7CA . . 109.1 ?
    C8C C7C H7CB . . 109.1 ?
    C9C C8C C7C . . 179.2(3) ?
    C8C C9C H9C . . 180.0 ?
    O4C C10C C6C . . 109.45(15) ?
    O4C C10C H10C . . 107.8 ?
    O4C C10C C16C . . 110.75(16) ?
    C6C C10C H10C . . 107.8 ?
    C6C C10C C16C . . 112.93(16) ?
    C16C C10C H10C . . 107.8 ?
    O4C C11C H11E . . 109.2 ?
    O4C C11C H11F . . 109.2 ?
    O4C C11C C12C . . 112.1(2) ?
    H11E C11C H11F . . 107.9 ?
    C12C C11C H11E . . 109.2 ?
    C12C C11C H11F . . 109.2 ?
    C13C C12C C11C . . 177.6(3) ?
    C12C C13C H13C . . 180.0 ?
    O5C C14C C17C . . 109.69(17) ?
    O5C C14C C18C . . 109.09(19) ?
    O6C C14C O5C . . 105.14(17) ?
    O6C C14C C17C . . 111.3(2) ?
    O6C C14C C18C . . 108.26(17) ?
    C17C C14C C18C . . 113.0(2) ?
    O6C C15C H15E . . 111.3 ?
    O6C C15C H15F . . 111.3 ?
    O6C C15C C16C . . 102.10(16) ?
    H15E C15C H15F . . 109.2 ?
    C16C C15C H15E . . 111.3 ?
    C16C C15C H15F . . 111.3 ?
    O5C C16C C10C . . 108.28(15) ?
    O5C C16C C15C . . 103.24(16) ?
    O5C C16C H16C . . 109.4 ?
    C10C C16C H16C . . 109.4 ?
    C15C C16C C10C . . 116.94(16) ?
    C15C C16C H16C . . 109.4 ?
    C14C C17C H17G . . 109.5 ?
    C14C C17C H17H . . 109.5 ?
    C14C C17C H17I . . 109.5 ?
    H17G C17C H17H . . 109.5 ?
    H17G C17C H17I . . 109.5 ?
    H17H C17C H17I . . 109.5 ?
    C14C C18C H18G . . 109.5 ?
    C14C C18C H18H . . 109.5 ?
    C14C C18C H18I . . 109.5 ?
    H18G C18C H18H . . 109.5 ?
    H18G C18C H18I . . 109.5 ?
    H18H C18C H18I . . 109.5 ?
loop_
    _geom_torsion_atom_site_label_1
    _geom_torsion_atom_site_label_2
    _geom_torsion_atom_site_label_3
    _geom_torsion_atom_site_label_4
    _geom_torsion_site_symmetry_1
    _geom_torsion_site_symmetry_2
    _geom_torsion_site_symmetry_3
    _geom_torsion_site_symmetry_4
    _geom_torsion
    _geom_torsion_publ_flag
    O1A C2A C3A O2A . . . . 8.0(2) ?
    O1A C2A C3A C6A . . . . 127.32(18) ?
    O2A C3A C6A O3A . . . . 71.97(19) ?
    O2A C3A C6A C10A . . . . -167.08(14) ?
    O3A C6A C10A O4A . . . . 69.86(18) ?
    O3A C6A C10A C16A . . . . -52.4(2) ?
    O4A C10A C16A O5A . . . . 79.35(18) ?
    O4A C10A C16A C15A . . . . -36.2(2) ?
    O6A C15A C16A O5A . . . . -7.5(2) ?
    O6A C15A C16A C10A . . . . 111.01(18) ?
    C1A O1A C2A C3A . . . . 14.6(2) ?
    C1A O2A C3A C2A . . . . -27.7(2) ?
    C1A O2A C3A C6A . . . . -152.24(16) ?
    C2A O1A C1A O2A . . . . -31.9(2) ?
    C2A O1A C1A C4A . . . . 88.2(2) ?
    C2A O1A C1A C5A . . . . -147.4(2) ?
    C2A C3A C6A O3A . . . . -44.4(2) ?
    C2A C3A C6A C10A . . . . 76.6(2) ?
    C3A O2A C1A O1A . . . . 37.2(2) ?
    C3A O2A C1A C4A . . . . -82.5(2) ?
    C3A O2A C1A C5A . . . . 151.93(18) ?
    C3A C6A C10A O4A . . . . -54.44(19) ?
    C3A C6A C10A C16A . . . . -176.68(15) ?
    C6A O3A C7A C8A . . . . -58.6(2) ?
    C6A C10A C16A O5A . . . . -159.48(15) ?
    C6A C10A C16A C15A . . . . 85.0(2) ?
    C7A O3A C6A C3A . . . . -88.7(2) ?
    C7A O3A C6A C10A . . . . 148.04(17) ?
    C10A O4A C11A C12A . . . . -86.2(2) ?
    C11A O4A C10A C6A . . . . 142.53(16) ?
    C11A O4A C10A C16A . . . . -94.91(19) ?
    C14A O5A C16A C10A . . . . -137.44(16) ?
    C14A O5A C16A C15A . . . . -15.2(2) ?
    C14A O6A C15A C16A . . . . 27.5(2) ?
    C15A O6A C14A O5A . . . . -37.32(19) ?
    C15A O6A C14A C17A . . . . -152.68(17) ?
    C15A O6A C14A C18A . . . . 82.1(2) ?
    C16A O5A C14A O6A . . . . 32.5(2) ?
    C16A O5A C14A C17A . . . . 148.07(17) ?
    C16A O5A C14A C18A . . . . -87.3(2) ?
    O1B C2B C3B O2B . . . . 6.1(2) ?
    O1B C2B C3B C6B . . . . 124.74(18) ?
    O2B C3B C6B O3B . . . . 74.95(19) ?
    O2B C3B C6B C10B . . . . -163.43(16) ?
    O3B C6B C10B O4B . . . . 62.37(18) ?
    O3B C6B C10B C16B . . . . -61.4(2) ?
    O4B C10B C16B O5B . . . . 67.6(2) ?
    O4B C10B C16B C15B . . . . -48.5(2) ?
    O6B C15B C16B O5B . . . . 30.37(19) ?
    O6B C15B C16B C10B . . . . 148.86(16) ?
    C1B O1B C2B C3B . . . . 15.7(2) ?
    C1B O2B C3B C2B . . . . -25.8(2) ?
    C1B O2B C3B C6B . . . . -149.86(18) ?
    C2B O1B C1B O2B . . . . -32.1(2) ?
    C2B O1B C1B C4B . . . . 87.8(2) ?
    C2B O1B C1B C5B . . . . -146.99(19) ?
    C2B C3B C6B O3B . . . . -41.0(2) ?
    C2B C3B C6B C10B . . . . 80.6(2) ?
    C3B O2B C1B O1B . . . . 36.2(2) ?
    C3B O2B C1B C4B . . . . -83.7(2) ?
    C3B O2B C1B C5B . . . . 151.4(2) ?
    C3B C6B C10B O4B . . . . -61.0(2) ?
    C3B C6B C10B C16B . . . . 175.18(16) ?
    C6B O3B C7B C8B . . . . -72.8(2) ?
    C6B C10B C16B O5B . . . . -170.17(16) ?
    C6B C10B C16B C15B . . . . 73.8(2) ?
    C7B O3B C6B C3B . . . . -88.03(18) ?
    C7B O3B C6B C10B . . . . 149.01(15) ?
    C10B O4B C11B C12B . . . . -63.2(2) ?
    C11B O4B C10B C6B . . . . 138.17(16) ?
    C11B O4B C10B C16B . . . . -97.64(19) ?
    C14B O5B C16B C10B . . . . -139.19(17) ?
    C14B O5B C16B C15B . . . . -14.6(2) ?
    C14B O6B C15B C16B . . . . -35.9(2) ?
    C15B O6B C14B O5B . . . . 27.4(2) ?
    C15B O6B C14B C17B . . . . -90.5(2) ?
    C15B O6B C14B C18B . . . . 144.34(19) ?
    C16B O5B C14B O6B . . . . -7.0(2) ?
    C16B O5B C14B C17B . . . . 112.93(19) ?
    C16B O5B C14B C18B . . . . -122.38(18) ?
    O1C C2C C3C O2C . . . . -4.1(2) ?
    O1C C2C C3C C6C . . . . 115.03(19) ?
    O2C C3C C6C O3C . . . . 73.42(19) ?
    O2C C3C C6C C10C . . . . -164.40(15) ?
    O3C C6C C10C O4C . . . . 63.06(18) ?
    O3C C6C C10C C16C . . . . -60.82(19) ?
    O4C C10C C16C O5C . . . . 66.19(19) ?
    O4C C10C C16C C15C . . . . -49.8(2) ?
    O6C C15C C16C O5C . . . . 29.57(19) ?
    O6C C15C C16C C10C . . . . 148.32(17) ?
    C1C O1C C2C C3C . . . . 25.1(2) ?
    C1C O2C C3C C2C . . . . -17.9(2) ?
    C1C O2C C3C C6C . . . . -142.36(16) ?
    C2C O1C C1C O2C . . . . -36.6(2) ?
    C2C O1C C1C C4C . . . . 81.6(2) ?
    C2C O1C C1C C5C . . . . -152.21(18) ?
    C2C C3C C6C O3C . . . . -43.2(2) ?
    C2C C3C C6C C10C . . . . 79.0(2) ?
    C3C O2C C1C O1C . . . . 33.7(2) ?
    C3C O2C C1C C4C . . . . -85.8(2) ?
    C3C O2C C1C C5C . . . . 149.6(2) ?
    C3C C6C C10C O4C . . . . -60.68(19) ?
    C3C C6C C10C C16C . . . . 175.45(15) ?
    C6C O3C C7C C8C . . . . -75.3(2) ?
    C6C C10C C16C O5C . . . . -170.65(15) ?
    C6C C10C C16C C15C . . . . 73.3(2) ?
    C7C O3C C6C C3C . . . . -88.57(19) ?
    C7C O3C C6C C10C . . . . 147.38(16) ?
    C10C O4C C11C C12C . . . . -88.7(2) ?
    C11C O4C C10C C6C . . . . 140.16(17) ?
    C11C O4C C10C C16C . . . . -94.69(19) ?
    C14C O5C C16C C10C . . . . -136.98(16) ?
    C14C O5C C16C C15C . . . . -12.4(2) ?
    C14C O6C C15C C16C . . . . -36.9(2) ?
    C15C O6C C14C O5C . . . . 29.9(2) ?
    C15C O6C C14C C17C . . . . -88.8(2) ?
    C15C O6C C14C C18C . . . . 146.37(19) ?
    C16C O5C C14C O6C . . . . -10.0(2) ?
    C16C O5C C14C C17C . . . . 109.8(2) ?
    C16C O5C C14C C18C . . . . -125.87(19) ?
loop_
    _geom_hbond_atom_site_label_D
    _geom_hbond_atom_site_label_H
    _geom_hbond_atom_site_label_A
    _geom_hbond_site_symmetry_A
    _geom_hbond_distance_DH
    _geom_hbond_distance_HA
    _geom_hbond_distance_DA
    _geom_hbond_angle_DHA
    _geom_hbond_publ_flag
    C7A H7AA O1B 1_445 0.99 2.55 3.393(3) 142.5 yes
    C9A H9A O6C 1_544 0.95 2.58 3.375(3) 140.8 yes
    C13A H13A O6A 1_655 0.95 2.34 3.246(3) 158.2 yes
    C18A H18B O5C 1_554 0.98 2.62 3.581(3) 168.1 yes
    C5B H5BA O3A 1_665 0.98 2.59 3.525(3) 160.0 yes
    C9B H9B O3C . 0.95 2.19 3.121(3) 167.1 yes
    C13B H13B O6B 1_655 0.95 2.21 3.138(3) 164.7 yes
    C16B H16B O1C . 1.00 2.69 3.584(2) 149.1 yes
    C4C H4CB O2A 1_556 0.98 2.57 3.536(3) 169.1 yes
    C6C H6C O5A 1_556 1.00 2.67 3.458(2) 135.7 yes
    C9C H9C O2A 1_566 0.95 2.71 3.542(3) 146.6 yes
    C11C H11E O2B 1_455 0.99 2.38 3.372(3) 176.9 yes
    C13C H13C O6C 1_545 0.95 2.34 3.278(3) 167.8 yes
_shelx_space_group_comment
;
The symmetry employed for this shelxl refinement is uniquely defined
by the following loop, which should always be used as a source of
symmetry information in preference to the above space-group names.
They are only intended as comments.
;
_shelx_estimated_absorpt_T_min     0.979
_shelx_estimated_absorpt_T_max     0.984
_shelx_hkl_file
;
  -3   0   0  151.10    4.59
  -3   0   0  147.48    5.99
  -3   0   0  150.06    5.98
  -3   0   0  126.20    5.27
  -3   0   0  147.69    4.60
   3   0   0  145.83    4.60
   3   0   0  149.98    5.27
   3   0   0  134.33    5.27
   3   0   0  150.89    4.98
   3   0   0  154.38    5.99
   3   0   0  142.62    4.59
  -4   0   0  138.87    4.36
  -4   0   0  134.90    5.69
  -4   0   0  136.67    4.35
  -4   0   0  135.82    5.70
  -4   0   0  133.15    5.02
   4   0   0  137.59    4.36
   4   0   0  139.95    4.36
   4   0   0  135.87    5.02
   4   0   0  144.61    5.70
   4   0   0  143.99    4.74
  -5   0   0   32.57    1.19
  -5   0   0   34.27    1.08
  -5   0   0   32.82    1.27
  -5   0   0   33.71    1.08
  -5   0   0   33.80    1.46
   5   0   0   35.94    1.49
   5   0   0   33.76    1.20
   5   0   0   34.00    1.10
   5   0   0   34.96    1.10
   5   0   0   34.06    1.46
   5   0   0   34.19    1.28
  -6   0   0   37.91    1.29
  -6   0   0   34.89    1.39
  -6   0   0   35.30    1.58
   6   0   0   35.88    1.40
   6   0   0   38.41    1.60
   6   0   0   38.46    1.32
   6   0   0   37.09    1.20
   6   0   0   37.13    1.20
  -7   0   0   41.22    1.43
  -7   0   0   40.38    1.54
  -7   0   0   41.28    1.77
   7   0   0   40.73    1.33
   7   0   0   43.57    1.78
   7   0   0   40.25    1.46
   7   0   0   39.21    1.55
   7   0   0   40.05    1.33
  -8   0   0   39.57    1.36
  -8   0   0   39.65    1.49
  -8   0   0   38.56    1.71
   8   0   0   38.86    1.51
   8   0   0   39.45    1.29
   8   0   0   40.05    1.73
   8   0   0   37.22    1.41
  -9   0   0    4.36    0.29
   9   0   0    3.70    0.37
   9   0   0    3.76    0.29
   9   0   0    3.78    0.28
 -10   0   0    1.51    0.20
  10   0   0    1.11    0.28
  10   0   0    1.87    0.24
  11   0   0    4.61    0.46
  11   0   0    4.29    0.35
  12   0   0   -0.29    0.21
  13   0   0    1.55    0.30
  13  -1   0    0.60    0.27
  12  -1   0    2.72    0.32
  11  -1   0    0.18    0.20
  11  -1   0    0.38    0.28
  10  -1   0    1.05    0.21
  10  -1   0    0.68    0.30
   9  -1   0    9.01    0.48
  -9   1   0    9.27    0.45
   8  -1   0   43.46    1.54
   8  -1   0   42.30    1.41
   8  -1   0   42.75    1.65
  -8   1   0   43.92    1.62
  -8   1   0   42.12    1.86
   7  -1   0   19.26    0.88
   7  -1   0   18.54    0.71
   7  -1   0   18.56    0.64
   7  -1   0   18.04    0.64
   7  -1   0   17.55    0.76
  -7   1   0   18.33    0.85
  -7   1   0   19.18    0.65
  -7   1   0   18.06    0.74
   6  -1   0    9.99    0.51
   6  -1   0   10.66    0.37
   6  -1   0   10.15    0.37
   6  -1   0    9.94    0.51
   6  -1   0    9.89    0.41
   6  -1   0    9.51    0.45
  -6   1   0    9.26    0.50
  -6   1   0   10.80    0.38
  -6   1   0    9.70    0.43
   5  -1   0   62.16    2.39
   5  -1   0   65.92    2.25
   5  -1   0   65.69    2.72
   5  -1   0   61.52    2.72
   5  -1   0   66.72    2.07
   5  -1   0   65.50    2.07
  -5   1   0   62.55    2.38
  -5   1   0   70.02    2.24
  -5   1   0   63.75    2.71
   4  -1   0   49.16    1.53
   4  -1   0   46.32    2.02
   4  -1   0   47.41    1.78
   4  -1   0   46.90    2.02
   4  -1   0   49.59    1.67
   4  -1   0   48.21    1.53
  -4   1   0   47.19    1.77
  -4   1   0   48.49    2.01
  -4   1   0   47.04    2.01
  -4   1   0   49.93    1.66
   3  -1   0  165.78    7.19
   3  -1   0  169.12    5.52
   3  -1   0  181.84    7.19
   3  -1   0  181.04    6.33
   3  -1   0  176.41    6.01
   3  -1   0  179.54    6.37
   3  -1   0  176.47    5.53
  -3   1   0  166.95    7.18
  -3   1   0  176.70    6.33
  -3   1   0  170.33    7.18
  -3   1   0  179.31    6.00
   2  -1   0  324.88   11.94
   2  -1   0  309.05   13.54
   2  -1   0  335.16   11.93
   2  -1   0  345.62   10.36
   2  -1   0  341.56   13.54
   2  -1   0  346.01   10.37
   2  -1   0  336.15   11.27
  -2   1   0  298.44   11.25
  -2   1   0  335.27   13.54
  -2   1   0  310.21   11.91
  -2   1   0  330.06   11.93
   1  -1   0  350.75   12.92
  -1   1   0  276.72   11.35
  -1  -1   0  439.85   19.21
  -1  -1   0  406.98   16.91
  -1  -1   0  397.10   16.91
  -1  -1   0  505.35   14.73
   1   1   0  512.82   16.94
   1   1   0  479.39   16.01
   1   1   0  532.22   19.24
  -2  -1   0  104.42    3.22
  -2  -1   0   97.34    3.71
  -2  -1   0  103.65    3.50
  -2  -1   0  101.61    3.22
  -2  -1   0   94.26    3.70
  -2  -1   0  100.16    4.21
  -2  -1   0  109.47    4.21
   2   1   0  102.37    3.71
   2   1   0  110.36    4.21
   2   1   0  103.32    3.23
   2   1   0   93.89    3.71
   2   1   0  104.82    4.21
   2   1   0  104.30    3.23
   2   1   0  100.50    3.50
  -3  -1   0  267.43    8.81
  -3  -1   0  271.71    8.10
  -3  -1   0  254.61    9.29
  -3  -1   0  273.76   10.54
  -3  -1   0  239.04   10.52
   3   1   0  245.37   10.52
   3   1   0  272.54    8.12
   3   1   0  253.56    8.09
   3   1   0  264.57    8.82
   3   1   0  241.38   10.52
   3   1   0  238.17    9.27
  -4  -1   0   33.65    1.08
  -4  -1   0   35.02    1.43
  -4  -1   0   33.07    1.08
  -4  -1   0   32.52    1.26
  -4  -1   0   34.00    1.18
  -4  -1   0   33.44    1.44
   4   1   0   33.80    1.09
   4   1   0   32.86    1.26
   4   1   0   34.27    1.09
   4   1   0   32.50    1.44
   4   1   0   35.25    1.44
   4   1   0   33.87    1.19
  -5  -1   0  152.35    4.88
  -5  -1   0  154.11    6.40
  -5  -1   0  151.97    5.31
  -5  -1   0  159.72    6.39
  -5  -1   0  154.16    5.63
  -5  -1   0  152.36    4.88
   5   1   0  153.65    4.89
   5   1   0  151.47    5.32
   5   1   0  163.90    6.41
   5   1   0  152.04    5.63
   5   1   0  155.57    4.89
   5   1   0  158.05    6.41
  -6  -1   0   10.17    0.34
  -6  -1   0   10.07    0.35
  -6  -1   0    9.21    0.44
  -6  -1   0    9.69    0.51
   6   1   0    9.37    0.45
   6   1   0   10.47    0.38
   6   1   0   10.29    0.52
   6   1   0   10.03    0.42
   6   1   0   10.19    0.37
   6   1   0   10.95    0.54
  -7  -1   0   20.32    0.63
  -7  -1   0   19.98    0.72
  -7  -1   0   18.90    0.90
  -7  -1   0   20.01    0.79
   7   1   0   20.84    0.93
   7   1   0   19.52    0.67
   7   1   0   18.81    0.92
   7   1   0   19.27    0.75
   7   1   0   18.60    0.80
   7   1   0   18.40    0.67
  -8  -1   0   15.00    0.65
  -8  -1   0   15.57    0.76
  -8  -1   0   16.12    0.58
   8   1   0   16.09    0.78
   8   1   0   14.47    0.67
   8   1   0   14.50    0.78
   8   1   0   15.13    0.56
   8   1   0   15.19    0.56
   8   1   0   15.04    0.63
  -9  -1   0    7.11    0.39
   9   1   0    7.33    0.40
   9   1   0    6.76    0.40
   9   1   0    7.73    0.50
 -10  -1   0    6.57    0.38
  10   1   0    5.54    0.37
  10   1   0    5.82    0.47
  10   1   0    5.87    0.38
  11   1   0    9.51    0.53
  11   1   0    9.87    0.64
  12   1   0    0.49    0.23
  13   1   0    1.85    0.31
  13  -2   0    0.19    0.25
  12  -2   0    0.30    0.23
  11  -2   0    1.25    0.40
  11  -2   0    2.85    0.29
  10  -2   0    2.70    0.26
  10  -2   0    0.72    0.34
   9  -2   0   69.87    2.71
  -9   2   0   74.31    2.68
   8  -2   0   29.81    1.11
   8  -2   0   29.76    1.19
  -8   2   0   30.80    1.17
   7  -2   0   32.78    1.38
   7  -2   0   30.09    1.13
   7  -2   0   30.65    1.03
   7  -2   0   29.63    1.03
   7  -2   0   31.75    1.38
   7  -2   0   32.09    1.21
  -7   2   0   31.53    1.19
  -7   2   0   30.57    1.36
   6  -2   0   82.27    2.93
   6  -2   0   85.65    3.11
   6  -2   0   80.06    3.53
   6  -2   0   85.25    2.69
   6  -2   0   87.98    3.54
   6  -2   0   82.21    2.69
  -6   2   0   87.45    3.52
  -6   2   0   84.54    3.09
   5  -2   0   73.09    2.54
   5  -2   0   76.27    3.06
   5  -2   0   73.10    2.33
   5  -2   0   72.19    2.33
   5  -2   0   69.77    3.06
   5  -2   0   73.16    2.69
  -5   2   0   76.24    2.50
  -5   2   0   71.19    3.05
  -5   2   0   73.32    2.68
   4  -2   0  200.24    7.77
   4  -2   0  214.01    7.36
   4  -2   0  216.38    6.76
   4  -2   0  219.02    6.76
   4  -2   0  219.35    8.83
   4  -2   0  218.93    8.83
  -4   2   0  217.18    8.82
  -4   2   0  224.55    7.34
  -4   2   0  209.12    8.82
  -4   2   0  207.84    7.77
   3  -2   0  229.99    7.16
   3  -2   0  248.05    8.26
   3  -2   0  236.91    8.20
   3  -2   0  234.30    9.40
   3  -2   0  227.60    7.78
   3  -2   0  215.45    9.31
   3  -2   0  225.75    7.15
  -3   2   0  209.49    8.19
  -3   2   0  208.97    9.30
  -3   2   0  232.29    9.35
   2  -2   0   88.52    2.91
   2  -2   0   91.46    2.67
   2  -2   0   82.44    3.08
   2  -2   0   85.37    3.49
   2  -2   0   83.58    3.08
   2  -2   0   86.04    2.67
   2  -2   0   85.49    3.50
  -2   2   0   80.18    3.07
  -2   2   0   81.86    3.49
  -2   2   0   81.16    3.07
   1  -2   0  123.53    4.10
   1  -2   0  122.17    4.93
   1  -2   0  113.26    4.93
   1  -2   0  122.67    3.78
   1  -2   0  114.38    4.34
   1  -2   0  116.98    3.78
   1  -2   0  124.55    4.36
  -1   2   0  119.60    4.36
  -1   2   0  127.51    4.96
  -1   2   0  111.74    4.34
   0  -2   0   74.11    2.25
   0  -2   0   74.13    2.59
   0  -2   0   70.73    2.94
   0  -2   0   73.55    2.94
   0  -2   0   68.08    2.59
   0   2   0   66.22    2.58
   0   2   0   74.24    2.94
   0   2   0   69.24    2.59
  -1  -2   0   18.57    0.81
  -1  -2   0   19.18    0.67
  -1  -2   0   19.23    0.71
  -1  -2   0   19.18    0.61
  -1  -2   0   19.08    0.71
  -1  -2   0   19.51    0.81
   1   2   0   18.99    0.71
   1   2   0   18.99    0.59
   1   2   0   18.17    0.81
   1   2   0   18.84    0.81
   1   2   0   18.02    0.71
   1   2   0   18.46    0.61
  -2  -2   0   40.93    1.57
  -2  -2   0   41.70    1.78
  -2  -2   0   43.82    1.57
  -2  -2   0   44.22    1.48
  -2  -2   0   40.81    1.78
  -2  -2   0   44.25    1.36
  -2  -2   0   43.08    1.36
   2   2   0   41.88    1.48
   2   2   0   43.49    1.36
   2   2   0   42.05    1.57
   2   2   0   43.11    1.78
   2   2   0   41.05    1.57
   2   2   0   43.44    1.78
  -3  -2   0  214.87    6.86
  -3  -2   0  219.49    7.44
  -3  -2   0  227.58    8.91
  -3  -2   0  223.87    8.91
  -3  -2   0  187.21    7.84
  -3  -2   0  218.74    6.86
   3   2   0  233.44    8.92
   3   2   0  230.00    8.91
   3   2   0  209.02    7.85
   3   2   0  212.46    7.85
   3   2   0  213.78    6.86
   3   2   0  219.86    6.85
   3   2   0  209.19    7.42
  -4  -2   0   66.15    2.06
  -4  -2   0   66.98    2.24
  -4  -2   0   62.26    2.70
  -4  -2   0   65.12    2.05
  -4  -2   0   63.71    2.38
   4   2   0   64.92    2.25
   4   2   0   64.18    2.71
   4   2   0   67.03    2.71
   4   2   0   59.27    2.37
   4   2   0   65.46    2.06
   4   2   0   65.39    2.06
  -5  -2   0   26.58    0.94
  -5  -2   0   26.62    1.01
  -5  -2   0   25.92    1.15
  -5  -2   0   26.06    0.86
   5   2   0   27.19    0.95
   5   2   0   27.02    1.16
   5   2   0   26.14    1.16
   5   2   0   25.92    0.86
   5   2   0   24.84    0.87
   5   2   0   26.06    1.01
  -6  -2   0   17.81    0.58
  -6  -2   0   17.21    0.70
  -6  -2   0   17.01    0.64
  -6  -2   0   16.95    0.58
  -6  -2   0   17.56    0.81
   6   2   0   17.80    0.71
   6   2   0   17.13    0.66
   6   2   0   17.30    0.60
   6   2   0   17.65    0.81
   6   2   0   16.78    0.59
   6   2   0   16.84    0.81
  -7  -2   0   79.29    3.25
  -7  -2   0   74.27    2.67
  -7  -2   0   77.02    2.44
  -7  -2   0   74.22    2.44
  -7  -2   0   78.25    2.85
   7   2   0   77.05    3.26
   7   2   0   76.60    2.86
   7   2   0   81.47    3.26
   7   2   0   75.40    2.47
   7   2   0   78.68    2.69
   7   2   0   73.84    2.47
  -8  -2   0   14.94    0.49
  -8  -2   0   14.63    0.75
  -8  -2   0   14.72    0.65
  -8  -2   0   15.15    0.50
   8   2   0   15.74    0.67
   8   2   0   15.65    0.56
   8   2   0   14.67    0.55
   8   2   0   14.51    0.62
   8   2   0   13.64    0.75
  -9  -2   0    5.17    0.34
   9   2   0    5.03    0.34
   9   2   0    4.93    0.34
   9   2   0    5.12    0.40
   9   2   0    4.92    0.29
 -10  -2   0    3.79    0.29
 -10  -2   0    2.97    0.21
  10   2   0    2.74    0.28
  10   2   0    3.05    0.36
  10   2   0    2.52    0.27
  11   2   0    0.14    0.26
  11   2   0    0.60    0.21
  12   2   0    1.00    0.25
  13   2   0    3.92    0.39
  13  -3   0    1.08    0.28
  12  -3   0    3.07    0.34
  11  -3   0   10.29    0.55
  10  -3   0    7.48    0.43
   9  -3   0    4.71    0.33
   9  -3   0    3.61    0.36
   8  -3   0    3.51    0.29
   8  -3   0    2.53    0.29
  -8   3   0    3.32    0.25
   7  -3   0   15.99    0.61
   7  -3   0   15.57    0.75
   7  -3   0   15.52    0.55
   7  -3   0   14.59    0.65
   7  -3   0   14.48    0.75
  -7   3   0   15.44    0.63
  -7   3   0   15.66    0.73
   6  -3   0   29.76    1.32
   6  -3   0   30.71    0.99
   6  -3   0   30.53    1.09
   6  -3   0   29.51    1.32
   6  -3   0   29.67    0.99
   6  -3   0   30.72    1.16
  -6   3   0   30.54    1.14
  -6   3   0   29.15    1.30
   5  -3   0    4.69    0.25
   5  -3   0    3.80    0.19
   5  -3   0    4.54    0.29
   5  -3   0    4.36    0.22
   5  -3   0    3.98    0.29
   5  -3   0    4.10    0.20
  -5   3   0    4.29    0.26
  -5   3   0    4.45    0.23
   4  -3   0   59.51    2.00
   4  -3   0   54.40    2.41
   4  -3   0   59.34    1.83
   4  -3   0   56.38    2.12
   4  -3   0   61.15    2.42
   4  -3   0   59.71    1.84
  -4   3   0   52.74    2.40
  -4   3   0   57.58    2.12
   3  -3   0   77.18    2.80
   3  -3   0   77.74    2.64
   3  -3   0   74.40    2.42
   3  -3   0   77.95    3.18
   3  -3   0   78.56    3.18
   3  -3   0   78.95    2.43
  -3   3   0   75.05    2.79
  -3   3   0   80.59    3.18
  -3   3   0   68.51    3.17
   2  -3   0   36.39    1.25
   2  -3   0   36.90    1.15
   2  -3   0   35.66    1.51
   2  -3   0   35.69    1.33
   2  -3   0   36.08    1.52
   2  -3   0   37.48    1.33
   2  -3   0   35.95    1.15
  -2   3   0   34.29    1.51
  -2   3   0   35.72    1.33
  -2   3   0   35.39    1.51
   1  -3   0  334.86   14.50
   1  -3   0  355.11   11.10
   1  -3   0  340.40   12.72
   1  -3   0  394.01   14.57
   1  -3   0  334.40   12.77
  -1   3   0  346.81   12.76
  -1   3   0  359.87   14.52
  -1   3   0  348.90   14.49
   0  -3   0  609.25   24.68
   0  -3   0  596.17   18.89
   0  -3   0  617.65   21.75
   0  -3   0  561.28   21.70
   0  -3   0  624.46   24.72
   0   3   0  609.28   21.73
   0   3   0  586.03   18.87
   0   3   0  628.59   24.66
   0   3   0  559.65   24.65
  -1  -3   0  337.57   11.80
  -1  -3   0  349.59   10.61
  -1  -3   0  343.38   10.88
  -1  -3   0  375.87   14.21
  -1  -3   0  371.16   14.25
  -1  -3   0  305.44   12.46
   1   3   0  369.11   14.26
   1   3   0  317.46   12.49
   1   3   0  317.35   14.14
   1   3   0  356.50   10.88
  -2  -3   0  219.99    8.85
  -2  -3   0  248.75   10.05
  -2  -3   0  258.64    7.73
  -2  -3   0  253.52    8.37
  -2  -3   0  253.86   10.05
   2   3   0  252.91    7.74
   2   3   0  270.85   10.12
   2   3   0  248.44   10.05
   2   3   0  231.84    8.37
   2   3   0  208.70    8.84
  -3  -3   0   62.11    2.55
  -3  -3   0   55.68    2.55
  -3  -3   0   59.24    2.12
  -3  -3   0   60.86    1.94
  -3  -3   0   60.35    1.94
  -3  -3   0   62.24    2.25
   3   3   0   63.70    2.55
   3   3   0   62.36    2.12
   3   3   0   59.05    2.24
   3   3   0   62.72    2.55
   3   3   0   62.45    1.94
  -4  -3   0    4.95    0.25
  -4  -3   0    4.96    0.21
  -4  -3   0    4.79    0.21
  -4  -3   0    4.84    0.26
  -4  -3   0    5.33    0.32
  -4  -3   0    5.10    0.32
   4   3   0    4.58    0.26
   4   3   0    5.27    0.26
   4   3   0    4.71    0.22
   4   3   0    5.62    0.34
   4   3   0    5.03    0.30
   4   3   0    4.89    0.26
  -5  -3   0    5.93    0.25
  -5  -3   0    5.92    0.37
  -5  -3   0    6.31    0.25
  -5  -3   0    6.02    0.30
  -5  -3   0    6.53    0.28
   5   3   0    6.04    0.25
   5   3   0    6.28    0.30
   5   3   0    5.78    0.30
   5   3   0    6.66    0.37
   5   3   0    5.97    0.25
   5   3   0    5.82    0.35
   5   3   0    5.74    0.30
  -6  -3   0   10.65    0.46
  -6  -3   0    9.73    0.37
  -6  -3   0    9.44    0.41
  -6  -3   0   10.96    0.53
   6   3   0   10.48    0.44
   6   3   0   10.01    0.38
   6   3   0   10.05    0.47
   6   3   0    9.64    0.53
   6   3   0   10.36    0.39
   6   3   0   11.03    0.55
  -7  -3   0   55.27    2.40
  -7  -3   0   55.82    1.79
  -7  -3   0   54.77    1.79
  -7  -3   0   55.99    1.96
  -7  -3   0   56.19    2.10
   7   3   0   57.02    1.82
   7   3   0   56.26    1.98
   7   3   0   56.60    2.11
   7   3   0   56.23    2.40
   7   3   0   54.69    1.81
  -8  -3   0   30.51    0.98
  -8  -3   0   30.53    1.19
  -8  -3   0   32.18    1.37
  -8  -3   0   31.23    0.98
   8   3   0   28.77    1.37
   8   3   0   29.62    1.13
   8   3   0   27.81    1.02
   8   3   0   29.38    1.20
   8   3   0   30.19    1.02
  -9  -3   0   38.41    1.45
  -9  -3   0   37.36    1.19
   9   3   0   37.53    1.68
   9   3   0   37.41    1.38
   9   3   0   35.59    1.25
   9   3   0   36.55    1.46
 -10  -3   0    3.16    0.28
  10   3   0    3.33    0.37
  10   3   0    2.87    0.28
  10   3   0    3.43    0.30
  11   3   0    0.65    0.21
  11   3   0    1.00    0.24
  11   3   0    1.06    0.31
  12   3   0    3.10    0.34
  12   3   0    2.37    0.32
  13   3   0    1.17    0.29
  13   3   0    1.34    0.29
  12  -4   0    1.90    0.31
  11  -4   0    2.12    0.29
  10  -4   0    9.30    0.50
  10  -4   0    8.01    0.55
   9  -4   0    0.98    0.20
   9  -4   0    0.89    0.24
   8  -4   0    4.55    0.32
   8  -4   0    4.57    0.37
   7  -4   0   16.78    0.67
   7  -4   0   16.70    0.82
   7  -4   0   16.12    0.72
   7  -4   0   17.04    0.61
  -7   4   0   18.09    0.69
   6  -4   0    5.77    0.27
   6  -4   0    6.44    0.39
   6  -4   0    6.28    0.40
   6  -4   0    6.01    0.26
   6  -4   0    5.67    0.31
   6  -4   0    6.41    0.34
  -6   4   0    6.47    0.30
   5  -4   0    0.42    0.14
   5  -4   0    0.42    0.15
   5  -4   0    0.18    0.08
   5  -4   0    0.15    0.11
   5  -4   0    0.29    0.10
   5  -4   0    0.20    0.11
  -5   4   0    0.23    0.09
  -5   4   0    0.23    0.11
   4  -4   0   74.67    3.05
   4  -4   0   69.79    2.68
   4  -4   0   74.18    2.53
   4  -4   0   76.20    2.32
   4  -4   0   72.89    3.05
   4  -4   0   75.07    2.32
  -4   4   0   76.02    2.67
  -4   4   0   64.02    3.03
   3  -4   0   78.01    2.47
   3  -4   0   79.25    2.69
   3  -4   0   79.93    2.47
   3  -4   0   77.52    3.24
   3  -4   0   76.65    3.25
   3  -4   0   78.55    2.86
  -3   4   0   78.07    3.24
  -3   4   0   77.43    3.24
  -3   4   0   75.80    2.85
   2  -4   0  217.88    9.03
   2  -4   0  215.72    6.92
   2  -4   0  226.54    6.92
   2  -4   0  215.98    9.04
   2  -4   0  237.94    7.53
   2  -4   0  216.04    7.96
  -2   4   0  224.49    9.03
  -2   4   0  202.10    9.03
  -2   4   0  221.31    7.98
   1  -4   0  488.80   18.88
   1  -4   0  476.38   18.88
   1  -4   0  454.53   14.39
   1  -4   0  431.13   16.54
  -1   4   0  445.08   16.56
  -1   4   0  430.50   18.80
  -1   4   0  468.78   18.83
   0  -4   0    9.05    0.31
   0  -4   0    8.71    0.43
   0  -4   0    9.24    0.43
   0  -4   0    8.78    0.38
   0   4   0    8.51    0.30
   0   4   0    8.84    0.36
   0   4   0    8.72    0.43
   0   4   0    8.89    0.42
  -1  -4   0   14.37    0.64
  -1  -4   0   13.44    0.56
  -1  -4   0   14.16    0.45
  -1  -4   0   15.05    0.65
  -1  -4   0   13.72    0.48
   1   4   0   13.87    0.56
   1   4   0   14.08    0.65
   1   4   0   13.77    0.63
  -2  -4   0   52.97    2.26
  -2  -4   0   56.27    1.73
  -2  -4   0   54.48    2.27
  -2  -4   0   50.28    1.99
   2   4   0   54.49    1.72
   2   4   0   57.31    2.27
   2   4   0   56.50    1.99
   2   4   0   48.26    2.26
  -3  -4   0   10.04    0.36
  -3  -4   0    9.27    0.49
  -3  -4   0    9.79    0.35
  -3  -4   0    9.33    0.42
  -3  -4   0   10.58    0.50
   3   4   0    9.87    0.35
   3   4   0    9.63    0.48
   3   4   0    9.95    0.40
   3   4   0    9.30    0.42
   3   4   0   10.12    0.49
  -4  -4   0   44.99    1.73
  -4  -4   0   40.81    1.29
  -4  -4   0   38.36    1.71
  -4  -4   0   39.57    1.50
  -4  -4   0   40.53    1.29
   4   4   0   41.27    1.29
   4   4   0   39.25    1.41
   4   4   0   37.97    1.71
   4   4   0   38.42    1.71
   4   4   0   37.77    1.50
  -5  -4   0  137.09    4.38
  -5  -4   0  133.41    5.74
  -5  -4   0  135.59    4.37
  -5  -4   0  139.35    5.05
   5   4   0  149.44    5.75
   5   4   0  145.84    5.05
   5   4   0  122.24    5.73
   5   4   0  140.62    4.38
   5   4   0  139.97    4.77
  -6  -4   0    3.95    0.27
  -6  -4   0    3.05    0.20
  -6  -4   0    3.68    0.30
  -6  -4   0    3.42    0.20
   6   4   0    3.93    0.25
   6   4   0    3.75    0.31
   6   4   0    3.80    0.26
   6   4   0    3.64    0.20
  -7  -4   0   34.68    1.11
  -7  -4   0   33.60    1.12
  -7  -4   0   32.86    1.32
  -7  -4   0   33.47    1.51
   7   4   0   33.91    1.25
   7   4   0   34.64    1.32
   7   4   0   34.06    1.33
   7   4   0   34.06    1.52
   7   4   0   33.57    1.13
  -8  -4   0   36.01    1.56
  -8  -4   0   35.27    1.36
  -8  -4   0   32.39    1.13
   8   4   0   33.73    1.28
   8   4   0   35.30    1.37
   8   4   0   34.62    1.57
   8   4   0   35.22    1.37
   8   4   0   34.25    1.16
  -9  -4   0   10.82    0.51
   9   4   0    9.77    0.41
   9   4   0    9.69    0.42
   9   4   0    9.80    0.48
   9   4   0    9.95    0.52
   9   4   0    9.55    0.51
   9   4   0    9.43    0.60
 -10  -4   0    8.51    0.46
  10   4   0    7.80    0.54
  10   4   0    8.13    0.47
  10   4   0    7.92    0.45
  10   4   0    7.98    0.47
 -11  -4   0   13.99    0.59
 -11  -4   0   15.91    0.71
  11   4   0   16.08    0.73
  11   4   0   13.67    0.67
  11   4   0   14.68    0.72
  11   4   0   14.50    0.83
 -12  -4   0    1.65    0.17
  12   4   0    1.43    0.30
  12   4   0    1.60    0.27
  13   4   0    0.52    0.26
  13   4   0    0.22    0.27
  12  -5   0    0.59    0.28
  11  -5   0    3.79    0.36
  10  -5   0    3.10    0.31
  10  -5   0    2.91    0.35
   9  -5   0    1.29    0.26
   9  -5   0    1.59    0.23
   8  -5   0    1.61    0.22
   8  -5   0    1.95    0.27
   7  -5   0    5.58    0.36
   7  -5   0    5.25    0.40
  -7   5   0    6.49    0.32
   6  -5   0   60.73    2.73
   6  -5   0   67.09    2.08
   6  -5   0   64.79    2.26
   6  -5   0   63.76    2.41
  -6   5   0   65.61    2.38
   5  -5   0   19.43    0.64
   5  -5   0   17.98    0.88
   5  -5   0   20.15    0.89
   5  -5   0   18.96    0.72
   5  -5   0   19.12    0.66
   5  -5   0   18.40    0.77
  -5   5   0   18.98    0.74
   4  -5   0  171.54    5.80
   4  -5   0  167.99    5.34
   4  -5   0  180.43    6.98
   4  -5   0  171.74    5.33
   4  -5   0  164.07    6.98
   4  -5   0  176.24    6.15
  -4   5   0  169.93    6.13
  -4   5   0  148.86    6.96
   3  -5   0    9.81    0.41
   3  -5   0   10.08    0.37
   3  -5   0   11.02    0.51
   3  -5   0   10.71    0.37
   3  -5   0   10.33    0.45
   3  -5   0   10.14    0.51
  -3   5   0   10.21    0.49
  -3   5   0   10.42    0.43
   2  -5   0  119.19    3.72
   2  -5   0  120.82    4.05
   2  -5   0  124.21    4.88
   2  -5   0  115.99    4.29
   2  -5   0  110.10    4.87
  -2   5   0  115.16    4.28
  -2   5   0  118.09    4.87
   1  -5   0   15.00    0.67
   1  -5   0   14.35    0.59
   1  -5   0   14.68    0.50
   1  -5   0   14.63    0.68
   1  -5   0   14.80    0.56
  -1   5   0   14.31    0.58
  -1   5   0   15.35    0.67
  -1   5   0   14.21    0.66
   0  -5   0  261.70    9.72
   0  -5   0  248.05   11.03
   0  -5   0  281.64   11.03
   0  -5   0  257.69    8.45
   0   5   0  276.57   11.03
   0   5   0  256.35   11.02
   0   5   0  274.08    8.45
   0   5   0  291.43    9.81
  -1  -5   0   58.55    2.38
  -1  -5   0   57.60    1.75
  -1  -5   0   58.08    1.81
  -1  -5   0   55.95    2.38
  -1  -5   0   54.72    2.09
   1   5   0   56.80    2.08
   1   5   0   53.36    1.80
   1   5   0   54.96    2.37
   1   5   0   58.17    2.38
  -2  -5   0   16.54    0.56
  -2  -5   0   15.57    0.76
  -2  -5   0   16.23    0.66
  -2  -5   0   17.64    0.76
   2   5   0   15.38    0.75
   2   5   0   16.24    0.75
   2   5   0   16.82    0.66
   2   5   0   16.62    0.55
  -3  -5   0   19.87    0.70
  -3  -5   0   21.54    0.83
  -3  -5   0   22.42    0.95
  -3  -5   0   20.82    0.94
   3   5   0   19.45    0.69
   3   5   0   19.82    0.93
   3   5   0   21.06    0.65
   3   5   0   22.12    0.82
  -4  -5   0   30.34    1.00
  -4  -5   0   29.58    1.00
  -4  -5   0   31.40    1.35
  -4  -5   0   29.25    1.17
   4   5   0   31.42    1.18
   4   5   0   30.64    1.33
   4   5   0   30.32    1.10
   4   5   0   30.66    1.00
  -5  -5   0   16.02    0.76
  -5  -5   0   15.25    0.65
  -5  -5   0   15.24    0.54
  -5  -5   0   15.50    0.54
   5   5   0   15.23    0.54
   5   5   0   14.38    0.64
   5   5   0   15.11    0.74
   5   5   0   15.59    0.60
  -6  -5   0    3.93    0.23
  -6  -5   0    4.07    0.27
  -6  -5   0    3.83    0.32
  -6  -5   0    3.25    0.21
   6   5   0    3.91    0.26
   6   5   0    3.65    0.22
   6   5   0    3.68    0.32
   6   5   0    4.02    0.27
  -7  -5   0   45.63    1.48
  -7  -5   0   42.37    1.47
  -7  -5   0   46.54    1.74
  -7  -5   0   44.69    1.98
   7   5   0   42.02    1.73
   7   5   0   48.98    1.49
   7   5   0   44.48    1.63
   7   5   0   47.27    1.99
  -8  -5   0    4.56    0.39
  -8  -5   0    4.57    0.33
  -8  -5   0    5.01    0.25
   8   5   0    5.38    0.29
   8   5   0    5.11    0.35
   8   5   0    4.98    0.42
   8   5   0    5.00    0.34
  -9  -5   0    8.12    0.45
   9   5   0    7.92    0.44
   9   5   0    7.47    0.53
   9   5   0    7.99    0.46
 -10  -5   0    0.90    0.22
  10   5   0    0.59    0.22
  10   5   0    0.52    0.26
  10   5   0    0.56    0.22
 -11  -5   0    3.17    0.31
 -11  -5   0    2.83    0.24
  11   5   0    2.94    0.40
  11   5   0    3.15    0.32
  11   5   0    3.09    0.33
 -12  -5   0    4.48    0.30
  12   5   0    4.50    0.41
  12   5   0    3.93    0.38
  11  -6   0   19.62    0.91
  10  -6   0    1.99    0.28
   9  -6   0   13.41    0.74
   9  -6   0   13.08    0.64
   8  -6   0    9.14    0.47
   8  -6   0    7.97    0.53
   7  -6   0    1.86    0.27
   7  -6   0    2.24    0.23
   6  -6   0   33.67    1.54
   6  -6   0   34.59    1.36
  -6   6   0   35.92    1.32
   5  -6   0   13.47    0.61
   5  -6   0   12.72    0.69
   5  -6   0   14.28    0.57
   5  -6   0   14.34    0.52
  -5   6   0   14.42    0.57
   4  -6   0   43.08    1.60
   4  -6   0   39.87    1.81
   4  -6   0   43.34    1.81
   4  -6   0   44.91    1.50
   4  -6   0   42.30    1.37
  -4   6   0   43.76    1.57
  -4   6   0   36.66    1.78
   3  -6   0    5.72    0.33
   3  -6   0    6.45    0.31
   3  -6   0    5.83    0.26
   3  -6   0    6.77    0.37
   3  -6   0    6.24    0.38
  -3   6   0    6.49    0.36
  -3   6   0    6.34    0.30
   2  -6   0   38.79    1.34
   2  -6   0   36.54    1.62
   2  -6   0   38.42    1.43
   2  -6   0   38.05    1.22
   2  -6   0   38.81    1.62
  -2   6   0   36.57    1.40
  -2   6   0   35.49    1.60
   1  -6   0   65.85    2.75
   1  -6   0   62.46    2.75
   1  -6   0   67.89    2.09
   1  -6   0   65.50    2.28
   1  -6   0   65.99    2.42
  -1   6   0   64.81    2.73
  -1   6   0   64.11    2.40
   0  -6   0  142.54    5.84
   0  -6   0  136.05    5.14
   0  -6   0  149.71    5.85
   0  -6   0  141.15    4.46
   0   6   0  137.96    4.43
   0   6   0  146.37    4.44
   0   6   0  141.40    5.83
   0   6   0  132.57    5.13
  -1  -6   0   50.73    2.18
  -1  -6   0   50.56    1.65
  -1  -6   0   48.86    1.91
  -1  -6   0   52.59    1.59
  -1  -6   0   51.39    2.18
   1   6   0   51.12    2.17
   1   6   0   51.66    1.63
   1   6   0   52.28    1.91
  -2  -6   0   40.60    1.81
  -2  -6   0   42.77    1.81
  -2  -6   0   42.33    1.37
  -2  -6   0   42.27    1.60
   2   6   0   41.48    1.80
   2   6   0   43.26    1.59
  -3  -6   0    9.01    0.50
  -3  -6   0    9.15    0.36
  -3  -6   0    9.56    0.44
  -3  -6   0    9.88    0.51
   3   6   0    9.13    0.42
   3   6   0    9.57    0.49
   3   6   0    9.30    0.35
  -4  -6   0    5.91    0.35
  -4  -6   0    5.46    0.38
  -4  -6   0    6.21    0.28
  -4  -6   0    6.06    0.27
   4   6   0    6.31    0.39
   4   6   0    6.02    0.33
   4   6   0    6.16    0.26
  -5  -6   0   41.80    1.37
  -5  -6   0   41.40    1.37
  -5  -6   0   41.44    1.83
  -5  -6   0   43.46    1.61
   5   6   0   42.24    1.60
   5   6   0   42.66    1.36
   5   6   0   41.92    1.30
   5   6   0   39.96    1.49
   5   6   0   39.81    1.81
  -6  -6   0    8.14    0.33
  -6  -6   0    7.74    0.48
  -6  -6   0    7.73    0.42
  -6  -6   0    7.88    0.33
   6   6   0    7.70    0.48
   6   6   0    6.65    0.39
   6   6   0    7.33    0.38
   6   6   0    7.38    0.33
  -7  -6   0   42.36    1.68
  -7  -6   0   44.50    1.93
  -7  -6   0   43.81    1.43
   7   6   0   42.95    1.57
   7   6   0   42.77    1.68
   7   6   0   43.36    1.92
  -8  -6   0   10.36    0.55
  -8  -6   0   11.47    0.64
   8   6   0   10.92    0.52
   8   6   0   11.01    0.56
   8   6   0   11.59    0.65
  -9  -6   0    0.24    0.19
   9   6   0    0.02    0.19
   9   6   0    0.16    0.24
   9   6   0    0.34    0.20
 -10  -6   0    2.95    0.26
 -10  -6   0    3.34    0.31
  10   6   0    2.84    0.36
  10   6   0    2.84    0.31
  10   6   0    2.82    0.30
 -11  -6   0    2.28    0.30
 -11  -6   0    2.14    0.24
  11   6   0    2.82    0.33
  11   6   0    2.51    0.32
  11   6   0    2.48    0.39
 -12  -6   0    0.81    0.21
  12   6   0    0.84    0.27
  12   6   0    1.13    0.29
  11  -7   0    0.07    0.26
  10  -7   0    7.68    0.49
   9  -7   0    1.73    0.26
   8  -7   0    1.46    0.24
   8  -7   0    1.52    0.28
   7  -7   0    1.22    0.21
   7  -7   0    1.18    0.24
   6  -7   0    2.03    0.26
   6  -7   0    1.42    0.21
   5  -7   0    0.19    0.19
   5  -7   0    0.13    0.16
  -5   7   0    0.49    0.13
   4  -7   0    9.79    0.39
   4  -7   0    9.45    0.47
   4  -7   0    9.49    0.54
   4  -7   0    9.70    0.44
  -4   7   0    8.70    0.49
  -4   7   0    9.73    0.42
   3  -7   0  121.15    3.88
   3  -7   0  124.41    4.22
   3  -7   0  120.37    5.08
   3  -7   0  119.06    5.08
   3  -7   0  120.71    4.47
  -3   7   0  122.23    4.45
  -3   7   0  125.08    5.06
   2  -7   0   15.27    0.79
   2  -7   0   16.58    0.58
   2  -7   0   16.10    0.69
   2  -7   0   16.63    0.65
   2  -7   0   16.74    0.79
  -2   7   0   16.66    0.66
  -2   7   0   16.84    0.77
   1  -7   0   26.38    1.11
   1  -7   0   24.21    0.96
   1  -7   0   23.24    0.90
   1  -7   0   24.05    0.82
   1  -7   0   23.48    1.10
  -1   7   0   24.31    0.94
  -1   7   0   24.26    1.08
   0  -7   0    2.62    0.20
   0  -7   0    2.94    0.24
   0  -7   0    2.64    0.18
   0  -7   0    2.43    0.25
   0  -7   0    3.13    0.29
   0   7   0    2.96    0.25
   0   7   0    2.47    0.20
  -1  -7   0    9.87    0.52
  -1  -7   0    9.70    0.53
  -1  -7   0    9.71    0.37
  -1  -7   0    9.47    0.46
  -1  -7   0    9.83    0.33
   1   7   0    9.69    0.34
   1   7   0    9.74    0.44
   1   7   0    9.71    0.50
  -2  -7   0    2.87    0.28
  -2  -7   0    2.28    0.21
  -2  -7   0    2.54    0.18
  -2  -7   0    2.76    0.27
   2   7   0    2.65    0.22
   2   7   0    2.35    0.15
   2   7   0    2.56    0.24
  -3  -7   0   16.80    0.79
  -3  -7   0   15.44    0.69
  -3  -7   0   15.75    0.57
   3   7   0   15.95    0.66
   3   7   0   15.91    0.76
  -4  -7   0   54.07    1.83
  -4  -7   0   57.08    1.83
  -4  -7   0   57.37    2.13
  -4  -7   0   54.98    2.42
   4   7   0   57.04    2.11
   4   7   0   58.90    1.82
   4   7   0   53.90    2.41
  -5  -7   0   13.25    0.49
  -5  -7   0   12.21    0.69
  -5  -7   0   13.23    0.49
  -5  -7   0   12.47    0.59
   5   7   0   13.80    0.48
   5   7   0   12.90    0.67
   5   7   0   12.37    0.58
  -6  -7   0   31.01    1.27
  -6  -7   0   32.18    1.46
  -6  -7   0   31.18    1.07
   6   7   0   32.65    1.44
   6   7   0   31.23    1.25
  -7  -7   0   28.86    1.29
  -7  -7   0   26.95    0.93
  -7  -7   0   27.45    1.12
   7   7   0   26.95    1.03
   7   7   0   25.93    1.10
   7   7   0   26.54    1.26
  -8  -7   0    7.14    0.52
  -8  -7   0    7.00    0.43
   8   7   0    5.80    0.39
   8   7   0    7.23    0.50
   8   7   0    6.50    0.40
  -9  -7   0    7.12    0.45
   9   7   0    6.18    0.41
   9   7   0    7.54    0.45
   9   7   0    6.31    0.52
 -10  -7   0    1.92    0.29
 -10  -7   0    1.86    0.24
  10   7   0    2.29    0.37
  10   7   0    1.80    0.28
  10   7   0    1.80    0.29
 -11  -7   0    3.44    0.35
 -11  -7   0    2.89    0.28
  11   7   0    3.14    0.35
  11   7   0    2.48    0.33
 -12  -7   0    1.14    0.23
  12   7   0    1.57    0.30
  12   7   0    1.79    0.31
  10  -8   0    8.45    0.54
   9  -8   0    2.21    0.30
   8  -8   0    6.01    0.41
   8  -8   0    5.79    0.48
   7  -8   0    4.04    0.35
   7  -8   0    3.74    0.37
   6  -8   0   18.29    0.88
   6  -8   0   16.53    0.76
   5  -8   0    2.98    0.27
   5  -8   0    2.71    0.30
   4  -8   0   12.51    0.59
   4  -8   0   12.17    0.68
  -4   8   0   13.36    0.54
   3  -8   0    2.11    0.28
   3  -8   0    2.70    0.22
   3  -8   0    2.19    0.23
  -3   8   0    2.64    0.23
   2  -8   0   19.25    0.76
   2  -8   0   19.22    0.68
   2  -8   0   19.91    0.82
   2  -8   0   18.43    0.92
  -2   8   0   19.87    0.78
  -2   8   0   19.38    0.90
   1  -8   0    5.05    0.40
   1  -8   0    5.99    0.39
   1  -8   0    5.51    0.35
   1  -8   0    5.92    0.33
   1  -8   0    5.64    0.28
  -1   8   0    5.53    0.30
  -1   8   0    5.46    0.36
   0  -8   0    5.04    0.33
   0  -8   0    5.21    0.41
   0  -8   0    5.01    0.22
   0  -8   0    5.55    0.39
   0  -8   0    5.48    0.31
   0  -8   0    4.85    0.27
   0   8   0    4.68    0.29
   0   8   0    5.06    0.36
  -1  -8   0    6.49    0.45
  -1  -8   0    6.29    0.35
  -1  -8   0    6.13    0.37
  -1  -8   0    6.58    0.42
  -1  -8   0    6.37    0.23
  -1  -8   0    6.02    0.30
   1   8   0    6.26    0.40
   1   8   0    5.87    0.23
   1   8   0    6.31    0.34
   1   8   0    6.39    0.23
  -2  -8   0   35.18    1.41
  -2  -8   0   36.16    1.20
  -2  -8   0   33.47    1.60
   2   8   0   35.02    1.58
   2   8   0   39.16    1.17
   2   8   0   36.69    1.39
  -3  -8   0   48.47    1.63
  -3  -8   0   50.44    2.18
  -3  -8   0   49.51    1.90
   3   8   0   49.88    1.61
   3   8   0   50.49    2.15
   3   8   0   49.65    1.89
  -4  -8   0   55.69    1.86
  -4  -8   0   56.81    2.17
  -4  -8   0   58.94    2.47
   4   8   0   56.39    2.15
   4   8   0   56.95    2.45
  -5  -8   0    7.95    0.51
  -5  -8   0    7.49    0.36
  -5  -8   0    7.96    0.45
   5   8   0    7.80    0.50
   5   8   0    7.97    0.43
  -6  -8   0    3.55    0.32
  -6  -8   0    5.03    0.43
  -6  -8   0    4.00    0.26
   6   8   0    4.11    0.32
   6   8   0    4.39    0.39
  -7  -8   0    7.79    0.54
  -7  -8   0    9.24    0.49
   7   8   0    7.26    0.45
   7   8   0    8.46    0.53
  -8  -8   0    0.88    0.27
  -8  -8   0    0.76    0.23
   8   8   0    0.39    0.20
   8   8   0    0.85    0.27
  -9  -8   0    4.28    0.35
  -9  -8   0    3.47    0.31
   9   8   0    3.94    0.41
   9   8   0    3.82    0.35
 -10  -8   0    2.64    0.29
 -10  -8   0    3.27    0.35
  10   8   0    2.97    0.41
  10   8   0    2.26    0.30
  10   8   0    2.33    0.30
 -11  -8   0    2.70    0.33
 -11  -8   0    2.07    0.28
  11   8   0    1.85    0.30
  11   8   0    2.40    0.33
   9  -9   0    1.17    0.28
   8  -9   0    3.66    0.35
   7  -9   0    0.21    0.20
   7  -9   0    0.47    0.26
   6  -9   0    3.59    0.32
   6  -9   0    4.26    0.40
   5  -9   0    6.94    0.49
   5  -9   0    7.35    0.43
   4  -9   0    2.21    0.25
   4  -9   0    2.42    0.30
   3  -9   0    5.74    0.42
   3  -9   0    6.06    0.38
  -3   9   0    5.84    0.32
   2  -9   0   15.69    0.66
   2  -9   0   16.35    0.71
   2  -9   0   14.86    0.80
  -2   9   0   16.37    0.67
   1  -9   0   10.62    0.52
   1  -9   0   10.95    0.51
   1  -9   0    9.96    0.61
  -1   9   0   11.77    0.50
   0  -9   0   27.49    1.04
   0  -9   0   27.19    1.12
   0  -9   0   27.77    0.95
   0  -9   0   26.72    1.27
   0   9   0   28.98    1.09
   0   9   0   26.71    1.24
  -1  -9   0    0.15    0.20
  -1  -9   0   -0.16    0.17
  -1  -9   0    0.00    0.14
  -1  -9   0    0.14    0.17
   1   9   0    0.23    0.19
   1   9   0    0.29    0.14
  -2  -9   0    2.03    0.24
  -2  -9   0    1.79    0.19
  -2  -9   0    2.28    0.31
  -2  -9   0    1.87    0.23
   2   9   0    2.27    0.21
   2   9   0    2.07    0.26
   2   9   0    1.98    0.14
  -3  -9   0   26.03    0.93
  -3  -9   0   28.23    1.11
  -3  -9   0   26.72    1.26
   3   9   0   26.32    1.07
   3   9   0   26.47    1.24
  -4  -9   0   18.67    0.80
  -4  -9   0   16.93    0.67
  -4  -9   0   18.42    0.94
   4   9   0   18.34    0.78
   4   9   0   18.62    0.90
  -5  -9   0    1.37    0.22
  -5  -9   0    0.63    0.26
  -5  -9   0    1.11    0.18
   5   9   0    1.31    0.21
   5   9   0    0.98    0.23
  -6  -9   0    5.85    0.46
  -6  -9   0    6.04    0.41
   6   9   0    5.24    0.45
   6   9   0    5.86    0.37
  -7  -9   0    0.15    0.21
  -7  -9   0   -0.13    0.19
  -7  -9   0   -0.19    0.25
   7   9   0    0.09    0.17
   7   9   0    0.20    0.22
  -8  -9   0    0.33    0.21
  -8  -9   0    0.53    0.21
   8   9   0    0.39    0.21
  -9  -9   0    3.51    0.32
  -9  -9   0    4.07    0.37
   9   9   0    2.77    0.33
 -10  -9   0    1.82    0.28
 -10  -9   0    2.29    0.33
  10   9   0    2.70    0.33
   8 -10   0    1.76    0.29
   7 -10   0    1.44    0.27
   6 -10   0    1.61    0.26
   5 -10   0    3.94    0.33
   5 -10   0    3.72    0.39
   4 -10   0    7.13    0.51
   4 -10   0    6.75    0.43
   3 -10   0    4.39    0.36
   3 -10   0    5.52    0.44
   2 -10   0    1.82    0.30
   2 -10   0    1.75    0.25
   1 -10   0   11.55    0.67
   1 -10   0   10.71    0.57
  -1  10   0   12.10    0.53
   0 -10   0    2.29    0.32
   0 -10   0    1.71    0.23
   0 -10   0    2.34    0.25
   0  10   0    2.47    0.22
  -1 -10   0    0.46    0.20
  -1 -10   0    0.35    0.19
  -1 -10   0    0.17    0.24
   1  10   0    0.62    0.16
  -2 -10   0    1.11    0.26
  -2 -10   0    1.29    0.22
  -2 -10   0    1.58    0.23
   2  10   0    1.82    0.20
  -3 -10   0    6.81    0.40
  -3 -10   0    6.91    0.36
  -3 -10   0    6.79    0.49
  -3 -10   0    6.94    0.44
   3  10   0    6.82    0.39
  -4 -10   0    0.45    0.24
  -4 -10   0    0.26    0.18
  -4 -10   0    0.54    0.18
  -4 -10   0    0.43    0.20
   4  10   0    0.37    0.18
  -5 -10   0    3.68    0.33
  -5 -10   0    4.26    0.30
  -5 -10   0    3.92    0.33
  -5 -10   0    3.81    0.40
   5  10   0    3.74    0.33
  -6 -10   0    5.20    0.49
  -6 -10   0    4.87    0.36
  -6 -10   0    4.92    0.40
   6  10   0    4.15    0.33
  -7 -10   0    0.84    0.30
  -7 -10   0    0.90    0.23
  -7 -10   0    0.89    0.25
   7  10   0    0.81    0.23
  -8 -10   0    5.45    0.42
  -8 -10   0    3.91    0.35
   8  10   0    5.42    0.41
  -9 -10   0    0.34    0.24
  -9 -10   0    0.87    0.28
   9  10   0    0.58    0.25
 -10 -10   0    0.91    0.30
  10  10   0    0.56    0.25
   7 -11   0    4.87    0.42
   6 -11   0    2.23    0.31
   5 -11   0    2.27    0.30
   4 -11   0    0.49    0.28
   4 -11   0    0.56    0.23
   3 -11   0    0.88    0.24
   3 -11   0    1.58    0.31
   2 -11   0    1.76    0.25
   2 -11   0    1.97    0.32
   1 -11   0    6.94    0.53
   1 -11   0    7.47    0.46
   0 -11   0    2.85    0.29
   0 -11   0    3.10    0.37
  -1 -11   0    4.45    0.36
  -1 -11   0    5.04    0.45
  -1 -11   0    3.91    0.35
   1  11   0    4.87    0.32
  -2 -11   0    3.01    0.31
  -2 -11   0    3.29    0.39
  -2 -11   0    3.15    0.31
   2  11   0    3.58    0.29
  -3 -11   0    2.22    0.36
  -3 -11   0    3.06    0.29
  -3 -11   0    2.55    0.29
   3  11   0    2.90    0.27
  -4 -11   0    3.09    0.31
  -4 -11   0    2.82    0.30
  -4 -11   0    3.12    0.38
   4  11   0    3.38    0.29
  -5 -11   0    7.54    0.50
  -5 -11   0    7.93    0.60
  -5 -11   0    7.24    0.46
   5  11   0    8.09    0.46
  -6 -11   0    1.44    0.28
  -6 -11   0    1.35    0.35
  -6 -11   0    1.44    0.28
   6  11   0    1.22    0.24
  -7 -11   0    5.06    0.40
  -7 -11   0    5.05    0.44
   7  11   0    4.84    0.40
  -8 -11   0    1.78    0.30
  -8 -11   0    2.05    0.32
   8  11   0    2.01    0.28
  -9 -11   0    0.84    0.29
   6 -12   0    0.89    0.28
   5 -12   0    1.22    0.29
   4 -12   0    0.72    0.26
   3 -12   0    3.74    0.37
   2 -12   0    7.60    0.49
   1 -12   0    1.87    0.29
   1 -12   0    1.90    0.35
   0 -12   0    0.16    0.28
   0 -12   0    0.17    0.22
  -1 -12   0    2.32    0.31
  -1 -12   0    2.87    0.39
  -2 -12   0    8.76    0.53
  -2 -12   0    8.17    0.50
  -2 -12   0    8.88    0.63
  -3 -12   0    4.85    0.40
  -3 -12   0    4.96    0.48
  -3 -12   0    4.55    0.40
  -4 -12   0    3.87    0.36
  -4 -12   0    3.42    0.45
  -4 -12   0    3.49    0.36
   4  12   0    4.07    0.34
  -5 -12   0    2.94    0.43
  -5 -12   0    3.04    0.34
  -5 -12   0    2.90    0.33
   5  12   0    3.54    0.32
  -6 -12   0    0.55    0.28
  -6 -12   0    0.33    0.26
   6  12   0    0.84    0.24
  -7 -12   0    1.92    0.32
  -7 -12   0    1.60    0.32
   7  12   0    1.35    0.28
   4 -13   0   16.60    0.82
   3 -13   0    1.90    0.32
   2 -13   0    6.97    0.50
   1 -13   0    2.26    0.33
   0 -13   0    0.90    0.28
  -1 -13   0    0.53    0.26
  -2 -13   0    3.83    0.38
  -3 -13   0    2.52    0.33
  -4 -13   0    3.43    0.38
  -4 -13   0    3.22    0.36
  -5 -13   0    1.48    0.32
  -5 -13   0    1.43    0.31
   0 -14   0    0.23    0.26
  -1 -14   0   10.11    0.61
  -2 -14   0    1.54    0.33
  -5 -13   1    0.31    0.28
  -5 -13   1    0.23    0.29
  -4 -13   1   12.94    0.70
  -3 -13   1    5.95    0.48
  -2 -13   1    2.09    0.32
  -1 -13   1    1.42    0.30
   0 -13   1    4.26    0.40
   1 -13   1    5.87    0.48
   2 -13   1    9.06    0.57
   3 -13   1   23.87    1.08
  -7 -12   1    0.52    0.28
  -7 -12   1    0.50    0.28
  -6 -12   1    1.01    0.29
  -6 -12   1    0.72    0.27
  -5 -12   1    4.72    0.42
  -5 -12   1    4.95    0.41
  -4 -12   1    2.45    0.32
  -4 -12   1    2.44    0.31
  -3 -12   1    1.63    0.35
  -3 -12   1    1.35    0.28
  -2 -12   1    5.21    0.51
  -2 -12   1    4.64    0.41
  -1 -12   1    2.56    0.31
  -1 -12   1    2.31    0.37
   0 -12   1    7.32    0.48
   1 -12   1    4.39    0.39
   2 -12   1    2.60    0.32
   3 -12   1    6.33    0.46
   4 -12   1    2.92    0.35
   5 -12   1    8.55    0.54
   6 -12   1    3.18    0.36
   8  11  -1   11.57    0.61
  -8 -11   1   10.37    0.59
  -8 -11   1   10.79    0.64
   7  11  -1    2.15    0.29
  -7 -11   1    2.24    0.33
  -7 -11   1    1.83    0.40
  -7 -11   1    2.67    0.32
   6  11  -1    2.69    0.29
  -6 -11   1    2.44    0.39
  -6 -11   1    2.74    0.33
  -6 -11   1    2.26    0.30
   5  11  -1    1.59    0.24
  -5 -11   1    1.72    0.35
  -5 -11   1    1.40    0.26
  -5 -11   1    1.21    0.26
   4  11  -1    5.62    0.37
  -4 -11   1    4.80    0.40
  -4 -11   1    5.21    0.47
  -4 -11   1    4.95    0.38
   3  11  -1    2.84    0.27
  -3 -11   1    2.45    0.28
  -3 -11   1    2.88    0.31
  -3 -11   1    2.74    0.37
   2  11  -1    5.66    0.36
  -2 -11   1    5.96    0.50
  -2 -11   1    5.81    0.42
  -2 -11   1    5.88    0.42
  -1 -11   1    0.75    0.21
  -1 -11   1    0.69    0.28
   0 -11   1    6.61    0.44
   0 -11   1    6.36    0.51
   1 -11   1    2.79    0.34
   1 -11   1    2.21    0.28
   2 -11   1    4.67    0.46
   2 -11   1    4.80    0.39
   3 -11   1   15.40    0.84
   3 -11   1   14.75    0.72
   4 -11   1    1.28    0.25
   5 -11   1    1.56    0.27
   6 -11   1    1.70    0.29
   7 -11   1    6.83    0.48
   9  10  -1    7.10    0.46
  -9 -10   1    6.94    0.44
  -9 -10   1    6.75    0.48
   8  10  -1    0.29    0.23
  -8 -10   1    0.69    0.27
  -8 -10   1    0.74    0.25
   7  10  -1    0.83    0.23
  -7 -10   1    0.74    0.25
  -7 -10   1    0.99    0.31
   6  10  -1    1.66    0.24
  -6 -10   1    1.18    0.32
  -6 -10   1    1.31    0.25
   5  10  -1    1.01    0.21
  -5 -10   1    1.10    0.20
  -5 -10   1    1.38    0.30
  -5 -10   1    1.18    0.25
   4  10  -1    0.90    0.19
  -4 -10   1    1.24    0.23
  -4 -10   1    0.86    0.18
  -4 -10   1    1.19    0.30
   3  10  -1    0.67    0.17
  -3 -10   1    0.62    0.21
  -3 -10   1    1.00    0.28
   2  10  -1    6.08    0.35
  -2 -10   1    6.09    0.38
  -2 -10   1    6.00    0.48
  -2 -10   1    6.40    0.41
   1  10  -1    1.12    0.18
  -1 -10   1    1.03    0.21
  -1 -10   1    1.24    0.27
  -1 -10   1    1.09    0.22
   0  10  -1    1.65    0.20
   0 -10   1    1.64    0.24
   0 -10   1    1.76    0.29
   1 -10   1    2.11    0.24
   1 -10   1    2.11    0.30
   2 -10   1    6.88    0.50
   2 -10   1    6.87    0.42
   3 -10   1    3.31    0.35
   3 -10   1    2.67    0.28
   4 -10   1    1.34    0.23
   4 -10   1    1.24    0.28
   5 -10   1    8.01    0.49
   5 -10   1    9.14    0.58
   6 -10   1    3.51    0.33
   7 -10   1    2.69    0.32
   8 -10   1    4.28    0.39
  10   9  -1    1.55    0.30
 -10  -9   1    1.96    0.32
 -10  -9   1    1.32    0.27
   9   9  -1    0.68    0.24
  -9  -9   1    0.20    0.23
  -9  -9   1    0.62    0.25
   8   9  -1    1.96    0.28
  -8  -9   1    1.86    0.36
  -8  -9   1    2.01    0.30
   7   9  -1    1.94    0.25
  -7  -9   1    2.41    0.28
  -7  -9   1    2.51    0.37
   6   9  -1    0.64    0.19
  -6  -9   1    0.63    0.17
  -6  -9   1    1.23    0.29
  -6  -9   1    0.92    0.23
   5   9  -1    0.94    0.19
   5   9  -1    0.94    0.24
  -5  -9   1    0.82    0.18
  -5  -9   1    0.98    0.26
  -5  -9   1    0.69    0.20
   4   9  -1    7.36    0.41
   4   9  -1    7.18    0.46
  -4  -9   1    7.48    0.51
  -4  -9   1    6.36    0.43
  -4  -9   1    6.84    0.34
   3   9  -1    3.44    0.35
   3   9  -1    3.72    0.17
   3   9  -1    3.74    0.26
  -3  -9   1    3.22    0.29
  -3  -9   1    3.15    0.35
  -3  -9   1    3.63    0.25
   2   9  -1   24.99    0.99
   2   9  -1   25.29    1.14
  -2  -9   1   24.81    1.17
  -2  -9   1   24.00    1.02
  -2  -9   1   24.06    0.87
   1   9  -1   24.37    0.96
  -1  -9   1   23.79    0.99
  -1  -9   1   23.88    0.84
  -1  -9   1   23.37    1.13
   0   9  -1   30.69    1.18
   0  -9   1   29.61    1.14
   0  -9   1   29.82    1.39
   0  -9   1   31.16    1.22
  -1   9  -1   14.46    0.58
   1  -9   1   12.55    0.71
   1  -9   1   13.02    0.62
   2  -9   1   26.52    1.07
   2  -9   1   25.77    1.22
   3  -9   1    0.12    0.17
   3  -9   1    0.22    0.21
   4  -9   1    3.18    0.33
   4  -9   1    2.46    0.26
   5  -9   1    7.72    0.45
   5  -9   1    8.10    0.52
   6  -9   1    2.19    0.31
   6  -9   1    2.26    0.26
   7  -9   1    2.55    0.29
   8  -9   1    0.40    0.23
   9  -9   1    3.25    0.35
  11   8  -1    0.10    0.23
  11   8  -1   -0.09    0.24
 -11  -8   1    0.14    0.23
 -11  -8   1    0.34    0.26
  10   8  -1    3.15    0.34
 -10  -8   1    3.04    0.30
 -10  -8   1    2.93    0.34
   9   8  -1    7.14    0.46
  -9  -8   1    7.37    0.46
   8   8  -1    0.49    0.19
   8   8  -1    0.07    0.25
  -8  -8   1    0.29    0.21
  -8  -8   1    0.67    0.29
   7   8  -1    2.54    0.27
   7   8  -1    3.02    0.33
  -7  -8   1    3.15    0.37
  -7  -8   1    2.41    0.28
   6   8  -1    3.39    0.30
   6   8  -1    3.43    0.34
  -6  -8   1    3.29    0.25
  -6  -8   1    3.57    0.37
  -6  -8   1    3.23    0.30
   5   8  -1    5.66    0.33
   5   8  -1    4.95    0.41
  -5  -8   1    5.23    0.42
  -5  -8   1    5.35    0.29
  -5  -8   1    4.90    0.37
   4   8  -1    7.47    0.40
   4   8  -1    7.57    0.48
  -4  -8   1    7.76    0.44
  -4  -8   1    7.47    0.34
  -4  -8   1    7.62    0.51
   3   8  -1   84.61    3.22
   3   8  -1   91.28    2.76
   3   8  -1   86.05    3.66
  -3  -8   1   87.37    2.80
  -3  -8   1   85.74    3.68
  -3  -8   1   85.65    3.24
   2   8  -1   44.28    1.72
   2   8  -1   47.50    1.44
   2   8  -1   44.75    1.96
  -2  -8   1   44.49    1.49
  -2  -8   1   44.84    1.74
  -2  -8   1   45.89    1.99
   1   8  -1   10.19    0.54
   1   8  -1   10.24    0.45
  -1  -8   1    9.52    0.35
  -1  -8   1    9.92    0.49
  -1  -8   1    9.66    0.56
  -1  -8   1    8.49    0.39
  -1  -8   1   10.89    0.56
   0   8  -1   11.29    0.50
   0   8  -1   11.05    0.58
   0  -8   1   11.75    0.54
   0  -8   1   10.12    0.60
   0  -8   1   12.45    0.61
   0  -8   1   10.74    0.44
   0  -8   1   11.48    0.40
  -1   8  -1   16.04    0.63
  -1   8  -1   14.47    0.72
   1  -8   1   15.18    0.55
   1  -8   1   15.03    0.66
   1  -8   1   13.58    0.74
   1  -8   1   15.30    0.61
  -2   8  -1   12.66    0.52
  -2   8  -1   12.16    0.60
   2  -8   1   11.66    0.46
   2  -8   1   11.30    0.64
   2  -8   1   12.31    0.56
   2  -8   1   11.99    0.52
  -3   8  -1  151.95    5.30
   3  -8   1  144.08    5.34
   3  -8   1  140.70    6.07
   4  -8   1   23.23    0.95
   4  -8   1   22.95    1.08
   5  -8   1   14.13    0.76
   5  -8   1   14.88    0.67
   6  -8   1    2.51    0.30
   6  -8   1    2.44    0.26
   7  -8   1    9.89    0.59
   7  -8   1    9.32    0.51
   8  -8   1    3.06    0.31
   9  -8   1    0.95    0.25
  10  -8   1    0.40    0.26
  11   7  -1   11.60    0.64
  11   7  -1   11.22    0.59
 -11  -7   1   12.13    0.63
 -11  -7   1   10.65    0.55
  10   7  -1   -0.22    0.21
  10   7  -1   -0.24    0.20
  10   7  -1   -0.21    0.27
 -10  -7   1   -0.01    0.22
   9   7  -1    4.87    0.37
   9   7  -1    6.06    0.47
   9   7  -1    6.04    0.39
  -9  -7   1    5.51    0.39
   8   7  -1    2.55    0.28
   8   7  -1    2.62    0.32
   8   7  -1    2.19    0.25
  -8  -7   1    2.69    0.28
  -8  -7   1    2.51    0.33
   7   7  -1    4.22    0.39
   7   7  -1    3.87    0.30
  -7  -7   1    4.04    0.34
  -7  -7   1    3.88    0.26
  -7  -7   1    4.02    0.40
   6   7  -1    1.18    0.25
   6   7  -1    1.25    0.20
  -6  -7   1    1.16    0.17
  -6  -7   1    1.36    0.26
  -6  -7   1    1.27    0.20
   5   7  -1   46.60    1.45
   5   7  -1   49.32    1.53
   5   7  -1   46.28    1.79
   5   7  -1   47.71    2.04
  -5  -7   1   47.99    1.54
  -5  -7   1   43.82    1.79
  -5  -7   1   46.30    1.54
  -5  -7   1   45.68    2.05
   4   7  -1   42.80    1.91
   4   7  -1   45.39    1.68
  -4  -7   1   42.11    1.92
  -4  -7   1   44.82    1.69
  -4  -7   1   44.18    1.45
   3   7  -1   51.79    1.93
   3   7  -1   53.52    1.65
   3   7  -1   51.80    2.20
  -3  -7   1   47.60    2.20
  -3  -7   1   49.30    1.94
  -3  -7   1   52.67    1.67
   2   7  -1   96.83    2.98
   2   7  -1   92.40    3.94
   2   7  -1   94.56    3.46
  -2  -7   1   89.95    3.48
  -2  -7   1   92.75    3.95
  -2  -7   1   98.36    3.95
  -2  -7   1   93.79    3.01
   1   7  -1   34.04    1.31
   1   7  -1   33.28    1.49
  -1  -7   1   34.77    1.14
  -1  -7   1   35.04    1.09
  -1  -7   1   36.24    1.51
  -1  -7   1   32.34    1.32
  -1  -7   1   34.59    1.52
   0   7  -1    1.31    0.14
   0   7  -1    1.14    0.17
   0  -7   1    1.54    0.11
   0  -7   1    1.29    0.20
   0  -7   1    1.28    0.21
   0  -7   1    1.28    0.17
   0  -7   1    1.70    0.14
  -1   7  -1   28.71    1.24
  -1   7  -1   28.69    1.08
   1  -7   1   27.26    1.25
   1  -7   1   27.69    0.94
   1  -7   1   27.32    1.10
   1  -7   1   29.68    1.26
  -2   7  -1    1.74    0.19
  -2   7  -1    1.56    0.15
   2  -7   1    1.57    0.17
   2  -7   1    1.40    0.14
   2  -7   1    1.52    0.20
   2  -7   1    1.17    0.17
   2  -7   1    1.48    0.22
  -3   7  -1   96.07    3.43
   3  -7   1   95.94    3.94
   3  -7   1   93.93    3.47
   3  -7   1   89.59    3.94
   3  -7   1   93.61    3.00
   3  -7   1   94.18    3.27
  -4   7  -1   68.95    2.42
   4  -7   1   65.68    2.46
   4  -7   1   62.62    2.80
   5  -7   1   16.06    0.67
   5  -7   1   14.80    0.77
   6  -7   1    7.67    0.48
   6  -7   1    7.55    0.42
   7  -7   1    0.13    0.17
   7  -7   1    0.05    0.21
   8  -7   1    2.43    0.31
   8  -7   1    2.62    0.27
   9  -7   1    2.66    0.29
  10  -7   1    3.16    0.34
  11  -7   1    1.50    0.30
  12   6  -1    6.80    0.50
  12   6  -1    6.63    0.50
 -12  -6   1    5.90    0.38
  11   6  -1    4.99    0.49
  11   6  -1    4.38    0.39
  11   6  -1    4.31    0.38
 -11  -6   1    4.35    0.34
 -11  -6   1    4.84    0.40
  10   6  -1    0.14    0.26
  10   6  -1   -0.12    0.23
  10   6  -1    0.53    0.23
 -10  -6   1   -0.06    0.20
   9   6  -1    3.79    0.31
   9   6  -1    3.88    0.33
   9   6  -1    4.06    0.39
  -9  -6   1    4.19    0.33
   8   6  -1   11.72    0.58
   8   6  -1   11.76    0.55
   8   6  -1   12.34    0.69
  -8  -6   1   12.59    0.60
  -8  -6   1   11.54    0.69
   7   6  -1   12.45    0.57
   7   6  -1   12.76    0.70
   7   6  -1   13.77    0.61
  -7  -6   1   13.75    0.63
  -7  -6   1   13.46    0.51
  -7  -6   1   13.05    0.71
   6   6  -1   24.65    0.95
   6   6  -1   26.14    0.86
   6   6  -1   25.92    1.16
   6   6  -1   23.87    1.02
  -6  -6   1   25.36    0.86
  -6  -6   1   25.62    1.03
  -6  -6   1   24.65    0.86
  -6  -6   1   24.59    1.17
   5   6  -1    1.32    0.13
   5   6  -1    0.88    0.08
   5   6  -1    1.21    0.22
   5   6  -1    1.22    0.17
  -5  -6   1    0.69    0.14
  -5  -6   1    0.99    0.16
  -5  -6   1    1.20    0.18
  -5  -6   1    1.22    0.24
   4   6  -1    2.00    0.19
   4   6  -1    2.26    0.16
   4   6  -1    2.49    0.25
   4   6  -1    2.49    0.11
  -4  -6   1    2.59    0.22
  -4  -6   1    2.30    0.17
  -4  -6   1    3.15    0.20
  -4  -6   1    2.07    0.25
   3   6  -1   33.12    1.48
   3   6  -1   33.40    1.29
  -3  -6   1   32.60    1.49
  -3  -6   1   34.30    1.12
  -3  -6   1   36.02    1.49
  -3  -6   1   33.54    1.31
   2   6  -1   13.81    0.46
   2   6  -1   13.25    0.65
   2   6  -1   13.77    0.56
  -2  -6   1   13.09    0.58
  -2  -6   1   13.73    0.49
  -2  -6   1   13.58    0.66
  -2  -6   1   14.10    0.67
   1   6  -1   21.84    0.68
   1   6  -1   21.47    0.83
   1   6  -1   20.37    0.94
  -1  -6   1   19.86    0.95
  -1  -6   1   21.51    0.96
  -1  -6   1   21.46    0.68
  -1  -6   1   20.83    0.84
  -1  -6   1   21.75    0.72
   0   6  -1    8.54    0.39
   0   6  -1    8.75    0.45
   0  -6   1    9.18    0.32
   0  -6   1    9.83    0.34
   0  -6   1    8.58    0.41
   0  -6   1    9.02    0.48
   0  -6   1    8.70    0.46
  -1   6  -1   84.82    3.17
  -1   6  -1   84.31    3.61
   1  -6   1   90.07    2.76
   1  -6   1   92.29    3.62
   1  -6   1   84.55    3.62
   1  -6   1   83.92    3.18
  -2   6  -1   17.53    0.67
   2  -6   1   17.51    0.69
   2  -6   1   16.28    0.58
   2  -6   1   16.51    0.64
   2  -6   1   17.49    0.79
   2  -6   1   16.85    0.79
  -3   6  -1   44.52    1.65
   3  -6   1   44.99    1.44
   3  -6   1   43.55    1.91
   3  -6   1   44.96    1.58
   3  -6   1   43.90    1.68
   3  -6   1   45.73    1.91
  -4   6  -1   24.15    1.04
  -4   6  -1   23.80    0.90
   4  -6   1   23.07    0.93
   4  -6   1   24.75    1.07
   4  -6   1   22.85    0.79
   4  -6   1   23.08    1.07
   4  -6   1   23.53    0.87
  -5   6  -1   23.86    1.04
  -5   6  -1   24.00    0.89
   5  -6   1   21.51    1.06
   5  -6   1   23.19    0.80
   5  -6   1   23.94    0.94
   6  -6   1    6.28    0.36
   6  -6   1    6.21    0.42
   7  -6   1   15.59    0.81
   7  -6   1   16.39    0.70
   8  -6   1    5.03    0.40
   8  -6   1    4.47    0.34
   9  -6   1    7.05    0.48
   9  -6   1    5.70    0.40
  10  -6   1    1.95    0.27
  11  -6   1    2.03    0.31
  12   5  -1    5.77    0.47
  12   5  -1    5.31    0.43
 -12  -5   1    5.57    0.35
  11   5  -1    3.63    0.35
  11   5  -1    3.44    0.33
  11   5  -1    2.91    0.39
 -11  -5   1    3.36    0.33
  10   5  -1    2.24    0.27
  10   5  -1    1.99    0.32
  10   5  -1    2.03    0.27
 -10  -5   1    2.42    0.27
   9   5  -1    2.60    0.28
   9   5  -1    3.22    0.36
   9   5  -1    2.81    0.27
  -9  -5   1    2.75    0.27
  -9  -5   1    2.88    0.33
   8   5  -1   15.54    0.64
   8   5  -1   14.95    0.69
   8   5  -1   14.87    0.78
  -8  -5   1   15.03    0.69
  -8  -5   1   15.13    0.80
  -8  -5   1   14.75    0.55
   7   5  -1   21.70    0.75
   7   5  -1   20.87    0.83
   7   5  -1   21.09    1.02
   7   5  -1   20.97    0.89
  -7  -5   1   22.04    1.04
  -7  -5   1   21.03    0.74
  -7  -5   1   21.91    0.89
   6   5  -1   15.10    0.53
   6   5  -1   14.54    0.72
   6   5  -1   13.44    0.59
   6   5  -1   15.41    0.64
  -6  -5   1   13.54    0.53
  -6  -5   1   15.54    0.74
  -6  -5   1   14.30    0.53
  -6  -5   1   14.97    0.65
   5   5  -1   31.89    1.28
   5   5  -1   32.74    1.20
   5   5  -1   33.06    1.46
   5   5  -1   34.39    1.09
  -5  -5   1   33.19    1.47
  -5  -5   1   34.09    1.29
  -5  -5   1   33.20    1.10
  -5  -5   1   32.06    1.09
   4   5  -1   33.41    1.25
   4   5  -1   33.76    1.07
   4   5  -1   31.88    1.02
   4   5  -1   31.68    1.42
  -4  -5   1   32.39    1.07
  -4  -5   1   30.40    1.42
  -4  -5   1   35.40    1.44
  -4  -5   1   31.50    1.07
  -4  -5   1   32.39    1.25
   3   5  -1    1.96    0.10
   3   5  -1    1.84    0.13
   3   5  -1    2.05    0.18
   3   5  -1    1.66    0.18
  -3  -5   1    2.04    0.21
  -3  -5   1    1.57    0.13
  -3  -5   1    1.45    0.20
  -3  -5   1    1.64    0.16
   2   5  -1   84.85    3.53
   2   5  -1   86.42    3.10
   2   5  -1   87.22    2.68
  -2  -5   1   85.29    3.53
  -2  -5   1   82.31    3.54
  -2  -5   1   83.18    3.11
  -2  -5   1   83.21    2.69
   1   5  -1   40.21    1.26
   1   5  -1   39.08    1.68
   1   5  -1   39.11    1.48
  -1  -5   1   39.88    1.24
  -1  -5   1   38.88    1.28
  -1  -5   1   40.99    1.69
  -1  -5   1   39.64    1.49
  -1  -5   1   39.43    1.69
   0   5  -1    6.83    0.31
   0   5  -1    7.02    0.37
   0  -5   1    7.37    0.26
   0  -5   1    7.17    0.33
   0  -5   1    7.09    0.27
   0  -5   1    7.19    0.37
   0  -5   1    7.25    0.38
  -1   5  -1    7.56    0.34
  -1   5  -1    7.77    0.39
   1  -5   1    8.56    0.29
   1  -5   1    7.81    0.36
   1  -5   1    7.58    0.41
   1  -5   1    8.62    0.41
  -2   5  -1   96.51    3.46
   2  -5   1   99.14    3.01
   2  -5   1   95.95    3.94
   2  -5   1   90.36    3.95
   2  -5   1   92.72    3.47
  -3   5  -1    2.37    0.16
   3  -5   1    2.65    0.17
   3  -5   1    2.46    0.13
   3  -5   1    2.24    0.13
   3  -5   1    2.12    0.20
   3  -5   1    2.57    0.20
   3  -5   1    2.18    0.20
  -4   5  -1   11.08    0.53
  -4   5  -1   10.92    0.45
   4  -5   1   11.14    0.39
   4  -5   1   11.46    0.40
   4  -5   1   11.52    0.45
   4  -5   1   10.99    0.55
   4  -5   1   11.28    0.56
   4  -5   1   10.92    0.49
  -5   5  -1   52.89    1.94
  -5   5  -1   53.19    2.21
   5  -5   1   51.22    1.97
   5  -5   1   52.70    1.85
   5  -5   1   53.46    2.24
   5  -5   1   51.77    2.24
   5  -5   1   52.63    1.69
  -6   5  -1   25.89    1.12
  -6   5  -1   26.19    0.97
   6  -5   1   24.81    1.15
   6  -5   1   24.26    1.01
   6  -5   1   25.61    0.86
   7  -5   1   54.23    2.37
   7  -5   1   56.04    2.09
   8  -5   1   12.31    0.67
   8  -5   1   12.56    0.58
   9  -5   1    0.74    0.20
   9  -5   1    0.45    0.23
  10  -5   1    4.78    0.37
  10  -5   1    4.21    0.41
  11  -5   1    7.89    0.50
  12  -5   1    7.57    0.51
  13   4  -1    0.20    0.25
  13   4  -1    0.02    0.23
  12   4  -1    1.84    0.31
  12   4  -1    1.59    0.28
  12   4  -1    1.36    0.30
 -12  -4   1    1.76    0.21
  11   4  -1    4.64    0.37
  11   4  -1    4.83    0.48
  11   4  -1    5.01    0.38
  11   4  -1    4.61    0.39
 -11  -4   1    5.21    0.39
  10   4  -1    1.49    0.23
  10   4  -1    1.92    0.33
  10   4  -1    1.79    0.26
  10   4  -1    1.63    0.25
 -10  -4   1    2.06    0.25
   9   4  -1    2.20    0.24
   9   4  -1    1.47    0.21
   9   4  -1    1.73    0.23
   9   4  -1    2.02    0.30
  -9  -4   1    1.59    0.23
   8   4  -1    9.38    0.56
   8   4  -1    9.94    0.40
   8   4  -1   10.05    0.48
   8   4  -1    8.95    0.47
   8   4  -1    9.14    0.46
  -8  -4   1    8.40    0.38
  -8  -4   1    9.51    0.49
  -8  -4   1    9.58    0.57
   7   4  -1   45.24    2.03
   7   4  -1   45.97    1.78
   7   4  -1   47.11    1.53
   7   4  -1   46.23    1.68
   7   4  -1   46.42    1.78
  -7  -4   1   47.15    2.04
  -7  -4   1   46.97    1.79
  -7  -4   1   47.65    1.52
  -7  -4   1   46.49    1.52
   6   4  -1    4.22    0.26
   6   4  -1    3.73    0.21
   6   4  -1    3.72    0.26
   6   4  -1    3.71    0.30
  -6  -4   1    3.78    0.26
  -6  -4   1    3.31    0.20
  -6  -4   1    4.35    0.32
  -6  -4   1    4.02    0.22
   5   4  -1   14.82    0.71
   5   4  -1   15.62    0.59
   5   4  -1   14.46    0.52
   5   4  -1   15.38    0.63
  -5  -4   1   15.18    0.63
  -5  -4   1   14.67    0.53
  -5  -4   1   15.51    0.72
  -5  -4   1   14.09    0.52
   4   4  -1   33.68    1.20
   4   4  -1   35.04    1.47
   4   4  -1   32.57    1.46
   4   4  -1   33.55    1.10
   4   4  -1   32.40    1.28
  -4  -4   1   34.34    1.10
  -4  -4   1   32.97    1.46
  -4  -4   1   32.84    1.28
  -4  -4   1   35.13    1.10
  -4  -4   1   33.98    1.47
   3   4  -1   39.04    1.36
   3   4  -1   36.26    1.44
   3   4  -1   41.31    1.24
   3   4  -1   37.92    1.65
   3   4  -1   37.47    1.64
  -3  -4   1   37.39    1.65
  -3  -4   1   41.77    1.66
  -3  -4   1   38.41    1.25
  -3  -4   1   36.93    1.45
   2   4  -1   84.89    3.46
   2   4  -1   80.35    3.04
   2   4  -1   82.87    2.57
   2   4  -1   85.16    3.46
  -2  -4   1   88.07    3.47
  -2  -4   1   85.43    3.47
  -2  -4   1   77.38    3.05
  -2  -4   1   81.15    2.64
   1   4  -1  118.32    5.12
   1   4  -1  126.72    3.91
   1   4  -1  117.07    4.50
   1   4  -1  127.46    5.12
  -1  -4   1  129.08    5.12
  -1  -4   1  119.26    3.92
  -1  -4   1  120.79    4.51
  -1  -4   1  129.09    5.13
  -1  -4   1  128.38    3.83
   0   4  -1   17.31    0.78
   0   4  -1   16.91    0.68
   0   4  -1   18.36    0.79
   0  -4   1   17.79    0.79
   0  -4   1   17.83    0.59
   0  -4   1   17.65    0.79
   0  -4   1   18.51    0.70
  -1   4  -1   76.49    2.84
  -1   4  -1   77.77    3.23
   1  -4   1   78.82    3.23
   1  -4   1   77.53    2.85
   1  -4   1   79.78    2.47
   1  -4   1   77.04    3.24
  -2   4  -1    2.07    0.18
  -2   4  -1    1.94    0.13
   2  -4   1    1.78    0.16
   2  -4   1    2.66    0.20
   2  -4   1    1.75    0.10
   2  -4   1    2.08    0.11
   2  -4   1    1.99    0.16
  -3   4  -1    9.96    0.40
  -3   4  -1    9.76    0.46
   3  -4   1   10.16    0.48
   3  -4   1    9.77    0.38
   3  -4   1   10.07    0.47
   3  -4   1    9.63    0.34
   3  -4   1    9.23    0.41
   3  -4   1    9.98    0.33
  -4   4  -1   27.80    1.08
  -4   4  -1   28.70    1.24
   4  -4   1   28.20    1.26
   4  -4   1   30.35    1.04
   4  -4   1   28.75    0.94
   4  -4   1   30.65    1.26
   4  -4   1   29.69    0.94
   4  -4   1   29.04    1.11
  -5   4  -1    0.59    0.09
  -5   4  -1    0.58    0.13
   5  -4   1    0.56    0.12
   5  -4   1    0.56    0.15
   5  -4   1    0.44    0.08
   5  -4   1    0.45    0.09
   5  -4   1    0.46    0.12
   5  -4   1    0.58    0.15
  -6   4  -1   17.94    0.79
  -6   4  -1   18.29    0.68
   6  -4   1   17.02    0.81
   6  -4   1   16.72    0.71
   6  -4   1   16.76    0.81
   6  -4   1   16.40    0.60
   6  -4   1   17.27    0.66
  -7   4  -1  109.71    3.87
   7  -4   1  103.16    3.91
   7  -4   1  105.59    4.45
   8  -4   1    5.57    0.41
   8  -4   1    5.44    0.35
   9  -4   1   10.25    0.60
   9  -4   1    9.90    0.51
  10  -4   1    1.51    0.27
  10  -4   1    1.30    0.23
  11  -4   1    6.43    0.44
  12  -4   1    1.50    0.29
  13   3  -1    1.29    0.29
  13   3  -1    1.46    0.32
  12   3  -1    0.69    0.24
  12   3  -1    0.86    0.27
  12   3  -1    1.03    0.27
 -12  -3   1    0.92    0.16
  11   3  -1   -0.11    0.22
  11   3  -1    0.02    0.25
  11   3  -1   -0.09    0.20
 -11  -3   1   -0.20    0.19
  10   3  -1    1.49    0.29
  10   3  -1    1.65    0.24
  10   3  -1    1.37    0.23
 -10  -3   1    1.89    0.23
   9   3  -1    2.25    0.19
   9   3  -1    1.98    0.29
   9   3  -1    2.46    0.25
   9   3  -1    2.04    0.24
   9   3  -1    1.77    0.20
  -9  -3   1    1.77    0.15
  -9  -3   1    2.38    0.29
  -9  -3   1    2.70    0.25
   8   3  -1    3.16    0.22
   8   3  -1    2.91    0.33
   8   3  -1    3.12    0.23
   8   3  -1    3.14    0.26
   8   3  -1    3.65    0.31
  -8  -3   1    3.44    0.20
  -8  -3   1    3.72    0.30
  -8  -3   1    3.28    0.21
  -8  -3   1    3.44    0.33
   7   3  -1   22.95    0.78
   7   3  -1   21.66    0.87
   7   3  -1   23.21    1.06
   7   3  -1   22.37    0.93
   7   3  -1   23.17    0.79
  -7  -3   1   22.98    0.93
  -7  -3   1   23.32    1.06
  -7  -3   1   22.61    0.77
   6   3  -1   13.75    0.58
   6   3  -1   13.74    0.67
   6   3  -1   13.28    0.58
   6   3  -1   11.96    0.53
   6   3  -1   12.98    0.48
   6   3  -1   13.25    0.48
  -6  -3   1   12.83    0.47
  -6  -3   1   12.79    0.65
  -6  -3   1   14.53    0.57
  -6  -3   1   13.18    0.47
   5   3  -1    4.23    0.30
   5   3  -1    4.02    0.29
   5   3  -1    4.50    0.26
   5   3  -1    4.43    0.26
   5   3  -1    4.46    0.20
   5   3  -1    4.28    0.24
  -5  -3   1    4.32    0.19
  -5  -3   1    3.92    0.25
  -5  -3   1    3.89    0.29
  -5  -3   1    4.17    0.21
   4   3  -1  173.27    5.23
   4   3  -1  159.73    6.02
   4   3  -1  142.88    6.83
   4   3  -1  170.74    6.84
   4   3  -1  159.12    6.02
   4   3  -1  172.67    5.69
  -4  -3   1  166.18    5.23
  -4  -3   1  170.12    6.84
  -4  -3   1  170.04    6.02
  -4  -3   1  168.52    5.23
  -4  -3   1  167.76    6.84
   3   3  -1  262.80   11.53
   3   3  -1  288.28   10.20
   3   3  -1  293.52    9.68
   3   3  -1  289.55   11.54
   3   3  -1  283.57    8.88
  -3  -3   1  285.62    8.87
  -3  -3   1  301.33   11.54
  -3  -3   1  248.47   10.16
  -3  -3   1  280.15    8.89
  -3  -3   1  276.20   11.54
   2   3  -1  389.67   12.22
   2   3  -1  340.92   15.85
   2   3  -1  400.50   14.12
   2   3  -1  434.38   15.99
   2   3  -1  370.96   11.95
  -2  -3   1  384.54   14.07
  -2  -3   1  357.61   15.86
  -2  -3   1  392.08   12.23
  -2  -3   1  413.44   15.99
   1   3  -1   49.17    2.06
   1   3  -1   47.72    1.81
   1   3  -1   49.05    1.56
   1   3  -1   47.66    2.06
  -1  -3   1   48.91    1.81
  -1  -3   1   48.24    1.81
  -1  -3   1   49.61    2.06
  -1  -3   1   51.60    1.53
  -1  -3   1   50.78    1.57
  -1  -3   1   49.45    2.06
   0   3  -1  155.39    6.64
   0   3  -1  157.93    6.66
   0   3  -1  158.53    5.86
   0   3  -1  155.67    5.85
   0  -3   1  167.33    5.85
   0  -3   1  150.55    6.64
   0  -3   1  165.24    6.65
   0  -3   1  171.21    5.09
   0  -3   1  172.84    5.85
  -1   3  -1   84.00    3.20
  -1   3  -1   86.70    3.64
  -1   3  -1   86.66    3.21
   1  -3   1   88.20    3.21
   1  -3   1   88.46    3.65
   1  -3   1   88.00    3.21
   1  -3   1   93.30    3.65
   1  -3   1   87.88    2.78
   1  -3   1   91.44    2.78
  -2   3  -1   42.10    1.80
  -2   3  -1   42.57    1.58
  -2   3  -1   42.98    1.58
   2  -3   1   43.60    1.59
   2  -3   1   44.07    1.81
   2  -3   1   41.87    1.36
   2  -3   1   44.71    1.37
   2  -3   1   43.43    1.59
   2  -3   1   43.94    1.81
  -3   3  -1    5.88    0.31
  -3   3  -1    5.66    0.30
  -3   3  -1    5.90    0.25
   3  -3   1    5.72    0.20
   3  -3   1    5.72    0.27
   3  -3   1    6.07    0.31
   3  -3   1    5.59    0.25
   3  -3   1    5.81    0.26
   3  -3   1    6.21    0.31
   3  -3   1    5.85    0.20
  -4   3  -1   91.19    3.34
  -4   3  -1   90.84    3.80
  -4   3  -1   85.82    3.80
   4  -3   1   90.09    3.82
   4  -3   1   92.21    3.36
   4  -3   1   94.98    3.17
   4  -3   1   94.53    2.91
   4  -3   1   95.32    3.82
   4  -3   1   92.98    2.90
  -5   3  -1    9.55    0.40
  -5   3  -1    8.75    0.46
   5  -3   1    9.70    0.42
   5  -3   1   10.02    0.39
   5  -3   1   10.02    0.49
   5  -3   1    9.86    0.35
   5  -3   1   10.42    0.35
   5  -3   1   10.03    0.49
  -6   3  -1   11.32    0.46
  -6   3  -1   10.53    0.54
   6  -3   1   11.32    0.41
   6  -3   1   11.95    0.58
   6  -3   1   11.58    0.46
   6  -3   1   11.54    0.40
   6  -3   1   11.26    0.50
   6  -3   1   11.18    0.57
  -7   3  -1    6.56    0.31
  -7   3  -1    6.17    0.36
   7  -3   1    5.89    0.28
   7  -3   1    5.87    0.32
   7  -3   1    7.22    0.43
   7  -3   1    5.87    0.39
   7  -3   1    6.31    0.35
   8  -3   1   33.04    1.28
   8  -3   1   32.15    1.46
   9  -3   1    1.91    0.26
   9  -3   1    1.89    0.23
  10  -3   1    3.51    0.30
  11  -3   1    7.45    0.47
  12  -3   1    3.25    0.34
  13   2  -1    0.46    0.26
  12   2  -1    1.69    0.29
  11   2  -1    0.08    0.22
  11   2  -1    0.19    0.20
  11   2  -1    0.00    0.26
 -11  -2   1    0.15    0.18
  10   2  -1    3.86    0.33
  10   2  -1    3.30    0.29
  10   2  -1    3.37    0.38
 -10  -2   1    3.75    0.31
   9   2  -1   19.25    0.99
   9   2  -1   20.35    0.82
   9   2  -1   19.53    0.73
   9   2  -1   20.78    0.86
   9   2  -1   19.90    0.72
  -9  -2   1   20.29    0.67
  -9  -2   1   20.40    0.67
  -9  -2   1   21.11    0.86
  -9  -2   1   20.29    0.98
   8   2  -1   64.66    2.39
   8   2  -1   59.71    2.71
   8   2  -1   59.65    2.05
   8   2  -1   62.68    2.24
   8   2  -1   63.77    2.05
  -8  -2   1   67.62    2.38
  -8  -2   1   64.29    2.02
  -8  -2   1   64.02    2.71
  -8  -2   1   62.64    2.02
   7   2  -1    2.07    0.24
   7   2  -1    1.56    0.15
   7   2  -1    1.86    0.15
   7   2  -1    1.66    0.19
   7   2  -1    2.24    0.19
  -7  -2   1    2.03    0.16
  -7  -2   1    1.71    0.18
  -7  -2   1    1.99    0.14
  -7  -2   1    1.64    0.22
  -7  -2   1    1.78    0.13
   6   2  -1    2.86    0.22
   6   2  -1    2.75    0.23
   6   2  -1    2.89    0.17
   6   2  -1    2.93    0.28
   6   2  -1    2.57    0.17
   6   2  -1    3.19    0.28
  -6  -2   1    2.56    0.15
  -6  -2   1    2.88    0.22
  -6  -2   1    3.03    0.27
  -6  -2   1    2.95    0.20
   5   2  -1   99.26    3.99
   5   2  -1  106.04    4.55
   5   2  -1  112.39    4.55
   5   2  -1  109.28    3.78
   5   2  -1  106.99    3.47
   5   2  -1  111.31    3.47
  -5  -2   1  109.75    4.00
  -5  -2   1  112.39    3.47
  -5  -2   1  109.93    3.46
  -5  -2   1  105.56    4.54
  -5  -2   1  114.54    3.77
  -5  -2   1  114.22    4.58
   4   2  -1  356.70   10.72
   4   2  -1  353.98   11.69
   4   2  -1  354.68   10.75
   4   2  -1  351.85   12.30
   4   2  -1  304.64   13.96
   4   2  -1  316.75   13.96
  -4  -2   1  356.31   10.75
  -4  -2   1  346.55   12.30
  -4  -2   1  296.43   13.96
  -4  -2   1  360.24   10.72
  -4  -2   1  343.17   11.63
   3   2  -1   24.09    0.93
   3   2  -1   24.12    1.06
   3   2  -1   23.37    0.80
   3   2  -1   25.50    0.93
   3   2  -1   24.79    0.88
   3   2  -1   25.13    1.06
  -3  -2   1   24.69    0.93
  -3  -2   1   24.09    0.87
  -3  -2   1   24.88    0.80
  -3  -2   1   25.25    1.06
  -3  -2   1   23.82    0.80
  -3  -2   1   24.72    1.06
   2   2  -1   70.72    2.84
   2   2  -1   68.98    2.84
   2   2  -1   68.17    2.17
   2   2  -1   66.77    2.50
   2   2  -1   69.52    2.36
  -2  -2   1   73.25    2.84
  -2  -2   1   70.92    2.36
  -2  -2   1   68.64    2.17
  -2  -2   1   69.85    2.17
  -2  -2   1   63.38    2.50
  -2  -2   1   59.61    2.83
   1   2  -1  409.10   14.26
   1   2  -1  409.00   14.27
   1   2  -1  366.46   16.16
   1   2  -1  394.71   16.19
   1   2  -1  388.47   12.13
  -1  -2   1  408.01   16.18
  -1  -2   1  388.17   16.19
  -1  -2   1  387.15   14.25
  -1  -2   1  367.64   14.23
  -1  -2   1  392.45   12.39
  -1  -2   1  409.96   13.48
   0   2  -1  264.53    9.34
   0   2  -1  253.25   10.56
   0   2  -1  244.64    9.32
   0  -2   1  252.29    9.31
   0  -2   1  265.93   10.61
   0  -2   1  262.96    8.09
   0  -2   1  259.91   10.61
   0  -2   1  261.79    7.95
   0  -2   1  246.67    9.31
  -1   2  -1  632.53   22.76
  -1   2  -1  636.76   25.86
  -1   2  -1  621.84   22.76
   1  -2   1  644.23   25.88
   1  -2   1  618.15   22.79
   1  -2   1  629.28   22.78
   1  -2   1  625.49   25.86
  -2   2  -1  160.94    6.42
  -2   2  -1  144.32    6.41
  -2   2  -1  156.10    5.65
  -2   2  -1  155.35    5.66
   2  -2   1  156.62    6.43
   2  -2   1  157.67    5.65
   2  -2   1  166.06    5.66
   2  -2   1  153.17    6.41
  -3   2  -1   84.29    3.11
  -3   2  -1   82.77    3.11
  -3   2  -1   83.91    3.53
  -3   2  -1   77.21    3.53
   3  -2   1   82.49    3.54
   3  -2   1   92.21    2.94
   3  -2   1   86.17    3.11
   3  -2   1   90.23    3.54
   3  -2   1   84.32    3.11
   3  -2   1   92.25    2.69
  -4   2  -1   21.18    0.90
  -4   2  -1   20.32    0.79
   4  -2   1   21.14    0.68
   4  -2   1   20.57    0.80
   4  -2   1   19.72    0.91
   4  -2   1   21.18    0.75
   4  -2   1   20.57    0.80
   4  -2   1   21.36    0.91
   4  -2   1   22.11    0.68
  -5   2  -1   59.27    2.20
   5  -2   1   59.79    2.08
   5  -2   1   62.82    2.52
   5  -2   1   60.28    2.22
   5  -2   1   58.99    1.91
   5  -2   1   59.18    1.91
   5  -2   1   60.26    2.52
  -6   2  -1    7.04    0.32
   6  -2   1    6.83    0.32
   6  -2   1    7.18    0.41
   6  -2   1    7.17    0.28
   6  -2   1    7.22    0.35
   6  -2   1    7.74    0.41
   6  -2   1    7.07    0.27
  -7   2  -1    5.39    0.27
   7  -2   1    4.70    0.30
   7  -2   1    5.32    0.29
   7  -2   1    4.66    0.34
   7  -2   1    5.51    0.37
   7  -2   1    4.76    0.24
  -8   2  -1   14.25    0.58
   8  -2   1   13.56    0.62
   8  -2   1   14.06    0.71
   9  -2   1    4.09    0.32
  10  -2   1    4.82    0.36
  11  -2   1    2.04    0.26
  11  -2   1    0.18    0.36
  12  -2   1   -0.10    0.21
  13  -2   1    0.86    0.28
  13   1  -1    5.82    0.44
  12   1  -1    1.38    0.28
  11   1  -1    0.02    0.19
  11   1  -1   -0.07    0.26
 -11  -1   1    0.08    0.10
  10   1  -1   15.92    0.69
  10   1  -1   14.92    0.84
  10   1  -1   14.59    0.70
 -10  -1   1   17.06    0.71
   9   1  -1   13.18    0.76
   9   1  -1   14.90    0.63
   9   1  -1   14.78    0.56
   9   1  -1   13.76    0.65
  -9  -1   1   15.32    0.65
  -9  -1   1   15.36    0.76
   8   1  -1   62.48    2.44
   8   1  -1   64.21    2.11
   8   1  -1   65.40    2.30
   8   1  -1   61.12    2.79
   8   1  -1   66.26    2.10
  -8  -1   1   66.22    2.07
  -8  -1   1   64.78    2.07
  -8  -1   1   67.35    2.44
  -8  -1   1   67.26    2.78
   7   1  -1   38.82    1.77
   7   1  -1   39.77    1.55
   7   1  -1   39.23    1.45
   7   1  -1   43.37    1.78
   7   1  -1   40.87    1.33
   7   1  -1   40.02    1.33
  -7  -1   1   39.61    1.30
  -7  -1   1   41.96    1.44
  -7  -1   1   40.07    1.76
  -7  -1   1   40.08    1.54
  -7  -1   1   41.74    1.31
   6   1  -1  167.24    5.27
   6   1  -1  179.02    6.91
   6   1  -1  166.51    6.07
   6   1  -1  165.82    5.74
   6   1  -1  163.66    6.91
   6   1  -1  164.40    5.27
  -6  -1   1  171.16    6.90
  -6  -1   1  167.40    5.26
  -6  -1   1  166.67    5.26
  -6  -1   1  150.63    6.07
  -6  -1   1  171.27    5.73
   5   1  -1   55.63    1.89
   5   1  -1   51.67    2.00
   5   1  -1   52.95    1.73
   5   1  -1   54.51    2.28
   5   1  -1   55.63    2.29
   5   1  -1   54.22    1.73
  -5  -1   1   51.02    2.00
  -5  -1   1   54.26    2.28
  -5  -1   1   54.34    1.73
  -5  -1   1   54.50    1.88
  -5  -1   1   55.39    2.28
   4   1  -1    3.02    0.23
   4   1  -1    3.55    0.23
   4   1  -1    2.60    0.15
   4   1  -1    2.89    0.19
   4   1  -1    3.10    0.15
  -4  -1   1    3.01    0.19
  -4  -1   1    2.84    0.19
  -4  -1   1    2.89    0.14
  -4  -1   1    2.78    0.22
  -4  -1   1    2.74    0.14
   3   1  -1  329.99   12.72
   3   1  -1  300.02   11.23
   3   1  -1  325.68    9.77
   3   1  -1  315.76    9.77
   3   1  -1  303.39   12.71
   3   1  -1  319.55   10.64
  -3  -1   1  303.34    9.75
  -3  -1   1  268.35   11.15
  -3  -1   1  308.12    9.76
  -3  -1   1  318.04   10.61
  -3  -1   1  303.99   12.66
   2   1  -1  209.82    7.51
   2   1  -1  215.45    8.59
   2   1  -1  216.88    8.57
   2   1  -1  193.12    7.54
   2   1  -1  205.30    6.58
   2   1  -1  208.40    7.17
   2   1  -1  214.06    6.56
  -2  -1   1  192.02    7.52
  -2  -1   1  210.57    6.58
  -2  -1   1  203.61    6.57
  -2  -1   1  215.02    7.15
  -2  -1   1  231.04    8.58
  -2  -1   1  190.59    7.51
  -2  -1   1  198.79    8.53
  -1  -1   1  566.60   23.29
   0   1  -1   43.77    1.89
   0  -1   1   47.35    1.90
  -1   1  -1  244.55   10.42
   1  -1   1  245.24    9.18
   1  -1   1  253.08    9.19
   1  -1   1  266.02   10.43
   1  -1   1  260.89   10.44
  -2   1  -1  250.48   10.87
  -2   1  -1  277.65   10.88
  -2   1  -1  260.28    9.57
  -2   1  -1  241.92    9.57
   2  -1   1  266.11    9.58
   2  -1   1  266.32    9.60
   2  -1   1  284.55    9.03
   2  -1   1  266.81   10.90
   2  -1   1  263.74   10.88
  -3   1  -1  866.08   32.03
  -3   1  -1  878.07   36.38
  -3   1  -1  855.43   32.03
   3  -1   1  897.49   36.41
   3  -1   1  903.45   30.29
   3  -1   1  897.13   32.07
   3  -1   1  897.61   36.37
   3  -1   1  892.94   32.05
  -4   1  -1  211.52    7.50
  -4   1  -1  215.29    8.52
   4  -1   1  213.61    7.53
   4  -1   1  211.00    6.53
   4  -1   1  205.25    8.52
   4  -1   1  210.36    6.53
   4  -1   1  189.00    8.52
   4  -1   1  200.41    7.51
   4  -1   1  210.60    7.09
  -5   1  -1   31.66    1.20
   5  -1   1   32.94    1.03
   5  -1   1   31.33    1.21
   5  -1   1   32.56    1.38
   5  -1   1   32.13    1.03
   5  -1   1   30.66    1.37
   5  -1   1   33.18    1.13
  -6   1  -1    1.58    0.17
  -6   1  -1    1.84    0.16
   6  -1   1    2.00    0.13
   6  -1   1    2.05    0.15
   6  -1   1    1.87    0.17
   6  -1   1    2.03    0.14
   6  -1   1    2.22    0.21
   6  -1   1    2.50    0.22
  -7   1  -1    9.46    0.48
  -7   1  -1    8.82    0.40
   7  -1   1    8.73    0.35
   7  -1   1    8.97    0.39
   7  -1   1    8.82    0.35
   7  -1   1    9.81    0.52
   7  -1   1    8.57    0.42
  -8   1  -1   57.11    2.38
  -8   1  -1   56.07    2.09
   8  -1   1   55.56    1.98
   8  -1   1   55.01    1.82
   8  -1   1   56.53    2.12
  -9   1  -1    2.76    0.21
   9  -1   1    2.11    0.23
   9  -1   1    1.54    0.35
  10  -1   1    4.80    0.35
  11  -1   1    8.81    0.62
  11  -1   1   10.21    0.53
  12  -1   1   -0.06    0.22
  13  -1   1    4.36    0.40
  13   0  -1    4.33    0.40
  12   0  -1    0.91    0.25
  11   0  -1    4.51    0.34
  11   0  -1    3.63    0.41
  10   0  -1    6.46    0.40
  10   0  -1    5.75    0.48
  10   0  -1    7.26    0.42
 -10   0   1    7.15    0.40
   9   0  -1    5.04    0.34
   9   0  -1    4.53    0.34
   9   0  -1    4.19    0.41
  -9   0   1    5.01    0.32
   8   0  -1   70.20    2.71
   8   0  -1   70.79    2.34
   8   0  -1   76.63    3.10
   8   0  -1   70.21    2.55
   8   0  -1   71.09    2.34
  -8   0   1   74.79    3.08
  -8   0   1   75.39    2.70
  -8   0   1   71.57    2.52
   7   0  -1   22.86    0.76
   7   0  -1   21.92    0.89
   7   0  -1   21.79    0.76
   7   0  -1   24.28    1.04
   7   0  -1   22.42    0.84
  -7   0   1   22.68    0.72
  -7   0   1   21.99    0.88
  -7   0   1   23.04    1.02
  -7   0   1   23.02    0.72
  -7   0   1   18.34    0.80
   6   0  -1  110.23    3.85
   6   0  -1  113.46    3.53
   6   0  -1  116.41    4.64
   6   0  -1  109.70    4.08
   6   0  -1  109.72    3.53
  -6   0   1  110.70    3.52
  -6   0   1  111.64    4.07
  -6   0   1  107.33    3.51
  -6   0   1  110.91    3.83
  -6   0   1  113.10    4.63
   5   0  -1   46.17    1.91
   5   0  -1   44.69    1.45
   5   0  -1   45.03    1.58
   5   0  -1   43.87    1.67
   5   0  -1   47.67    1.95
   5   0  -1   44.92    1.44
  -5   0   1   45.10    1.43
  -5   0   1   44.17    1.67
  -5   0   1   45.64    1.43
  -5   0   1   45.46    1.57
  -5   0   1   41.37    1.90
  -5   0   1   44.06    1.90
   4   0  -1  150.29    5.76
   4   0  -1  138.09    4.77
   4   0  -1  138.17    4.38
   4   0  -1  141.47    5.73
   4   0  -1  126.14    5.04
   4   0  -1  138.66    4.38
  -4   0   1  139.45    5.73
  -4   0   1  144.04    4.38
  -4   0   1  138.01    4.76
  -4   0   1  146.23    5.73
  -4   0   1  127.46    5.04
   3   0  -1  280.96   10.06
   3   0  -1  277.95    8.71
   3   0  -1  282.55    8.73
   3   0  -1  253.74   11.32
   3   0  -1  279.64    9.51
  -3   0   1  264.41   11.37
  -3   0   1  277.87   10.04
  -3   0   1  276.76    8.73
  -3   0   1  278.09    8.73
  -3   0   1  292.89   11.41
  -3   0   1  272.05    9.48
   2   0  -1    5.05    0.21
   2   0  -1    5.33    0.26
   2   0  -1    5.18    0.22
   2   0  -1    5.24    0.22
   2   0  -1    5.17    0.20
   2   0  -1    4.95    0.19
  -2   0   1    4.69    0.26
  -2   0   1    5.00    0.19
  -2   0   1    5.00    0.19
  -2   0   1    5.22    0.21
  -2   0   1    4.97    0.22
  -2   0   1    5.02    0.23
  -2   0   1    4.69    0.26
   1   0  -1  396.83   15.30
   1   0  -1  377.42   13.48
  -1   0   1  345.15   13.46
  -1   0   1  354.86   15.28
  -1   0   1  385.27   11.72
   0   0  -1   -0.02    0.01
   0   0   1   -0.03    0.00
   0   0   1   -0.03    0.00
  -1   0  -1   -0.13    0.01
  -1   0  -1   -0.10    0.01
  -2   0  -1  105.58    4.08
  -2   0  -1   87.24    3.59
  -2   0  -1   98.82    3.61
   2   0   1  100.03    3.60
   2   0   1   96.58    4.08
   2   0   1  100.07    3.60
   2   0   1  102.99    4.08
   2   0   1  103.41    3.40
  -3   0  -1   55.92    2.10
  -3   0  -1   55.42    2.38
  -3   0  -1   55.98    2.10
  -3   0  -1   59.40    1.97
   3   0   1   58.10    1.82
   3   0   1   56.64    2.39
   3   0   1   56.37    2.10
   3   0   1   58.03    1.82
   3   0   1   58.80    2.10
   3   0   1   58.90    1.98
  -4   0  -1   60.33    2.69
  -4   0  -1   63.82    2.37
  -4   0  -1   66.19    2.69
  -4   0  -1   67.82    2.22
   4   0   1   67.41    2.24
   4   0   1   66.36    2.06
   4   0   1   63.19    2.37
   4   0   1   65.27    2.05
   4   0   1   63.16    2.70
  -5   0  -1  147.37    5.18
  -5   0  -1  137.55    5.88
  -5   0  -1  145.33    4.88
   5   0   1  142.66    4.50
   5   0   1  146.53    5.89
   5   0   1  138.71    5.19
   5   0   1  142.79    4.90
   5   0   1  137.44    5.92
   5   0   1  145.57    4.50
  -6   0  -1   45.42    1.74
  -6   0  -1   45.86    1.98
  -6   0  -1   48.25    1.61
   6   0   1   48.01    2.00
   6   0   1   46.39    1.51
   6   0   1   47.01    1.51
   6   0   1   46.88    1.65
   6   0   1   46.32    1.75
  -7   0  -1   17.46    0.82
  -7   0  -1   17.84    0.72
   7   0   1   18.09    0.61
   7   0   1   18.54    0.85
   7   0   1   17.87    0.69
   7   0   1   17.54    0.62
   7   0   1   17.33    0.73
  -8   0  -1   21.11    0.84
  -8   0  -1   21.00    0.97
   8   0   1   21.20    0.73
   8   0   1   21.13    0.81
   8   0   1   20.76    0.86
  -9   0  -1   17.08    0.71
   9   0   1   17.37    0.74
   9   0   1   16.19    0.86
  10   0   1    0.44    0.25
  10   0   1    0.88    0.20
  11   0   1    9.30    0.52
  11   0   1    8.82    0.61
  12   0   1    1.17    0.26
  13   0   1    1.65    0.30
  13  -1  -1    2.47    0.33
  12  -1  -1    7.99    0.51
  11  -1  -1    3.17    0.30
  11  -1  -1    2.90    0.38
  10  -1  -1    1.08    0.22
  10  -1  -1    1.08    0.32
 -10   1   1    1.26    0.19
   9  -1  -1   13.27    0.59
   9  -1  -1   13.17    0.61
  -9   1   1   14.13    0.61
  -9   1   1   13.15    0.50
   8  -1  -1    3.92    0.31
   8  -1  -1    3.98    0.24
   8  -1  -1    4.23    0.29
  -8   1   1    4.06    0.23
  -8   1   1    3.92    0.34
  -8   1   1    3.35    0.27
   7  -1  -1   41.35    1.45
   7  -1  -1   39.04    1.54
   7  -1  -1   40.57    1.32
   7  -1  -1   40.45    1.77
   7  -1  -1   39.58    1.32
  -7   1   1   39.50    1.75
  -7   1   1   41.36    1.42
  -7   1   1   41.19    1.53
   6  -1  -1  123.97    4.53
   6  -1  -1  120.52    3.92
   6  -1  -1  125.66    4.27
   6  -1  -1  126.37    3.92
   6  -1  -1  133.04    5.15
  -6   1   1  112.03    5.13
  -6   1   1  129.88    3.90
  -6   1   1  126.42    4.25
  -6   1   1  115.79    4.52
   5  -1  -1    6.32    0.27
   5  -1  -1    5.30    0.24
   5  -1  -1    5.61    0.23
   5  -1  -1    5.32    0.28
   5  -1  -1    5.97    0.35
   5  -1  -1    5.83    0.32
  -5   1   1    5.36    0.20
  -5   1   1    5.84    0.33
  -5   1   1    5.44    0.22
  -5   1   1    5.74    0.28
   4  -1  -1   25.32    0.84
   4  -1  -1   27.14    1.13
   4  -1  -1   25.94    0.85
   4  -1  -1   26.23    0.99
   4  -1  -1   24.32    1.12
   4  -1  -1   25.63    0.93
  -4   1   1   27.18    1.12
  -4   1   1   25.67    0.83
  -4   1   1   26.48    1.12
  -4   1   1   25.72    0.84
  -4   1   1   26.57    0.92
  -4   1   1   25.44    0.98
   3  -1  -1   85.73    3.38
   3  -1  -1   83.86    2.81
   3  -1  -1   79.75    2.58
   3  -1  -1   84.52    3.38
   3  -1  -1   81.67    2.98
   3  -1  -1   81.19    2.58
   3  -1  -1   82.43    2.98
  -3   1   1   78.39    2.58
  -3   1   1   83.38    2.81
  -3   1   1   78.82    3.38
  -3   1   1   80.08    3.38
  -3   1   1   82.63    2.58
  -3   1   1   79.22    2.97
   2  -1  -1  526.02   18.21
   2  -1  -1  507.64   15.83
   2  -1  -1  491.80   15.82
   2  -1  -1  509.26   17.21
   2  -1  -1  499.47   18.21
   2  -1  -1  538.18   20.69
   2  -1  -1  486.13   20.67
  -2   1   1  513.95   15.81
  -2   1   1  483.43   20.64
  -2   1   1  458.84   18.17
  -2   1   1  526.86   18.20
  -2   1   1  474.67   20.63
  -2   1   1  507.90   17.20
   1  -1  -1   76.80    3.26
   1  -1  -1   92.33    3.11
   1  -1  -1   93.30    2.85
   1  -1  -1   90.37    3.71
  -1   1   1   90.85    3.27
  -1   1   1   88.76    3.71
  -1   1   1   97.94    2.85
  -1  -1  -1   -0.31    0.01
  -1  -1  -1   -0.28    0.01
  -1  -1  -1   -0.30    0.01
  -1  -1  -1   -0.31    0.00
  -2  -1  -1  325.11   11.96
  -2  -1  -1  270.16   10.47
  -2  -1  -1  303.70    9.12
  -2  -1  -1  284.52   11.91
  -2  -1  -1  294.37   10.51
  -2  -1  -1  280.89    9.11
   2   1   1  293.37    9.13
   2   1   1  289.29   11.93
   2   1   1  286.21    9.93
   2   1   1  288.12    9.13
   2   1   1  302.34   11.94
   2   1   1  272.30   10.45
   2   1   1  267.56   10.50
  -3  -1  -1  204.23    6.34
  -3  -1  -1  204.21    6.34
  -3  -1  -1  206.17    8.27
  -3  -1  -1  192.73    7.27
   3   1   1  200.92    6.91
   3   1   1  212.26    8.26
   3   1   1  207.32    7.28
   3   1   1  185.36    7.27
   3   1   1  199.74    6.36
   3   1   1  199.46    8.26
   3   1   1  199.44    6.36
  -4  -1  -1  114.18    4.82
  -4  -1  -1  117.74    4.82
  -4  -1  -1  115.74    3.67
  -4  -1  -1  108.48    4.24
  -4  -1  -1  118.98    3.67
   4   1   1  119.87    3.68
   4   1   1  116.72    4.01
   4   1   1  120.36    4.83
   4   1   1  118.16    4.83
   4   1   1  120.19    3.69
   4   1   1  112.27    4.24
  -5  -1  -1   63.19    2.16
  -5  -1  -1   62.94    2.31
  -5  -1  -1   64.05    2.63
   5   1   1   65.31    2.63
   5   1   1   62.55    2.64
   5   1   1   62.55    2.18
   5   1   1   61.46    2.00
   5   1   1   62.63    2.00
   5   1   1   59.91    2.31
  -6  -1  -1   39.48    1.47
  -6  -1  -1   38.74    1.68
  -6  -1  -1   39.30    1.37
   6   1   1   39.18    1.27
   6   1   1   41.51    1.70
   6   1   1   35.80    1.69
   6   1   1   39.60    1.39
   6   1   1   40.31    1.48
   6   1   1   38.82    1.27
  -7  -1  -1   36.87    1.27
  -7  -1  -1   36.39    1.39
  -7  -1  -1   36.22    1.58
   7   1   1   36.78    1.31
   7   1   1   36.40    1.19
   7   1   1   33.93    1.60
   7   1   1   36.43    1.20
   7   1   1   38.03    1.60
   7   1   1   37.04    1.40
  -8  -1  -1    2.08    0.24
  -8  -1  -1    2.12    0.16
  -8  -1  -1    2.01    0.15
  -8  -1  -1    2.92    0.22
   8   1   1    1.95    0.28
   8   1   1    2.29    0.21
   8   1   1    2.20    0.22
   8   1   1    2.47    0.18
  -9  -1  -1    4.18    0.30
   9   1   1    4.77    0.32
   9   1   1    3.53    0.36
   9   1   1    4.11    0.32
  10   1   1    1.59    0.29
  10   1   1    1.74    0.24
  11   1   1    0.17    0.18
  11   1   1    0.27    0.27
  12   1   1    1.84    0.29
  13   1   1    1.40    0.29
  13  -2  -1    2.05    0.33
  12  -2  -1    9.32    0.55
  11  -2  -1    1.65    0.44
  11  -2  -1    5.53    0.37
  10  -2  -1    1.04    0.35
   9  -2  -1    7.59    0.41
   9  -2  -1    6.76    0.43
  -9   2   1    8.46    0.41
   8  -2  -1   49.38    2.00
   8  -2  -1   51.91    1.72
   8  -2  -1   51.13    1.87
  -8   2   1   52.99    2.26
  -8   2   1   55.63    1.81
  -8   2   1   54.10    1.98
   7  -2  -1   16.13    0.78
   7  -2  -1   15.71    0.69
   7  -2  -1   16.07    0.58
   7  -2  -1   15.79    0.64
   7  -2  -1   15.92    0.57
   7  -2  -1   16.11    0.79
  -7   2   1   17.33    0.78
  -7   2   1   16.09    0.67
  -7   2   1   16.62    0.59
   6  -2  -1    9.03    0.34
   6  -2  -1    9.30    0.35
   6  -2  -1    8.95    0.42
   6  -2  -1    8.11    0.47
   6  -2  -1    9.04    0.39
   6  -2  -1    9.40    0.48
  -6   2   1    9.83    0.36
  -6   2   1    8.26    0.40
  -6   2   1    9.21    0.47
   5  -2  -1   97.37    3.31
   5  -2  -1   91.75    3.03
   5  -2  -1   99.45    3.98
   5  -2  -1   94.68    3.04
   5  -2  -1   97.40    3.51
   5  -2  -1   92.18    3.98
  -5   2   1   95.27    3.50
  -5   2   1   98.70    3.29
  -5   2   1   94.34    3.97
   4  -2  -1  139.11    4.27
   4  -2  -1  131.07    4.91
   4  -2  -1  135.87    4.26
   4  -2  -1  134.04    4.64
   4  -2  -1  136.89    5.58
   4  -2  -1  137.50    5.58
  -4   2   1  136.59    4.25
  -4   2   1  138.44    5.57
  -4   2   1  138.22    4.25
  -4   2   1  123.31    4.90
  -4   2   1  133.25    5.57
   3  -2  -1  118.42    5.06
   3  -2  -1  125.88    5.07
   3  -2  -1  126.72    4.46
   3  -2  -1  123.69    3.87
   3  -2  -1  123.44    3.87
   3  -2  -1  119.58    4.21
  -3   2   1  125.42    3.86
  -3   2   1  129.75    5.06
  -3   2   1  121.16    5.06
  -3   2   1  112.70    4.45
  -3   2   1  123.25    3.87
   2  -2  -1  120.21    4.99
   2  -2  -1  124.02    4.40
   2  -2  -1  118.88    3.82
   2  -2  -1  121.95    4.39
   2  -2  -1  120.85    4.15
   2  -2  -1  124.74    4.99
   2  -2  -1  128.07    3.82
  -2   2   1  117.45    4.99
  -2   2   1  115.94    3.82
  -2   2   1  108.49    4.39
  -2   2   1  126.83    4.16
  -2   2   1  120.26    3.83
  -2   2   1  123.76    4.39
  -2   2   1  124.16    4.99
   1  -2  -1  282.01   11.13
   1  -2  -1  325.92    9.70
   1  -2  -1  299.71   12.65
   1  -2  -1  309.27   12.69
   1  -2  -1  300.17   11.12
   1  -2  -1  307.87   10.53
  -1   2   1  318.98   12.67
  -1   2   1  297.07   11.16
  -1   2   1  297.33   11.12
  -1   2   1  309.07    9.68
  -1   2   1  297.67   12.66
  -1   2   1  334.77   10.53
   0  -2  -1  533.67   20.23
   0  -2  -1  511.85   15.49
   0  -2  -1  458.05   17.79
   0  -2  -1  437.67   20.20
   0  -2  -1  499.27   16.83
   0  -2  -1  448.17   17.77
   0   2   1  501.91   17.80
   0   2   1  538.31   17.82
   0   2   1  507.68   20.23
   0   2   1  463.77   15.48
   0   2   1  498.10   16.82
  -1  -2  -1   90.20    4.40
  -1  -2  -1  103.37    3.88
  -1  -2  -1  113.80    3.38
  -1  -2  -1  106.71    3.88
  -1  -2  -1  103.43    3.67
  -1  -2  -1  107.85    4.40
   1   2   1  113.37    3.67
   1   2   1  108.84    3.88
   1   2   1  106.64    3.88
   1   2   1  110.72    4.41
   1   2   1  112.78    3.37
   1   2   1  103.78    4.40
  -2  -2  -1  486.97   15.30
  -2  -2  -1  496.69   19.99
  -2  -2  -1  514.04   15.31
  -2  -2  -1  490.31   16.63
  -2  -2  -1  529.99   17.64
  -2  -2  -1  470.93   19.98
  -2  -2  -1  437.56   17.54
   2   2   1  502.27   16.63
   2   2   1  467.86   17.58
   2   2   1  453.63   17.57
   2   2   1  526.48   20.00
   2   2   1  498.65   15.31
   2   2   1  425.96   19.91
  -3  -2  -1  187.00    7.84
  -3  -2  -1  194.81    6.55
  -3  -2  -1  196.46    6.01
  -3  -2  -1  209.08    7.84
  -3  -2  -1  178.69    6.90
   3   2   1  200.75    6.53
   3   2   1  192.56    6.90
   3   2   1  186.02    6.90
   3   2   1  192.38    6.03
   3   2   1  204.73    6.03
   3   2   1  169.06    7.83
   3   2   1  176.53    7.84
  -4  -2  -1   18.34    0.74
  -4  -2  -1   19.47    0.62
  -4  -2  -1   19.01    0.62
  -4  -2  -1   19.12    0.69
  -4  -2  -1   19.10    0.84
   4   2   1   18.91    0.84
   4   2   1   18.81    0.85
   4   2   1   17.41    0.73
   4   2   1   19.50    0.69
   4   2   1   19.47    0.63
   4   2   1   19.58    0.63
  -5  -2  -1    1.30    0.10
  -5  -2  -1    1.39    0.17
  -5  -2  -1    1.10    0.12
  -5  -2  -1    1.68    0.12
  -5  -2  -1    1.66    0.12
   5   2   1    1.34    0.10
   5   2   1    1.43    0.14
   5   2   1    1.45    0.17
   5   2   1    1.31    0.17
   5   2   1    1.26    0.14
   5   2   1    1.28    0.12
  -6  -2  -1   24.64    0.93
  -6  -2  -1   23.22    0.77
  -6  -2  -1   24.06    1.07
  -6  -2  -1   24.19    0.77
   6   2   1   23.34    0.94
   6   2   1   25.71    1.09
   6   2   1   23.91    0.88
   6   2   1   24.56    0.80
   6   2   1   23.81    1.08
   6   2   1   23.06    0.80
  -7  -2  -1    8.75    0.37
  -7  -2  -1    9.91    0.50
  -7  -2  -1    9.31    0.42
   7   2   1    8.73    0.36
   7   2   1    7.79    0.49
   7   2   1    8.98    0.41
   7   2   1    9.79    0.51
   7   2   1    9.59    0.43
   7   2   1    8.64    0.35
  -8  -2  -1    7.14    0.36
  -8  -2  -1    6.69    0.30
  -8  -2  -1    6.96    0.43
   8   2   1    5.64    0.35
   8   2   1    6.16    0.42
   8   2   1    7.18    0.48
   8   2   1    6.25    0.31
   8   2   1    6.36    0.29
   8   2   1    5.97    0.36
  -9  -2  -1    5.23    0.25
  -9  -2  -1    5.61    0.33
   9   2   1    5.50    0.35
   9   2   1    5.41    0.35
   9   2   1    4.80    0.42
 -10  -2  -1    2.09    0.22
  10   2   1    1.75    0.24
  10   2   1    1.40    0.27
  11   2   1    5.61    0.39
  11   2   1    4.50    0.45
  12   2   1    6.72    0.47
  13   2   1    0.62    0.26
  13  -3  -1    4.16    0.40
  12  -3  -1    0.23    0.24
  11  -3  -1   -0.06    0.36
  11  -3  -1    0.95    0.24
  10  -3  -1    1.90    0.25
   9  -3  -1    3.93    0.33
   9  -3  -1    3.74    0.37
  -9   3   1    4.07    0.29
   8  -3  -1   55.44    2.47
   8  -3  -1   56.76    2.18
   8  -3  -1   56.07    2.04
  -8   3   1   61.39    2.16
   7  -3  -1   22.35    1.08
   7  -3  -1   25.20    1.11
   7  -3  -1   23.70    0.81
   7  -3  -1   23.49    0.89
   7  -3  -1   23.73    0.96
  -7   3   1   25.03    0.94
  -7   3   1   23.44    1.08
   6  -3  -1    4.67    0.32
   6  -3  -1    4.95    0.27
   6  -3  -1    4.92    0.23
   6  -3  -1    4.79    0.22
   6  -3  -1    4.94    0.33
   6  -3  -1    4.76    0.29
  -6   3   1    5.20    0.33
  -6   3   1    4.72    0.26
  -6   3   1    4.82    0.21
   5  -3  -1   16.01    0.76
   5  -3  -1   16.12    0.56
   5  -3  -1   16.23    0.62
   5  -3  -1   16.78    0.76
   5  -3  -1   17.08    0.67
   5  -3  -1   15.86    0.55
  -5   3   1   16.94    0.75
  -5   3   1   16.04    0.59
  -5   3   1   16.43    0.65
   4  -3  -1   60.13    1.93
   4  -3  -1   63.51    2.55
   4  -3  -1   57.44    2.23
   4  -3  -1   59.74    2.54
   4  -3  -1   60.66    1.94
   4  -3  -1   60.18    2.11
  -4   3   1   62.27    2.09
  -4   3   1   60.57    2.54
  -4   3   1   60.56    2.23
   3  -3  -1   14.04    0.54
   3  -3  -1   13.66    0.66
   3  -3  -1   14.42    0.58
   3  -3  -1   13.30    0.49
   3  -3  -1   14.72    0.49
   3  -3  -1   15.65    0.66
  -3   3   1   14.97    0.57
  -3   3   1   14.93    0.66
  -3   3   1   13.93    0.47
  -3   3   1   14.19    0.47
  -3   3   1   14.41    0.66
   2  -3  -1   30.90    1.00
   2  -3  -1   31.07    1.00
   2  -3  -1   31.59    1.09
   2  -3  -1   31.12    1.16
   2  -3  -1   31.76    1.32
   2  -3  -1   31.62    1.32
  -2   3   1   30.28    1.15
  -2   3   1   30.67    1.31
  -2   3   1   30.55    0.99
  -2   3   1   29.85    1.31
  -2   3   1   31.10    0.99
   1  -3  -1  293.09    9.70
   1  -3  -1  308.08    8.96
   1  -3  -1  272.68   11.66
   1  -3  -1  273.86   11.62
   1  -3  -1  316.72   10.31
   1  -3  -1  272.19   10.28
  -1   3   1  265.60   11.64
  -1   3   1  275.42   11.64
  -1   3   1  283.64    8.94
  -1   3   1  269.20   10.29
   0  -3  -1   88.16    3.64
   0  -3  -1  102.16    4.14
   0  -3  -1  112.15    3.17
   0  -3  -1   87.94    3.64
   0  -3  -1  110.47    3.45
   0  -3  -1   90.58    4.14
   0   3   1  108.09    3.17
   0   3   1   99.41    4.14
   0   3   1  106.98    4.14
   0   3   1   91.29    3.64
  -1  -3  -1  363.55   12.06
  -1  -3  -1  315.20   14.44
  -1  -3  -1  347.79   12.77
  -1  -3  -1  345.20   11.09
  -1  -3  -1  387.69   14.57
   1   3   1  343.00   12.79
   1   3   1  344.55   14.49
   1   3   1  360.47   14.47
   1   3   1  352.11   11.09
  -2  -3  -1   80.48    2.74
  -2  -3  -1   79.82    2.52
  -2  -3  -1   79.45    3.29
  -2  -3  -1   76.20    2.90
  -2  -3  -1   79.94    3.30
   2   3   1   77.64    2.90
   2   3   1   76.98    2.74
   2   3   1   78.99    2.52
   2   3   1   81.27    3.30
   2   3   1   82.95    3.30
  -3  -3  -1   39.93    1.27
  -3  -3  -1   38.75    1.27
  -3  -3  -1   38.50    1.68
  -3  -3  -1   40.22    1.48
  -3  -3  -1   43.06    1.69
  -3  -3  -1   38.37    1.39
   3   3   1   39.84    1.39
   3   3   1   38.42    1.68
   3   3   1   39.34    1.28
   3   3   1   40.10    1.48
   3   3   1   40.51    1.68
  -4  -3  -1  251.36    8.39
  -4  -3  -1  254.93    9.09
  -4  -3  -1  263.11    8.36
  -4  -3  -1  284.91   10.93
  -4  -3  -1  275.61   10.93
  -4  -3  -1  276.91    9.63
   4   3   1  266.74    9.12
   4   3   1  259.64    8.39
   4   3   1  270.74    8.39
   4   3   1  254.78    9.62
   4   3   1  272.65   10.93
   4   3   1  268.68   10.93
   4   3   1  255.06    9.62
  -5  -3  -1   45.32    1.86
  -5  -3  -1   43.26    1.52
  -5  -3  -1   43.26    1.63
  -5  -3  -1   42.26    1.39
  -5  -3  -1   43.52    1.39
   5   3   1   43.58    1.63
   5   3   1   41.38    1.41
   5   3   1   44.55    1.41
   5   3   1   42.09    1.63
   5   3   1   42.84    1.54
   5   3   1   44.15    1.86
   5   3   1   45.26    1.86
  -6  -3  -1   28.04    1.08
  -6  -3  -1   27.53    0.90
  -6  -3  -1   27.82    1.00
  -6  -3  -1   29.33    1.23
  -6  -3  -1   26.68    0.90
   6   3   1   27.92    0.92
   6   3   1   29.85    1.25
   6   3   1   27.30    1.01
   6   3   1   28.51    1.08
   6   3   1   25.66    1.23
   6   3   1   26.59    0.92
  -7  -3  -1   27.12    1.14
  -7  -3  -1   23.19    0.81
  -7  -3  -1   23.86    0.81
  -7  -3  -1   26.04    0.99
   7   3   1   26.75    1.00
   7   3   1   26.53    1.15
   7   3   1   24.33    0.84
   7   3   1   23.47    1.13
   7   3   1   23.46    0.84
   7   3   1   23.64    0.93
  -8  -3  -1   87.10    3.71
  -8  -3  -1   91.54    3.26
   8   3   1   86.03    2.83
   8   3   1   87.05    3.27
   8   3   1   88.21    2.83
   8   3   1   88.05    3.73
   8   3   1   87.75    3.08
  -9  -3  -1    0.03    0.15
  -9  -3  -1    0.36    0.13
   9   3   1    0.21    0.17
   9   3   1   -0.06    0.22
   9   3   1    0.08    0.19
 -10  -3  -1    1.63    0.21
 -10  -3  -1    1.67    0.15
  10   3   1    1.89    0.29
  10   3   1    1.27    0.22
  10   3   1    1.77    0.25
  11   3   1   -0.21    0.23
  11   3   1   -0.02    0.18
  12   3   1    2.33    0.31
  12   3   1    2.30    0.31
  13   3   1    7.56    0.50
  13   3   1    7.10    0.51
  12  -4  -1    9.72    0.58
  11  -4  -1    0.83    0.25
  10  -4  -1    2.52    0.28
  10  -4  -1    2.05    0.30
   9  -4  -1    3.72    0.32
   9  -4  -1    4.12    0.35
   8  -4  -1   16.43    0.72
   8  -4  -1   15.45    0.82
  -8   4   1   16.74    0.68
   7  -4  -1    1.35    0.19
   7  -4  -1    1.44    0.19
   7  -4  -1    1.36    0.15
   7  -4  -1    1.04    0.22
  -7   4   1    1.73    0.17
  -7   4   1    1.58    0.22
   6  -4  -1   59.07    2.10
   6  -4  -1   59.00    1.93
   6  -4  -1   60.64    2.24
   6  -4  -1   55.49    2.54
   6  -4  -1   63.65    2.55
   6  -4  -1   60.47    1.92
  -6   4   1   59.61    2.53
  -6   4   1   60.61    2.22
   5  -4  -1   80.29    3.65
   5  -4  -1   93.06    3.66
   5  -4  -1   88.57    2.79
   5  -4  -1   87.03    2.78
   5  -4  -1   88.69    3.04
   5  -4  -1   86.03    3.22
  -5   4   1   87.79    3.65
  -5   4   1   88.21    3.21
   4  -4  -1    3.59    0.20
   4  -4  -1    3.70    0.27
   4  -4  -1    3.37    0.16
   4  -4  -1    3.12    0.24
   4  -4  -1    3.29    0.21
   4  -4  -1    3.17    0.18
  -4   4   1    3.45    0.21
  -4   4   1    3.39    0.24
   3  -4  -1   64.46    2.07
   3  -4  -1   65.50    2.25
   3  -4  -1   68.23    2.71
   3  -4  -1   65.12    2.39
   3  -4  -1   65.73    2.06
   3  -4  -1   59.65    2.71
  -3   4   1   63.41    2.38
  -3   4   1   64.48    2.70
  -3   4   1   66.01    2.71
   2  -4  -1   50.68    1.57
   2  -4  -1   50.18    1.70
   2  -4  -1   49.14    2.06
   2  -4  -1   50.11    2.06
   2  -4  -1   49.48    1.81
  -2   4   1   48.79    1.55
  -2   4   1   46.50    2.05
  -2   4   1   49.18    2.05
  -2   4   1   46.90    1.80
  -2   4   1   47.38    1.54
   1  -4  -1   27.82    1.22
   1  -4  -1   30.51    1.22
   1  -4  -1   28.42    1.07
   1  -4  -1   27.77    1.00
   1  -4  -1   27.33    0.92
  -1   4   1   27.81    1.06
  -1   4   1   28.06    1.21
  -1   4   1   27.63    0.91
  -1   4   1   28.79    1.21
  -1   4   1   27.73    0.91
   0  -4  -1  302.41   10.99
   0  -4  -1  306.27    9.53
   0  -4  -1  304.66   10.36
   0  -4  -1  331.00   12.48
   0  -4  -1  319.08   12.48
   0   4   1  260.19   12.37
   0   4   1  307.82   11.01
   0   4   1  282.94   12.42
  -1  -4  -1  178.17    7.59
  -1  -4  -1  192.31    5.82
  -1  -4  -1  185.90    7.59
  -1  -4  -1  183.47    5.68
  -1  -4  -1  186.29    6.69
   1   4   1  186.28    5.81
   1   4   1  187.83    6.69
   1   4   1  166.18    7.59
   1   4   1  193.79    7.60
  -2  -4  -1   70.20    3.13
  -2  -4  -1   78.88    2.39
  -2  -4  -1   78.92    3.14
  -2  -4  -1   71.44    2.76
   2   4   1   75.51    2.76
   2   4   1   71.82    3.13
   2   4   1   78.87    3.14
   2   4   1   76.43    2.39
  -3  -4  -1   15.58    0.74
  -3  -4  -1   16.29    0.55
  -3  -4  -1   16.15    0.55
  -3  -4  -1   15.07    0.64
  -3  -4  -1   15.90    0.73
   3   4   1   16.64    0.75
   3   4   1   16.80    0.64
   3   4   1   16.28    0.60
   3   4   1   16.08    0.73
   3   4   1   15.75    0.54
  -4  -4  -1   30.01    0.96
  -4  -4  -1   29.19    1.12
  -4  -4  -1   28.86    1.28
  -4  -4  -1   30.56    1.28
  -4  -4  -1   29.68    0.96
  -4  -4  -1   29.61    1.05
   4   4   1   29.75    1.06
   4   4   1   29.57    1.29
   4   4   1   29.56    1.12
   4   4   1   28.16    0.96
   4   4   1   28.08    1.28
  -5  -4  -1   73.29    2.34
  -5  -4  -1   71.95    2.72
  -5  -4  -1   71.93    2.34
  -5  -4  -1   75.12    2.55
  -5  -4  -1   72.55    3.09
   5   4   1   75.52    3.10
   5   4   1   75.21    2.72
   5   4   1   70.97    2.56
   5   4   1   72.22    2.35
   5   4   1   76.01    3.10
  -6  -4  -1   13.94    0.52
  -6  -4  -1   12.57    0.56
  -6  -4  -1   13.61    0.66
  -6  -4  -1   12.04    0.46
  -6  -4  -1   12.78    0.46
   6   4   1   12.35    0.65
   6   4   1   12.93    0.48
   6   4   1   13.14    0.54
   6   4   1   14.57    0.67
   6   4   1   13.43    0.58
  -7  -4  -1    0.68    0.20
  -7  -4  -1    0.88    0.17
  -7  -4  -1    0.65    0.10
  -7  -4  -1    0.57    0.11
   7   4   1    0.64    0.21
   7   4   1    0.62    0.15
   7   4   1    0.58    0.16
   7   4   1    0.76    0.14
   7   4   1    0.98    0.13
   7   4   1    0.88    0.18
  -8  -4  -1   46.32    1.98
  -8  -4  -1   44.91    1.45
  -8  -4  -1   45.68    1.45
  -8  -4  -1   44.79    1.73
   8   4   1   45.30    1.64
   8   4   1   45.25    1.49
   8   4   1   44.60    1.99
   8   4   1   43.75    1.49
   8   4   1   45.55    1.74
   8   4   1   44.68    1.74
  -9  -4  -1    2.33    0.24
  -9  -4  -1    1.79    0.18
   9   4   1    2.37    0.26
   9   4   1    1.89    0.24
   9   4   1    2.06    0.21
   9   4   1    2.14    0.25
   9   4   1    2.28    0.31
 -10  -4  -1    0.88    0.16
 -10  -4  -1    0.97    0.20
  10   4   1    0.61    0.22
  10   4   1    0.91    0.21
  10   4   1    1.10    0.28
  10   4   1    1.02    0.22
 -11  -4  -1    0.07    0.13
  11   4   1    0.28    0.22
  11   4   1   -0.16    0.27
  11   4   1    0.11    0.23
  11   4   1    0.19    0.20
  12   4   1    4.90    0.42
  12   4   1    5.50    0.44
  13   4   1    2.57    0.34
  13   4   1    2.71    0.36
  12  -5  -1    0.70    0.27
  11  -5  -1    2.98    0.33
  10  -5  -1    2.37    0.34
  10  -5  -1    2.42    0.29
   9  -5  -1    1.11    0.24
   9  -5  -1    1.30    0.23
   8  -5  -1   14.01    0.75
   8  -5  -1   14.71    0.66
   7  -5  -1   44.72    2.03
   7  -5  -1   45.10    1.78
  -7   5   1   49.82    1.76
   6  -5  -1    6.85    0.37
   6  -5  -1    6.76    0.34
   6  -5  -1    6.20    0.42
   6  -5  -1    6.20    0.30
   6  -5  -1    7.12    0.42
  -6   5   1    6.58    0.34
  -6   5   1    6.24    0.40
   5  -5  -1    3.94    0.24
   5  -5  -1    4.14    0.32
   5  -5  -1    3.58    0.22
   5  -5  -1    4.27    0.27
   5  -5  -1    3.06    0.29
   5  -5  -1    3.84    0.20
  -5   5   1    3.59    0.28
  -5   5   1    3.61    0.24
   4  -5  -1   29.10    1.23
   4  -5  -1   27.35    0.92
   4  -5  -1   27.17    1.00
   4  -5  -1   26.91    1.23
   4  -5  -1   26.50    1.07
   4  -5  -1   28.39    0.91
  -4   5   1   28.35    1.21
  -4   5   1   27.91    1.06
   3  -5  -1   36.11    1.17
   3  -5  -1   35.31    1.54
   3  -5  -1   35.61    1.27
   3  -5  -1   37.27    1.54
   3  -5  -1   35.70    1.36
  -3   5   1   35.23    1.34
  -3   5   1   35.47    1.53
   2  -5  -1   49.50    1.99
   2  -5  -1   44.39    1.99
   2  -5  -1   47.27    1.51
   2  -5  -1   47.05    1.65
   2  -5  -1   47.78    1.75
  -2   5   1   47.42    1.98
  -2   5   1   46.74    1.48
  -2   5   1   45.03    1.74
   1  -5  -1  439.85   15.44
   1  -5  -1  450.81   14.23
   1  -5  -1  464.68   18.68
   1  -5  -1  489.65   18.69
   1  -5  -1  423.32   16.42
  -1   5   1  444.65   14.23
  -1   5   1  452.93   18.70
  -1   5   1  436.24   16.44
  -1   5   1  467.66   18.62
  -1   5   1  445.29   14.22
   0  -5  -1   43.06    1.81
   0  -5  -1   42.85    1.80
   0  -5  -1   39.63    1.58
   0  -5  -1   43.64    1.37
   0  -5  -1   43.32    1.49
   0   5   1   44.58    1.80
   0   5   1   41.45    1.58
   0   5   1   40.37    1.79
  -1  -5  -1   52.97    1.95
  -1  -5  -1   52.58    1.63
  -1  -5  -1   53.48    2.22
  -1  -5  -1   54.05    2.22
  -1  -5  -1   51.90    1.69
   1   5   1   52.67    1.68
   1   5   1   51.03    2.22
   1   5   1   54.31    1.95
   1   5   1   50.61    2.21
  -2  -5  -1   18.04    0.87
  -2  -5  -1   18.24    0.76
  -2  -5  -1   19.98    0.66
  -2  -5  -1   20.98    0.88
   2   5   1   20.25    0.89
   2   5   1   19.26    0.76
   2   5   1   19.04    0.87
   2   5   1   19.50    0.65
  -3  -5  -1    7.78    0.36
  -3  -5  -1    7.06    0.41
  -3  -5  -1    6.80    0.30
  -3  -5  -1    8.12    0.42
   3   5   1    7.82    0.41
   3   5   1    7.35    0.29
   3   5   1    8.26    0.42
   3   5   1    8.18    0.35
  -4  -5  -1   19.87    0.68
  -4  -5  -1   20.59    0.93
  -4  -5  -1   20.16    0.81
  -4  -5  -1   20.51    0.68
   4   5   1   19.71    0.80
   4   5   1   20.15    0.75
   4   5   1   20.48    0.93
   4   5   1   20.03    0.68
   4   5   1   19.93    0.92
  -5  -5  -1   33.25    1.43
  -5  -5  -1   32.21    1.25
  -5  -5  -1   32.41    1.06
  -5  -5  -1   33.07    1.06
   5   5   1   32.39    1.07
   5   5   1   31.61    1.17
   5   5   1   31.13    1.25
   5   5   1   31.97    1.42
  -6  -5  -1    7.17    0.31
  -6  -5  -1    7.02    0.31
  -6  -5  -1    8.22    0.47
  -6  -5  -1    8.24    0.40
   6   5   1    7.83    0.38
   6   5   1    8.01    0.40
   6   5   1    7.74    0.32
   6   5   1    7.55    0.45
  -7  -5  -1   39.34    1.71
  -7  -5  -1   39.28    1.26
  -7  -5  -1   36.04    1.49
  -7  -5  -1   39.24    1.26
   7   5   1   36.33    1.49
   7   5   1   39.14    1.28
   7   5   1   40.77    1.41
   7   5   1   37.96    1.71
  -8  -5  -1    8.23    0.35
  -8  -5  -1    9.05    0.55
  -8  -5  -1    9.33    0.47
   8   5   1    9.42    0.56
   8   5   1    8.57    0.46
   8   5   1    8.69    0.45
   8   5   1    8.45    0.37
  -9  -5  -1    1.84    0.19
  -9  -5  -1    2.17    0.24
   9   5   1    2.14    0.31
   9   5   1    1.79    0.23
   9   5   1    1.75    0.24
 -10  -5  -1   14.52    0.66
 -10  -5  -1   13.35    0.56
  10   5   1   13.66    0.67
  10   5   1   13.92    0.78
  10   5   1   13.15    0.63
 -11  -5  -1    1.17    0.18
  11   5   1    1.38    0.27
  11   5   1    1.20    0.31
  11   5   1    0.55    0.25
  12   5   1    2.27    0.33
  11  -6  -1    0.47    0.25
  10  -6  -1    0.85    0.24
   9  -6  -1    6.19    0.42
   9  -6  -1    6.77    0.49
   8  -6  -1    7.88    0.52
   8  -6  -1    7.85    0.45
   7  -6  -1    0.30    0.17
   7  -6  -1    0.13    0.20
   6  -6  -1   11.41    0.49
   6  -6  -1   10.57    0.51
   6  -6  -1    9.95    0.59
  -6   6   1   11.37    0.49
   5  -6  -1   88.11    3.55
   5  -6  -1   81.98    2.70
   5  -6  -1   83.37    2.94
   5  -6  -1   81.50    3.55
   5  -6  -1   82.62    3.12
  -5   6   1   84.06    3.53
  -5   6   1   88.08    3.10
   4  -6  -1    3.03    0.26
   4  -6  -1    2.85    0.23
   4  -6  -1    2.67    0.19
   4  -6  -1    2.86    0.23
   4  -6  -1    2.75    0.27
  -4   6   1    2.50    0.24
  -4   6   1    2.80    0.20
   3  -6  -1   51.92    2.28
   3  -6  -1   53.45    1.73
   3  -6  -1   54.01    1.89
   3  -6  -1   54.23    2.01
   3  -6  -1   54.24    2.28
  -3   6   1   53.92    2.27
  -3   6   1   53.36    1.99
   2  -6  -1   30.57    1.33
   2  -6  -1   29.51    1.09
   2  -6  -1   29.47    0.99
   2  -6  -1   31.31    1.32
   2  -6  -1   29.55    1.16
  -2   6   1   29.74    1.31
  -2   6   1   30.88    1.15
   1  -6  -1   87.77    3.28
   1  -6  -1   92.36    3.09
   1  -6  -1   90.18    2.84
   1  -6  -1   93.35    3.73
   1  -6  -1   88.07    3.73
  -1   6   1   88.28    3.72
  -1   6   1   88.18    2.81
  -1   6   1   82.41    3.26
  -1   6   1   92.13    2.82
   0  -6  -1  422.77   16.99
   0  -6  -1  423.67   14.11
   0  -6  -1  427.35   14.96
   0  -6  -1  412.54   12.96
   0  -6  -1  424.63   16.91
   0   6   1  411.22   12.99
   0   6   1  414.45   14.99
   0   6   1  359.08   16.89
  -1  -6  -1  186.39    7.25
  -1  -6  -1  177.64    6.03
  -1  -6  -1  185.20    5.40
  -1  -6  -1  154.43    7.25
  -1  -6  -1  172.72    6.39
  -1  -6  -1  179.14    5.55
   1   6   1  165.85    6.38
   1   6   1  182.05    7.25
  -2  -6  -1   26.31    1.13
  -2  -6  -1   25.47    0.99
  -2  -6  -1   25.41    0.85
  -2  -6  -1   23.53    1.13
   2   6   1   25.54    1.12
   2   6   1   25.10    0.98
   2   6   1   25.59    0.84
  -3  -6  -1    6.21    0.26
  -3  -6  -1    6.08    0.37
  -3  -6  -1    6.38    0.33
   3   6   1    5.81    0.31
   3   6   1    5.75    0.25
   3   6   1    5.66    0.37
  -4  -6  -1   24.54    0.82
  -4  -6  -1   23.98    0.97
  -4  -6  -1   25.50    1.12
  -4  -6  -1   23.39    0.82
   4   6   1   24.69    0.82
   4   6   1   24.31    1.10
   4   6   1   24.21    0.96
  -5  -6  -1   40.18    1.31
  -5  -6  -1   40.62    1.53
  -5  -6  -1   37.96    1.74
  -5  -6  -1   38.96    1.31
   5   6   1   40.42    1.74
   5   6   1   41.66    1.31
   5   6   1   38.88    1.53
   5   6   1   39.58    1.43
  -6  -6  -1   41.38    1.80
  -6  -6  -1   41.10    1.57
  -6  -6  -1   40.63    1.34
  -6  -6  -1   41.26    1.34
   6   6   1   42.31    1.48
   6   6   1   39.06    1.57
   6   6   1   38.52    1.79
   6   6   1   41.43    1.35
  -7  -6  -1    5.55    0.28
  -7  -6  -1    5.69    0.44
  -7  -6  -1    5.08    0.34
   7   6   1    5.43    0.36
   7   6   1    5.78    0.29
   7   6   1    5.89    0.43
   7   6   1    5.09    0.34
  -8  -6  -1   21.36    0.89
  -8  -6  -1   21.60    1.03
   8   6   1   21.11    0.90
   8   6   1   19.95    0.84
   8   6   1   21.22    1.03
  -9  -6  -1    3.76    0.29
  -9  -6  -1    4.34    0.34
   9   6   1    4.44    0.35
   9   6   1    3.88    0.34
   9   6   1    3.50    0.37
 -10  -6  -1    3.81    0.29
 -10  -6  -1    4.10    0.35
  10   6   1    3.84    0.33
  10   6   1    3.86    0.41
  10   6   1    3.93    0.34
 -11  -6  -1   -0.22    0.17
 -11  -6  -1   -0.01    0.21
  11   6   1    0.22    0.25
  11   6   1   -0.09    0.28
  11   6   1   -0.19    0.23
 -12  -6  -1    2.58    0.21
  12   6   1    2.42    0.34
  12   6   1    1.80    0.33
  11  -7  -1    0.19    0.25
  10  -7  -1    0.41    0.24
   9  -7  -1    1.54    0.25
   9  -7  -1    1.65    0.31
   8  -7  -1    6.53    0.48
   8  -7  -1    6.35    0.41
   7  -7  -1    2.28    0.26
   7  -7  -1    2.61    0.31
   6  -7  -1    1.22    0.24
   6  -7  -1    1.15    0.20
  -6   7   1    1.43    0.17
   5  -7  -1    7.21    0.47
   5  -7  -1    7.46    0.39
   5  -7  -1    7.74    0.42
  -5   7   1    7.65    0.38
   4  -7  -1   74.48    2.85
   4  -7  -1   74.76    2.47
   4  -7  -1   77.39    3.24
   4  -7  -1   78.15    2.69
   4  -7  -1   74.81    3.24
  -4   7   1   77.74    3.23
  -4   7   1   78.94    2.83
   3  -7  -1   11.94    0.59
   3  -7  -1    9.54    0.42
   3  -7  -1   10.61    0.58
   3  -7  -1   10.04    0.47
   3  -7  -1   10.51    0.49
  -3   7   1   11.77    0.48
  -3   7   1   10.79    0.55
   2  -7  -1   74.37    2.43
   2  -7  -1   76.05    2.65
   2  -7  -1   75.15    2.81
   2  -7  -1   72.39    3.19
   2  -7  -1   81.14    3.20
  -2   7   1   75.95    3.18
  -2   7   1   74.81    2.79
   1  -7  -1   13.08    0.56
   1  -7  -1   13.74    0.68
   1  -7  -1   15.16    0.69
   1  -7  -1   14.42    0.60
   1  -7  -1   13.51    0.50
  -1   7   1   13.07    0.66
  -1   7   1   14.03    0.45
  -1   7   1   13.09    0.57
   0  -7  -1    1.56    0.16
   0  -7  -1    1.26    0.17
   0  -7  -1    1.42    0.20
   0  -7  -1    1.46    0.14
   0  -7  -1    1.60    0.21
   0   7   1    1.55    0.11
   0   7   1    1.36    0.10
   0   7   1    1.37    0.14
   0   7   1    1.44    0.18
  -1  -7  -1   39.63    1.91
  -1  -7  -1   47.09    1.92
  -1  -7  -1   45.23    1.38
  -1  -7  -1   43.89    1.58
  -1  -7  -1   45.35    1.45
  -1  -7  -1   43.14    1.68
   1   7   1   46.13    1.43
   1   7   1   43.56    1.91
   1   7   1   45.34    1.67
  -2  -7  -1   24.72    0.92
  -2  -7  -1   23.04    1.12
  -2  -7  -1   25.98    1.13
  -2  -7  -1   25.41    0.99
  -2  -7  -1   25.20    0.84
   2   7   1   24.54    1.12
   2   7   1   24.44    0.97
  -3  -7  -1    6.93    0.39
  -3  -7  -1    7.13    0.45
  -3  -7  -1    7.75    0.32
   3   7   1    6.98    0.37
   3   7   1    7.33    0.43
   3   7   1    7.46    0.30
  -4  -7  -1   52.36    2.01
  -4  -7  -1   52.67    1.73
  -4  -7  -1   51.30    1.73
  -4  -7  -1   53.61    2.30
   4   7   1   53.48    2.00
   4   7   1   53.85    2.28
   4   7   1   53.96    1.72
  -5  -7  -1   26.78    0.96
  -5  -7  -1   29.82    1.30
  -5  -7  -1   27.99    0.96
  -5  -7  -1   27.57    1.13
   5   7   1   29.62    0.96
   5   7   1   27.57    1.28
   5   7   1   29.01    1.13
  -6  -7  -1   45.81    1.76
  -6  -7  -1   46.24    2.01
  -6  -7  -1   43.79    1.50
   6   7   1   47.10    2.01
   6   7   1   44.97    1.75
  -7  -7  -1    0.47    0.15
  -7  -7  -1    0.47    0.22
  -7  -7  -1    0.66    0.18
   7   7   1    0.50    0.23
   7   7   1    0.50    0.19
   7   7   1    0.58    0.19
  -8  -7  -1   14.48    0.76
  -8  -7  -1   12.99    0.58
  -8  -7  -1   14.75    0.66
   8   7   1   14.25    0.62
   8   7   1   13.16    0.74
   8   7   1   13.62    0.66
  -9  -7  -1    7.27    0.41
  -9  -7  -1    8.63    0.49
   9   7   1    8.23    0.55
   9   7   1    8.03    0.46
   9   7   1    8.58    0.49
 -10  -7  -1    6.27    0.43
 -10  -7  -1    5.78    0.37
  10   7   1    5.39    0.41
  10   7   1    6.51    0.42
  10   7   1    5.99    0.49
 -11  -7  -1    1.61    0.28
 -11  -7  -1    1.21    0.23
  11   7   1    0.93    0.27
  11   7   1    1.33    0.27
 -12  -7  -1    1.26    0.21
  12   7   1    1.53    0.30
  12   7   1    1.52    0.32
  10  -8  -1    3.90    0.38
   9  -8  -1    9.88    0.56
   8  -8  -1    1.35    0.25
   8  -8  -1    1.34    0.29
   7  -8  -1    3.63    0.32
   7  -8  -1    4.40    0.40
   6  -8  -1    0.73    0.18
   6  -8  -1    0.54    0.23
   5  -8  -1    0.25    0.17
   5  -8  -1    0.12    0.21
  -5   8   1    0.39    0.14
   4  -8  -1    6.72    0.39
   4  -8  -1    7.62    0.42
   4  -8  -1    6.79    0.47
  -4   8   1    8.19    0.38
   3  -8  -1    0.78    0.22
   3  -8  -1    0.41    0.18
   3  -8  -1    0.74    0.16
   3  -8  -1    0.67    0.18
  -3   8   1    0.65    0.19
  -3   8   1    0.77    0.15
   2  -8  -1   53.72    1.99
   2  -8  -1   50.15    1.87
   2  -8  -1   48.00    2.26
   2  -8  -1   56.22    2.27
   2  -8  -1   53.44    1.72
  -2   8   1   52.89    1.96
  -2   8   1   52.52    2.24
   1  -8  -1   24.00    1.08
   1  -8  -1   23.55    0.81
   1  -8  -1   22.80    0.95
   1  -8  -1   23.79    0.90
   1  -8  -1   23.35    1.09
  -1   8   1   23.42    0.93
  -1   8   1   23.18    1.07
   0  -8  -1   13.25    0.66
   0  -8  -1   11.32    0.46
   0  -8  -1   11.71    0.55
   0  -8  -1   12.05    0.64
   0  -8  -1   12.28    0.52
   0   8   1   11.82    0.41
   0   8   1   12.73    0.62
   0   8   1   12.23    0.53
   0   8   1   12.22    0.41
  -1  -8  -1   19.30    0.77
  -1  -8  -1   19.69    0.94
  -1  -8  -1   20.34    0.63
  -1  -8  -1   19.64    0.69
  -1  -8  -1   18.52    0.81
   1   8   1   20.37    0.93
   1   8   1   18.87    0.80
   1   8   1   20.09    0.66
  -2  -8  -1   11.56    0.50
  -2  -8  -1   10.97    0.61
  -2  -8  -1   11.30    0.53
  -2  -8  -1   11.03    0.45
   2   8   1   11.54    0.51
   2   8   1   11.98    0.42
   2   8   1   11.64    0.61
  -3  -8  -1   79.69    2.94
  -3  -8  -1   77.97    2.77
  -3  -8  -1   81.34    3.35
  -3  -8  -1   75.28    2.53
   3   8   1   80.33    2.93
   3   8   1   77.38    3.33
  -4  -8  -1    4.63    0.27
  -4  -8  -1    4.82    0.34
  -4  -8  -1    4.58    0.38
  -4  -8  -1    3.56    0.30
  -4  -8  -1    4.10    0.26
   4   8   1    4.58    0.32
   4   8   1    4.60    0.35
   4   8   1    4.31    0.24
  -5  -8  -1    8.34    0.43
  -5  -8  -1    9.04    0.55
  -5  -8  -1    8.73    0.46
  -5  -8  -1    8.10    0.38
   5   8   1    8.57    0.44
   5   8   1    8.47    0.51
  -6  -8  -1    6.93    0.40
  -6  -8  -1    7.59    0.36
  -6  -8  -1    8.16    0.52
  -6  -8  -1    8.01    0.44
   6   8   1    7.44    0.43
   6   8   1    7.93    0.50
  -7  -8  -1    0.53    0.19
  -7  -8  -1    0.91    0.22
  -7  -8  -1    0.68    0.27
   7   8   1    0.70    0.20
   7   8   1    0.45    0.24
  -8  -8  -1    0.43    0.19
  -8  -8  -1    0.62    0.21
   8   8   1    0.48    0.21
  -9  -8  -1    0.94    0.24
  -9  -8  -1    0.90    0.21
   9   8   1    0.67    0.30
   9   8   1    0.51    0.23
   9   8   1    0.76    0.23
 -10  -8  -1    1.47    0.27
 -10  -8  -1    1.70    0.24
  10   8   1    2.05    0.29
  10   8   1    1.42    0.27
  10   8   1    1.73    0.34
 -11  -8  -1    2.67    0.33
 -11  -8  -1    2.21    0.27
  11   8   1    2.17    0.33
  11   8   1    2.11    0.32
  10  -9  -1    0.08    0.26
   9  -9  -1   -0.01    0.24
   8  -9  -1    2.98    0.32
   7  -9  -1    3.21    0.37
   7  -9  -1    3.42    0.31
   6  -9  -1    1.10    0.27
   6  -9  -1    0.84    0.21
   5  -9  -1    7.25    0.43
   5  -9  -1    7.12    0.50
   4  -9  -1   22.45    0.96
   4  -9  -1   23.13    1.10
   3  -9  -1    1.86    0.24
   3  -9  -1    2.32    0.29
   3  -9  -1    2.01    0.23
  -3   9   1    2.32    0.21
   2  -9  -1   12.49    0.61
   2  -9  -1   13.22    0.69
   2  -9  -1   12.75    0.57
  -2   9   1   13.39    0.58
   1  -9  -1   12.90    0.70
   1  -9  -1   13.72    0.53
   1  -9  -1   13.78    0.58
   1  -9  -1   13.85    0.63
  -1   9   1   13.15    0.68
  -1   9   1   13.01    0.58
   0  -9  -1   32.34    1.28
   0  -9  -1   30.99    1.46
   0  -9  -1   32.23    1.10
   0  -9  -1   32.02    1.20
   0   9   1   33.83    1.26
   0   9   1   32.47    1.44
  -1  -9  -1   21.79    0.95
  -1  -9  -1   22.00    1.10
  -1  -9  -1   23.69    0.90
  -1  -9  -1   24.09    0.82
   1   9   1   24.07    0.76
   1   9   1   22.65    0.76
   1   9   1   24.05    1.08
   1   9   1   22.19    0.93
  -2  -9  -1    0.19    0.21
  -2  -9  -1    0.47    0.16
  -2  -9  -1    0.33    0.18
  -2  -9  -1   -0.14    0.17
   2   9   1    0.17    0.20
   2   9   1    0.32    0.14
   2   9   1    0.46    0.10
  -3  -9  -1   59.02    2.08
  -3  -9  -1   58.16    2.22
  -3  -9  -1   55.43    2.52
  -3  -9  -1   58.51    1.91
   3   9   1   59.49    2.51
   3   9   1   58.06    2.20
  -4  -9  -1   52.13    2.31
  -4  -9  -1   51.93    2.02
  -4  -9  -1   51.69    1.89
  -4  -9  -1   53.28    1.74
   4   9   1   51.72    2.29
   4   9   1   54.62    2.01
  -5  -9  -1    7.68    0.44
  -5  -9  -1    7.96    0.37
  -5  -9  -1    7.60    0.54
  -5  -9  -1    7.72    0.41
   5   9   1    8.01    0.51
   5   9   1    6.93    0.43
  -6  -9  -1   11.37    0.67
  -6  -9  -1   11.68    0.57
  -6  -9  -1   10.56    0.52
   6   9   1   11.05    0.56
   6   9   1   11.63    0.66
  -7  -9  -1    5.26    0.47
  -7  -9  -1    4.14    0.33
  -7  -9  -1    4.58    0.36
   7   9   1    5.12    0.44
   7   9   1    4.47    0.35
  -8  -9  -1    6.74    0.46
  -8  -9  -1    5.98    0.40
   8   9   1    7.40    0.45
   8   9   1    6.50    0.52
  -9  -9  -1    7.49    0.45
  -9  -9  -1    8.41    0.53
   9   9   1    9.05    0.62
   9   9   1    8.48    0.51
 -10  -9  -1    1.43    0.25
 -10  -9  -1    1.37    0.29
  10   9   1    2.36    0.32
   9 -10  -1   -0.56    0.23
   8 -10  -1    0.48    0.25
   7 -10  -1    4.99    0.41
   6 -10  -1    5.75    0.49
   6 -10  -1    5.50    0.41
   5 -10  -1    3.01    0.36
   5 -10  -1    3.68    0.33
   4 -10  -1    1.61    0.29
   4 -10  -1    1.70    0.24
   3 -10  -1   18.01    0.91
   3 -10  -1   17.27    0.79
   2 -10  -1    8.60    0.47
   2 -10  -1    9.11    0.56
  -2  10   1    8.66    0.43
   1 -10  -1    3.58    0.29
   1 -10  -1    3.40    0.31
   1 -10  -1    3.71    0.37
  -1  10   1    3.83    0.29
   0 -10  -1    4.32    0.34
   0 -10  -1    4.09    0.40
   0 -10  -1    3.50    0.29
   0  10   1    3.78    0.29
  -1 -10  -1    2.14    0.31
  -1 -10  -1    1.73    0.24
  -1 -10  -1    1.67    0.24
  -1 -10  -1    1.79    0.21
   1  10   1    2.00    0.21
  -2 -10  -1    8.88    0.47
  -2 -10  -1    8.71    0.57
  -2 -10  -1    8.90    0.50
  -2 -10  -1    9.41    0.43
   2  10   1    9.72    0.47
  -3 -10  -1    8.01    0.39
  -3 -10  -1    7.30    0.44
  -3 -10  -1    7.52    0.54
  -3 -10  -1    7.98    0.43
   3  10   1    8.02    0.51
   3  10   1    7.60    0.42
  -4 -10  -1   11.52    0.56
  -4 -10  -1   12.60    0.51
  -4 -10  -1   11.88    0.61
  -4 -10  -1   12.09    0.71
   4  10   1   11.35    0.67
   4  10   1   12.40    0.58
  -5 -10  -1    6.37    0.40
  -5 -10  -1    7.03    0.53
  -5 -10  -1    6.32    0.44
   5  10   1    7.28    0.42
  -6 -10  -1    6.85    0.46
  -6 -10  -1    5.98    0.40
  -6 -10  -1    7.28    0.53
   6  10   1    7.54    0.43
  -7 -10  -1    4.56    0.47
  -7 -10  -1    4.61    0.40
  -7 -10  -1    4.10    0.34
   7  10   1    4.89    0.38
  -8 -10  -1    3.43    0.32
  -8 -10  -1    3.16    0.35
   8  10   1    3.54    0.33
  -9 -10  -1    4.96    0.41
  -9 -10  -1    7.45    0.49
   9  10   1    6.44    0.46
 -10 -10  -1    1.74    0.32
 -10 -10  -1    1.57    0.28
  10  10   1    2.06    0.32
   8 -11  -1    0.57    0.27
   7 -11  -1    2.45    0.33
   6 -11  -1    9.05    0.55
   5 -11  -1    9.21    0.54
   4 -11  -1    1.23    0.24
   4 -11  -1    1.52    0.31
   3 -11  -1    2.14    0.28
   3 -11  -1    2.25    0.32
   2 -11  -1    0.37    0.21
   2 -11  -1    0.76    0.28
   1 -11  -1    1.20    0.24
   1 -11  -1    1.49    0.30
   0 -11  -1    1.81    0.25
   0 -11  -1    1.40    0.24
   0 -11  -1    1.65    0.31
   0  11   1    1.71    0.22
  -1 -11  -1   15.61    0.86
  -1 -11  -1   15.64    0.69
  -1 -11  -1   15.67    0.74
   1  11   1   16.36    0.70
  -2 -11  -1    0.19    0.19
  -2 -11  -1    0.20    0.21
  -2 -11  -1    0.10    0.26
   2  11   1    0.37    0.17
  -3 -11  -1    0.21    0.21
  -3 -11  -1   -0.06    0.25
  -3 -11  -1    0.26    0.20
  -3 -11  -1    0.30    0.20
   3  11   1    0.35    0.18
  -4 -11  -1    2.88    0.30
  -4 -11  -1    2.77    0.30
  -4 -11  -1    3.14    0.38
   4  11   1    2.97    0.29
  -5 -11  -1    0.71    0.24
  -5 -11  -1    0.55    0.23
  -5 -11  -1    0.69    0.31
   5  11   1    0.61    0.21
  -6 -11  -1    1.93    0.37
  -6 -11  -1    1.58    0.28
  -6 -11  -1    1.63    0.28
   6  11   1    1.50    0.26
  -7 -11  -1    4.65    0.40
  -7 -11  -1    4.40    0.37
   7  11   1    4.70    0.39
  -8 -11  -1    1.02    0.27
  -8 -11  -1    0.75    0.27
   8  11   1    0.95    0.26
  -9 -11  -1    3.37    0.34
  -9 -11  -1    3.79    0.39
   9  11   1    3.69    0.37
   6 -12  -1    1.18    0.29
   5 -12  -1    4.80    0.43
   4 -12  -1    8.38    0.53
   3 -12  -1    0.44    0.22
   2 -12  -1   10.48    0.69
   2 -12  -1   10.49    0.58
   1 -12  -1    1.02    0.32
   1 -12  -1    0.85    0.25
   0 -12  -1    3.76    0.43
   0 -12  -1    4.10    0.37
  -1 -12  -1    0.07    0.25
  -1 -12  -1    0.54    0.24
  -1 -12  -1    0.17    0.22
  -2 -12  -1   15.44    0.75
  -2 -12  -1   15.42    0.89
  -2 -12  -1   15.39    0.71
   2  12   1   16.36    0.72
  -3 -12  -1    1.74    0.34
  -3 -12  -1    1.90    0.28
  -3 -12  -1    1.74    0.28
   3  12   1    1.73    0.24
  -4 -12  -1    1.42    0.27
  -4 -12  -1    1.56    0.36
  -4 -12  -1    1.87    0.29
   4  12   1    1.55    0.25
  -5 -12  -1    0.13    0.25
  -5 -12  -1    0.64    0.31
  -5 -12  -1    0.32    0.25
   5  12   1    0.37    0.22
  -6 -12  -1    4.24    0.42
  -6 -12  -1    4.20    0.38
   6  12   1    5.13    0.39
  -7 -12  -1    0.58    0.27
  -7 -12  -1    0.58    0.29
   7  12   1    0.70    0.25
   4 -13  -1    0.25    0.26
   3 -13  -1    3.88    0.37
   2 -13  -1    0.31    0.26
   1 -13  -1    2.82    0.35
   0 -13  -1    1.87    0.31
  -1 -13  -1    1.84    0.29
  -2 -13  -1    0.86    0.28
  -2 -13  -1    0.85    0.28
  -3 -13  -1    5.39    0.43
  -3 -13  -1    5.26    0.43
  -4 -13  -1    0.39    0.26
  -4 -13  -1    0.39    0.27
  -5 -13  -1    0.73    0.29
  -5 -13  -1    0.53    0.29
  -6 -13  -1    0.45    0.28
  -6 -13  -1    0.92    0.29
   6  13   1    1.03    0.26
   1 -14  -1    1.63    0.31
   0 -14  -1    1.50    0.33
  -1 -14  -1    0.35    0.28
  -2 -14  -1    1.26    0.32
  -3 -14  -1    9.89    0.61
  -3 -14  -1   10.08    0.59
  -4 -13   2    1.36    0.30
  -3 -13   2    1.58    0.32
  -2 -13   2    0.68    0.26
  -1 -13   2    4.31    0.41
   0 -13   2    3.67    0.39
   1 -13   2    3.86    0.39
   2 -13   2    3.62    0.39
   3 -13   2    0.69    0.28
  -6 -12   2    2.51    0.33
  -6 -12   2    2.45    0.35
  -5 -12   2    8.93    0.57
  -5 -12   2    9.39    0.54
  -4 -12   2    0.52    0.27
  -3 -12   2   11.80    0.63
  -2 -12   2    0.39    0.25
  -1 -12   2    3.17    0.34
   0 -12   2    2.69    0.33
   1 -12   2    1.51    0.28
   2 -12   2    0.91    0.27
   3 -12   2    3.98    0.38
   4 -12   2   20.41    0.94
   5 -12   2    0.39    0.27
   8  11  -2    0.05    0.23
  -8 -11   2    0.15    0.27
  -8 -11   2    0.72    0.29
   7  11  -2   12.50    0.63
  -7 -11   2   12.56    0.66
  -7 -11   2   10.87    0.60
   6  11  -2    2.84    0.30
  -6 -11   2    2.59    0.34
  -6 -11   2    2.54    0.40
   5  11  -2    1.87    0.25
  -5 -11   2    1.78    0.37
  -5 -11   2    1.90    0.28
  -4 -11   2    0.57    0.23
  -4 -11   2    0.23    0.29
  -3 -11   2   -0.32    0.26
  -3 -11   2   -0.06    0.21
  -2 -11   2    0.87    0.24
  -2 -11   2    0.82    0.27
  -1 -11   2    6.12    0.49
  -1 -11   2    6.55    0.44
   0 -11   2    0.53    0.23
   0 -11   2    0.91    0.28
   1 -11   2    1.03    0.29
   1 -11   2    0.64    0.21
   2 -11   2   13.00    0.73
   2 -11   2   11.13    0.61
   3 -11   2    0.38    0.22
   4 -11   2    0.08    0.22
   5 -11   2    5.20    0.43
   6 -11   2    3.43    0.34
   7 -11   2    1.06    0.27
   9  10  -2    0.69    0.26
  -9 -10   2    0.87    0.27
   8  10  -2    2.49    0.31
  -8 -10   2    2.99    0.35
   7  10  -2    3.39    0.33
  -7 -10   2    3.64    0.43
  -7 -10   2    2.81    0.34
   6  10  -2    2.20    0.26
  -6 -10   2    2.22    0.35
  -6 -10   2    1.99    0.29
   5  10  -2    8.32    0.47
  -5 -10   2    8.07    0.48
  -5 -10   2    8.74    0.60
   4  10  -2    2.69    0.26
  -4 -10   2    2.75    0.36
  -4 -10   2    3.68    0.31
   3  10  -2   -0.12    0.15
  -3 -10   2   -0.24    0.18
  -3 -10   2   -0.18    0.24
   2  10  -2    4.24    0.30
  -2 -10   2    3.53    0.38
  -2 -10   2    4.24    0.33
  -1 -10   2    0.13    0.22
  -1 -10   2    0.26    0.19
   0 -10   2    5.84    0.45
   0 -10   2    6.58    0.41
   1 -10   2    4.76    0.42
   1 -10   2    4.61    0.36
   2 -10   2    3.33    0.30
   2 -10   2    3.50    0.36
   3 -10   2    4.11    0.41
   3 -10   2    4.84    0.36
   4 -10   2   10.69    0.56
   4 -10   2   10.97    0.65
   5 -10   2    0.55    0.25
   5 -10   2    0.56    0.21
   6 -10   2    1.75    0.26
   7 -10   2    0.73    0.24
   8 -10   2    2.01    0.31
  10   9  -2    5.43    0.44
 -10  -9   2    5.39    0.47
   9   9  -2    7.62    0.49
  -9  -9   2    7.50    0.50
   8   9  -2    0.29    0.21
  -8  -9   2    0.27    0.23
  -8  -9   2    0.00    0.28
   7   9  -2    5.21    0.38
  -7  -9   2    5.59    0.42
  -7  -9   2    6.18    0.52
   6   9  -2    0.10    0.18
  -6  -9   2    0.26    0.17
  -6  -9   2    0.04    0.26
  -6  -9   2    0.22    0.20
   5   9  -2    2.87    0.26
  -5  -9   2    2.95    0.29
  -5  -9   2    2.90    0.34
  -5  -9   2    3.03    0.24
   4   9  -2   31.73    1.24
  -4  -9   2   31.03    1.27
  -4  -9   2   30.94    1.45
  -4  -9   2   31.14    1.07
   3   9  -2    6.10    0.35
  -3  -9   2    6.01    0.46
  -3  -9   2    6.11    0.40
   2   9  -2    5.32    0.32
  -2  -9   2    5.34    0.35
  -2  -9   2    5.16    0.43
   1   9  -2    9.34    0.45
  -1  -9   2    9.45    0.50
  -1  -9   2    9.86    0.58
   0   9  -2   10.49    0.46
   0  -9   2    9.90    0.49
   0  -9   2    9.34    0.58
   1  -9   2    6.42    0.40
   1  -9   2    6.68    0.44
   2  -9   2    2.68    0.31
   2  -9   2    3.00    0.27
   3  -9   2    9.59    0.50
   3  -9   2    9.81    0.58
   4  -9   2    1.14    0.25
   4  -9   2    0.88    0.20
   5  -9   2    1.93    0.25
   5  -9   2    2.02    0.29
   6  -9   2    3.30    0.36
   6  -9   2    3.18    0.29
   7  -9   2    4.11    0.35
   8  -9   2    0.08    0.22
   9  -9   2    4.41    0.40
  11   8  -2    3.33    0.37
 -11  -8   2    2.77    0.31
 -11  -8   2    3.98    0.38
  10   8  -2   -0.11    0.23
 -10  -8   2   -0.01    0.24
   9   8  -2    0.98    0.24
  -9  -8   2    0.85    0.26
   8   8  -2    4.31    0.35
  -8  -8   2    3.49    0.34
  -8  -8   2    3.73    0.42
   7   8  -2    2.91    0.34
   7   8  -2    2.70    0.28
  -7  -8   2    3.23    0.38
  -7  -8   2    2.78    0.30
   6   8  -2    3.93    0.38
   6   8  -2    3.73    0.31
  -6  -8   2    4.13    0.27
  -6  -8   2    3.47    0.37
  -6  -8   2    3.50    0.32
   5   8  -2    3.42    0.28
   5   8  -2    3.39    0.33
  -5  -8   2    2.98    0.29
  -5  -8   2    2.93    0.23
  -5  -8   2    2.40    0.32
   4   8  -2   25.34    1.16
   4   8  -2   25.83    1.01
   4   8  -2   25.94    0.83
  -4  -8   2   24.14    1.03
  -4  -8   2   24.67    1.19
  -4  -8   2   24.45    0.87
   3   8  -2   18.44    0.89
   3   8  -2   19.69    0.61
   3   8  -2   18.35    0.77
  -3  -8   2   19.61    0.94
  -3  -8   2   18.55    0.67
  -3  -8   2   17.79    0.80
   2   8  -2    6.20    0.40
   2   8  -2    6.20    0.34
  -2  -8   2    6.17    0.44
  -2  -8   2    6.12    0.30
  -2  -8   2    6.12    0.38
   1   8  -2    1.54    0.17
   1   8  -2    1.52    0.21
  -1  -8   2    1.31    0.20
  -1  -8   2    1.39    0.23
  -1  -8   2    1.52    0.16
  -1  -8   2    1.57    0.12
   0   8  -2   93.44    3.37
   0   8  -2   90.71    3.84
   0  -8   2   90.48    3.40
   0  -8   2   96.04    2.87
   0  -8   2   88.02    3.86
   0  -8   2   91.62    2.94
  -1   8  -2    5.48    0.29
   1  -8   2    5.35    0.26
   1  -8   2    5.07    0.39
   1  -8   2    5.07    0.34
  -2   8  -2   20.81    0.81
   2  -8   2   20.60    0.98
   2  -8   2   20.92    0.86
   3  -8   2   10.20    0.60
   3  -8   2   11.49    0.53
   4  -8   2    1.35    0.20
   4  -8   2    1.54    0.24
   5  -8   2   14.61    0.76
   5  -8   2   15.23    0.67
   6  -8   2    7.74    0.53
   6  -8   2    8.46    0.46
   7  -8   2    6.23    0.46
   7  -8   2    6.66    0.41
   8  -8   2    1.65    0.26
   9  -8   2    8.22    0.50
  10  -8   2    1.71    0.30
  11   7  -2    2.21    0.31
  11   7  -2    3.48    0.36
 -11  -7   2    3.53    0.36
  10   7  -2    4.47    0.36
  10   7  -2    5.28    0.41
 -10  -7   2    4.33    0.39
   9   7  -2    8.73    0.60
   9   7  -2    8.56    0.49
   9   7  -2    8.52    0.47
  -9  -7   2    8.67    0.51
   8   7  -2   13.30    0.63
   8   7  -2   12.31    0.58
   8   7  -2   13.63    0.74
  -8  -7   2   13.19    0.76
  -8  -7   2   12.23    0.62
   7   7  -2    6.78    0.47
   7   7  -2    6.13    0.37
  -7  -7   2    6.11    0.32
  -7  -7   2    6.23    0.47
  -7  -7   2    6.23    0.39
   6   7  -2    2.29    0.24
   6   7  -2    2.40    0.29
  -6  -7   2    2.59    0.31
  -6  -7   2    2.09    0.20
  -6  -7   2    2.40    0.26
   5   7  -2   11.83    0.54
   5   7  -2   11.22    0.39
   5   7  -2   11.91    0.63
  -5  -7   2   11.23    0.47
  -5  -7   2   10.56    0.44
  -5  -7   2   10.98    0.63
  -5  -7   2   12.01    0.56
   4   7  -2   15.22    0.80
   4   7  -2   17.21    0.56
   4   7  -2   16.20    0.69
  -4  -7   2   16.24    0.82
  -4  -7   2   16.20    0.72
  -4  -7   2   16.52    0.59
   3   7  -2   27.33    0.87
   3   7  -2   26.96    1.05
   3   7  -2   26.67    1.21
  -3  -7   2   26.83    1.22
  -3  -7   2   25.42    0.91
  -3  -7   2   28.65    1.23
  -3  -7   2   25.70    1.07
   2   7  -2  107.10    4.50
   2   7  -2  106.91    3.95
  -2  -7   2  102.35    4.51
  -2  -7   2  108.42    3.98
  -2  -7   2  107.41    3.44
  -2  -7   2  114.64    4.51
   1   7  -2   41.52    1.74
   1   7  -2   40.53    1.52
  -1  -7   2   40.23    1.32
  -1  -7   2   40.91    1.75
  -1  -7   2   40.39    1.76
  -1  -7   2   40.05    1.28
  -1  -7   2   38.87    1.54
   0   7  -2   38.67    1.43
   0   7  -2   37.47    1.64
   0  -7   2   37.59    1.25
   0  -7   2   38.09    1.46
   0  -7   2   39.61    1.66
   0  -7   2   38.16    1.22
   0  -7   2   37.24    1.66
  -1   7  -2   16.50    0.65
   1  -7   2   16.34    0.68
   1  -7   2   16.39    0.56
   1  -7   2   16.00    0.77
   1  -7   2   14.78    0.77
   1  -7   2   16.69    0.57
  -2   7  -2   49.78    1.78
  -2   7  -2   44.01    2.03
   2  -7   2   50.95    2.07
   2  -7   2   48.85    1.82
   2  -7   2   45.55    2.07
   2  -7   2   49.74    1.56
  -3   7  -2   55.31    2.37
  -3   7  -2   57.14    2.07
   3  -7   2   56.59    1.81
   3  -7   2   55.22    2.40
   3  -7   2   56.58    2.11
   4  -7   2   82.71    3.50
   4  -7   2   83.06    3.08
   5  -7   2   10.29    0.49
   5  -7   2    9.98    0.56
   6  -7   2    5.98    0.36
   6  -7   2    5.91    0.43
   7  -7   2    4.07    0.37
   7  -7   2    4.51    0.34
   8  -7   2    2.84    0.28
   8  -7   2    2.73    0.32
   9  -7   2    3.29    0.31
  10  -7   2    0.34    0.24
  11  -7   2    2.44    0.33
  12   6  -2    1.98    0.31
  12   6  -2    1.83    0.31
 -12  -6   2    1.72    0.25
 -12  -6   2    2.27    0.32
  11   6  -2    6.43    0.56
  11   6  -2    5.36    0.45
  11   6  -2    5.23    0.42
 -11  -6   2    5.96    0.45
  10   6  -2    0.09    0.22
  10   6  -2   -0.03    0.22
  10   6  -2   -0.31    0.24
 -10  -6   2   -0.11    0.21
   9   6  -2    9.19    0.51
   9   6  -2   11.38    0.66
   9   6  -2   10.83    0.56
  -9  -6   2   11.59    0.68
  -9  -6   2   11.42    0.58
   8   6  -2   10.31    0.63
   8   6  -2   10.48    0.53
   8   6  -2   10.15    0.50
  -8  -6   2   10.42    0.53
  -8  -6   2   10.79    0.63
   7   6  -2   14.08    0.75
   7   6  -2   14.49    0.60
   7   6  -2   14.33    0.64
  -7  -6   2   14.39    0.66
  -7  -6   2   13.16    0.74
  -7  -6   2   13.78    0.54
   6   6  -2    4.50    0.36
   6   6  -2    4.71    0.29
   6   6  -2    4.74    0.33
  -6  -6   2    4.09    0.26
  -6  -6   2    4.90    0.41
  -6  -6   2    4.93    0.35
  -6  -6   2    4.71    0.28
   5   6  -2   15.03    0.53
   5   6  -2   14.21    0.74
   5   6  -2   14.55    0.64
   5   6  -2   15.10    0.49
  -5  -6   2   15.41    0.55
  -5  -6   2   14.98    0.75
  -5  -6   2   14.22    0.54
  -5  -6   2   14.32    0.66
   4   6  -2   26.66    0.85
   4   6  -2   26.25    0.82
   4   6  -2   26.43    1.16
   4   6  -2   24.59    1.01
  -4  -6   2   24.97    0.87
  -4  -6   2   25.59    0.88
  -4  -6   2   25.40    1.03
  -4  -6   2   25.65    1.18
   3   6  -2   11.74    0.51
   3   6  -2   11.65    0.58
   3   6  -2   11.98    0.41
  -3  -6   2   11.29    0.43
  -3  -6   2   12.31    0.62
  -3  -6   2   11.11    0.61
  -3  -6   2   11.24    0.52
   2   6  -2  101.08    4.22
   2   6  -2  103.45    3.19
   2   6  -2   97.65    3.70
  -2  -6   2  105.36    4.23
  -2  -6   2   99.56    4.23
  -2  -6   2  100.51    3.22
  -2  -6   2  100.72    3.72
   1   6  -2   61.37    2.32
   1   6  -2   62.16    2.64
  -1  -6   2   66.25    2.66
  -1  -6   2   64.02    1.97
  -1  -6   2   58.86    2.65
  -1  -6   2   62.76    2.34
  -1  -6   2   64.67    2.02
   0   6  -2   49.43    2.07
   0   6  -2   48.32    1.81
   0  -6   2   46.03    2.09
   0  -6   2   49.09    1.55
   0  -6   2   49.21    1.84
   0  -6   2   52.06    2.09
   0  -6   2   49.07    1.58
  -1   6  -2    7.32    0.33
   1  -6   2    7.72    0.42
   1  -6   2    7.48    0.29
   1  -6   2    7.30    0.36
   1  -6   2    7.58    0.41
  -2   6  -2   73.69    3.04
  -2   6  -2   72.43    2.66
   2  -6   2   70.33    3.06
   2  -6   2   72.40    2.69
   2  -6   2   74.94    3.06
   2  -6   2   73.56    2.32
  -3   6  -2   31.33    1.17
  -3   6  -2   31.32    1.34
   3  -6   2   32.11    1.37
   3  -6   2   31.21    1.13
   3  -6   2   30.77    1.20
   3  -6   2   31.66    1.02
   3  -6   2   31.34    1.38
  -4   6  -2    0.34    0.08
  -4   6  -2    0.28    0.13
   4  -6   2    0.30    0.10
   4  -6   2    0.43    0.17
   4  -6   2    0.29    0.16
   4  -6   2    0.28    0.14
   5  -6   2   20.94    0.99
   5  -6   2   22.12    0.87
   6  -6   2    1.36    0.23
   6  -6   2    1.31    0.19
   7  -6   2    0.38    0.17
   7  -6   2    0.44    0.21
   8  -6   2    3.85    0.37
   8  -6   2    3.92    0.33
   9  -6   2    0.78    0.26
   9  -6   2    0.83    0.22
  10  -6   2    1.03    0.25
  11  -6   2    0.53    0.25
  12   5  -2    2.09    0.33
  12   5  -2    2.18    0.33
 -12  -5   2    2.71    0.33
  11   5  -2   14.52    0.85
  11   5  -2   14.31    0.71
  11   5  -2   13.50    0.69
 -11  -5   2   15.09    0.72
  10   5  -2    0.88    0.24
  10   5  -2    0.76    0.23
  10   5  -2    0.52    0.27
 -10  -5   2    0.59    0.22
   9   5  -2    3.35    0.31
   9   5  -2    2.88    0.28
   9   5  -2    3.11    0.36
  -9  -5   2    3.66    0.31
  -9  -5   2    3.12    0.37
   8   5  -2    2.31    0.25
   8   5  -2    2.36    0.24
   8   5  -2    2.23    0.29
  -8  -5   2    1.89    0.18
  -8  -5   2    2.91    0.33
  -8  -5   2    2.01    0.25
   7   5  -2    9.45    0.45
   7   5  -2    8.87    0.47
   7   5  -2    9.18    0.54
  -7  -5   2    9.15    0.57
  -7  -5   2    9.33    0.38
  -7  -5   2    9.38    0.47
   6   5  -2   55.14    2.38
   6   5  -2   56.36    2.10
   6   5  -2   57.32    1.80
   6   5  -2   53.72    1.97
  -6  -5   2   55.86    2.10
  -6  -5   2   54.11    1.80
  -6  -5   2   54.17    1.80
  -6  -5   2   57.39    2.41
   5   5  -2   10.16    0.37
   5   5  -2    9.35    0.42
   5   5  -2    9.48    0.45
   5   5  -2    9.54    0.51
  -5  -5   2    9.61    0.38
  -5  -5   2    9.44    0.53
  -5  -5   2    9.87    0.47
  -5  -5   2    9.02    0.37
   4   5  -2    7.73    0.44
   4   5  -2    8.31    0.31
   4   5  -2    7.90    0.29
   4   5  -2    8.16    0.39
  -4  -5   2    8.59    0.33
  -4  -5   2    8.10    0.39
  -4  -5   2    8.67    0.33
  -4  -5   2    8.43    0.46
  -4  -5   2    7.12    0.45
   3   5  -2    5.84    0.23
   3   5  -2    5.52    0.29
   3   5  -2    5.71    0.34
   3   5  -2    5.65    0.21
  -3  -5   2    5.86    0.24
  -3  -5   2    5.49    0.31
  -3  -5   2    5.64    0.36
  -3  -5   2    6.15    0.36
   2   5  -2    2.95    0.20
   2   5  -2    3.07    0.13
   2   5  -2    3.30    0.22
  -2  -5   2    2.95    0.16
  -2  -5   2    2.84    0.24
  -2  -5   2    2.82    0.26
  -2  -5   2    2.86    0.20
   1   5  -2   27.28    1.18
   1   5  -2   27.50    1.03
  -1  -5   2   27.37    0.87
  -1  -5   2   28.15    1.05
  -1  -5   2   27.17    1.18
  -1  -5   2   26.99    1.19
  -1  -5   2   26.17    0.89
   0   5  -2   13.36    0.53
   0   5  -2   13.30    0.60
   0  -5   2   13.19    0.61
   0  -5   2   13.24    0.45
   0  -5   2   12.91    0.62
   0  -5   2   13.24    0.54
   0  -5   2   13.66    0.45
  -1   5  -2  116.51    4.27
   1  -5   2  114.90    4.87
   1  -5   2  119.34    4.86
   1  -5   2  113.83    4.28
   1  -5   2  122.92    3.71
  -2   5  -2   26.95    1.18
  -2   5  -2   27.88    1.03
   2  -5   2   27.49    1.20
   2  -5   2   27.68    0.89
   2  -5   2   27.96    1.06
   2  -5   2   28.22    1.20
   2  -5   2   27.92    0.90
  -3   5  -2   20.77    0.80
  -3   5  -2   20.45    0.92
   3  -5   2   20.77    0.83
   3  -5   2   22.63    0.77
   3  -5   2   20.79    0.69
   3  -5   2   20.19    0.94
   3  -5   2   22.46    0.95
   3  -5   2   21.83    0.69
  -4   5  -2   25.75    1.12
  -4   5  -2   25.58    0.96
   4  -5   2   26.46    1.15
   4  -5   2   25.83    1.15
   4  -5   2   25.51    0.84
   4  -5   2   26.51    0.85
   4  -5   2   27.26    0.94
   4  -5   2   25.22    1.00
  -5   5  -2   21.70    0.93
   5  -5   2   21.10    0.71
   5  -5   2   21.00    0.85
   5  -5   2   22.50    0.98
   5  -5   2   20.62    0.97
   6  -5   2   11.02    0.50
   6  -5   2   10.94    0.57
   7  -5   2   60.03    2.25
   7  -5   2   59.59    2.56
   8  -5   2    4.45    0.37
   8  -5   2    4.62    0.32
   9  -5   2    1.77    0.28
   9  -5   2    1.63    0.23
  10  -5   2    1.83    0.25
  11  -5   2    9.75    0.55
  12  -5   2    1.04    0.28
  12   4  -2    3.38    0.38
  12   4  -2    3.67    0.36
  12   4  -2    3.42    0.36
  11   4  -2    3.69    0.35
  11   4  -2    3.49    0.34
  11   4  -2    3.67    0.42
  11   4  -2    3.56    0.34
 -11  -4   2    3.96    0.35
  10   4  -2    5.11    0.38
  10   4  -2    6.29    0.50
  10   4  -2    6.21    0.39
  10   4  -2    6.08    0.39
 -10  -4   2    5.21    0.39
   9   4  -2    3.87    0.31
   9   4  -2    3.87    0.31
   9   4  -2    3.99    0.32
   9   4  -2    4.05    0.39
  -9  -4   2    4.18    0.38
  -9  -4   2    3.93    0.33
   8   4  -2   22.17    0.90
   8   4  -2   22.81    0.95
   8   4  -2   22.44    1.10
   8   4  -2   22.91    0.96
  -8  -4   2   24.37    1.11
  -8  -4   2   23.54    0.80
  -8  -4   2   23.22    0.97
   7   4  -2    3.20    0.24
   7   4  -2    2.82    0.30
   7   4  -2    2.77    0.25
   7   4  -2    2.90    0.26
   7   4  -2    3.15    0.21
  -7  -4   2    3.04    0.22
  -7  -4   2    3.29    0.32
  -7  -4   2    3.16    0.27
  -7  -4   2    3.05    0.20
   6   4  -2   11.21    0.54
   6   4  -2   12.34    0.63
   6   4  -2   12.73    0.52
   6   4  -2   13.10    0.46
  -6  -4   2   12.40    0.55
  -6  -4   2   11.86    0.45
  -6  -4   2   12.62    0.47
  -6  -4   2   12.21    0.64
   5   4  -2    6.20    0.37
   5   4  -2    6.03    0.33
   5   4  -2    6.06    0.25
   5   4  -2    6.30    0.31
  -5  -4   2    5.96    0.26
  -5  -4   2    6.46    0.39
  -5  -4   2    6.01    0.26
  -5  -4   2    6.37    0.33
   4   4  -2  163.95    6.79
   4   4  -2  158.89    5.98
   4   4  -2  171.96    5.65
   4   4  -2  165.85    5.19
  -4  -4   2  160.72    5.19
  -4  -4   2  165.17    5.19
  -4  -4   2  169.63    6.80
  -4  -4   2  143.45    5.98
  -4  -4   2  178.34    6.80
   3   4  -2   94.09    3.82
   3   4  -2   91.30    2.85
   3   4  -2   88.87    3.36
   3   4  -2   97.12    3.83
  -3  -4   2   84.52    3.82
  -3  -4   2   88.26    3.37
  -3  -4   2   98.96    3.83
  -3  -4   2   91.26    2.92
   2   4  -2    6.34    0.36
   2   4  -2    6.35    0.34
   2   4  -2    6.50    0.23
   2   4  -2    6.45    0.29
   2   4  -2    6.83    0.24
  -2  -4   2    6.14    0.30
  -2  -4   2    6.42    0.37
  -2  -4   2    6.57    0.25
  -2  -4   2    6.20    0.36
   1   4  -2  507.48   20.34
   1   4  -2  466.64   17.97
   1   4  -2  462.09   20.37
  -1  -4   2  536.84   20.50
  -1  -4   2  501.07   20.45
  -1  -4   2  500.48   15.33
  -1  -4   2  506.06   18.03
  -1  -4   2  484.75   15.63
   0   4  -2   36.82    1.54
   0   4  -2   36.53    1.34
   0   4  -2   33.12    1.53
   0  -4   2   36.88    1.15
   0  -4   2   36.98    1.16
   0  -4   2   37.04    1.36
   0  -4   2   37.52    1.54
   0  -4   2   36.24    1.54
  -1   4  -2   19.26    0.84
  -1   4  -2   19.53    0.73
   1  -4   2   18.48    0.74
   1  -4   2   19.18    0.85
   1  -4   2   20.26    0.62
   1  -4   2   19.65    0.84
   1  -4   2   18.98    0.74
  -2   4  -2   12.58    0.56
  -2   4  -2   12.78    0.56
  -2   4  -2   12.46    0.49
   2  -4   2   12.60    0.51
   2  -4   2   13.07    0.41
   2  -4   2   12.44    0.58
   2  -4   2   12.84    0.50
   2  -4   2   12.96    0.59
   2  -4   2   12.32    0.41
  -3   4  -2    5.86    0.24
  -3   4  -2    5.79    0.30
  -3   4  -2    5.73    0.30
   3  -4   2    5.81    0.32
   3  -4   2    6.08    0.20
   3  -4   2    6.04    0.28
   3  -4   2    5.71    0.33
   3  -4   2    6.09    0.20
   3  -4   2    5.71    0.28
  -4   4  -2    3.48    0.20
  -4   4  -2    2.55    0.15
   4  -4   2    3.37    0.19
   4  -4   2    3.29    0.13
   4  -4   2    3.24    0.23
   4  -4   2    3.48    0.21
   4  -4   2    3.60    0.24
   4  -4   2    3.12    0.13
  -5   4  -2  142.69    5.91
   5  -4   2  141.70    4.52
   5  -4   2  142.89    5.93
   5  -4   2  145.44    4.93
   5  -4   2  144.32    5.23
   5  -4   2  142.40    4.53
   5  -4   2  144.74    5.93
  -6   4  -2   28.22    1.23
   6  -4   2   28.97    1.11
   6  -4   2   29.31    1.26
   6  -4   2   27.84    1.26
   6  -4   2   28.47    0.94
   7  -4   2    2.45    0.22
   7  -4   2    2.11    0.24
   8  -4   2    4.28    0.36
   8  -4   2    4.35    0.31
   9  -4   2    0.67    0.22
   9  -4   2    0.34    0.19
  10  -4   2    0.16    0.19
  10  -4   2   -0.03    0.23
  11  -4   2    5.14    0.40
  12  -4   2    6.36    0.46
  13   3  -2    0.93    0.26
  13   3  -2    0.85    0.30
  13   3  -2    0.87    0.28
 -13  -3   2    1.31    0.17
  12   3  -2    3.35    0.33
  12   3  -2    2.53    0.33
  12   3  -2    2.79    0.33
  11   3  -2    0.70    0.30
  11   3  -2    0.60    0.24
  11   3  -2    0.96    0.25
  11   3  -2    1.04    0.25
 -11  -3   2    1.58    0.25
  10   3  -2    2.82    0.36
  10   3  -2    3.05    0.24
  10   3  -2    2.77    0.29
  10   3  -2    3.26    0.29
 -10  -3   2    2.90    0.29
   9   3  -2    2.49    0.27
   9   3  -2    2.41    0.25
   9   3  -2    2.71    0.32
   9   3  -2    2.53    0.22
  -9  -3   2    2.22    0.25
  -9  -3   2    3.11    0.33
   8   3  -2   24.38    1.01
   8   3  -2   24.67    0.94
   8   3  -2   23.51    1.15
   8   3  -2   24.16    0.85
   8   3  -2   26.03    0.84
  -8  -3   2   24.89    0.83
  -8  -3   2   22.78    1.00
  -8  -3   2   24.21    1.14
   7   3  -2   41.71    1.35
   7   3  -2   38.90    1.35
   7   3  -2   41.24    1.48
   7   3  -2   42.12    1.58
   7   3  -2   41.14    1.80
  -7  -3   2   42.54    1.58
  -7  -3   2   40.61    1.34
  -7  -3   2   40.36    1.80
  -7  -3   2   39.92    1.34
   6   3  -2    1.86    0.18
   6   3  -2    2.36    0.20
   6   3  -2    2.20    0.21
   6   3  -2    2.35    0.25
   6   3  -2    2.32    0.17
  -6  -3   2    2.14    0.16
  -6  -3   2    2.17    0.15
  -6  -3   2    2.46    0.21
  -6  -3   2    2.04    0.23
   5   3  -2   15.21    0.62
   5   3  -2   14.58    0.62
   5   3  -2   14.81    0.71
   5   3  -2   14.45    0.58
   5   3  -2   15.44    0.52
  -5  -3   2   14.37    0.62
  -5  -3   2   15.14    0.53
  -5  -3   2   15.60    0.53
  -5  -3   2   15.44    0.72
   4   3  -2  100.76    3.94
   4   3  -2   96.45    3.46
   4   3  -2   89.51    3.93
   4   3  -2   94.94    2.99
   4   3  -2   95.78    3.26
  -4  -3   2   89.25    3.93
  -4  -3   2   99.74    3.94
  -4  -3   2   89.85    3.46
  -4  -3   2   93.89    3.00
  -4  -3   2   93.19    3.00
   3   3  -2   58.84    1.85
   3   3  -2   57.29    2.13
   3   3  -2   60.28    2.43
   3   3  -2   54.73    2.42
   3   3  -2   58.72    2.01
  -3  -3   2   56.92    1.85
  -3  -3   2   56.49    2.43
  -3  -3   2   61.03    2.44
  -3  -3   2   58.20    2.14
  -3  -3   2   56.16    1.85
   2   3  -2   17.85    0.67
   2   3  -2   17.24    0.77
   2   3  -2   16.88    0.56
   2   3  -2   17.03    0.77
  -2  -3   2   18.06    0.68
  -2  -3   2   16.50    0.77
  -2  -3   2   18.07    0.77
  -2  -3   2   17.05    0.58
   1   3  -2   10.48    0.48
   1   3  -2   10.84    0.34
   1   3  -2   10.26    0.35
   1   3  -2   10.46    0.48
   1   3  -2   10.41    0.42
  -1  -3   2    9.98    0.42
  -1  -3   2   10.44    0.35
  -1  -3   2   10.53    0.49
  -1  -3   2   10.79    0.35
  -1  -3   2   10.09    0.48
  -1  -3   2   10.55    0.43
   0   3  -2   46.37    1.72
   0   3  -2   46.12    1.95
   0   3  -2   46.57    1.72
   0  -3   2   46.09    1.96
   0  -3   2   46.50    1.72
   0  -3   2   45.53    1.72
   0  -3   2   49.14    1.96
   0  -3   2   46.89    1.47
   0  -3   2   48.92    1.49
  -1   3  -2   22.40    0.84
  -1   3  -2   22.66    0.96
  -1   3  -2   21.98    0.84
  -1   3  -2   22.82    0.96
   1  -3   2   22.47    0.97
   1  -3   2   23.24    0.97
   1  -3   2   22.23    0.85
   1  -3   2   23.05    0.85
  -2   3  -2   10.88    0.42
  -2   3  -2   11.13    0.49
  -2   3  -2   10.94    0.49
   2  -3   2   10.79    0.44
   2  -3   2   11.55    0.50
   2  -3   2   11.15    0.51
   2  -3   2   10.98    0.44
  -3   3  -2    7.26    0.34
  -3   3  -2    6.97    0.34
  -3   3  -2    7.05    0.28
   3  -3   2    6.84    0.31
   3  -3   2    7.26    0.36
   3  -3   2    7.62    0.36
   3  -3   2    7.39    0.31
  -4   3  -2   92.15    3.78
  -4   3  -2   90.23    3.32
  -4   3  -2   91.78    3.78
   4  -3   2   88.31    3.80
   4  -3   2   91.02    3.34
   4  -3   2   88.89    3.34
   4  -3   2   94.71    3.80
   4  -3   2   95.81    3.15
  -5   3  -2    6.57    0.34
  -5   3  -2    6.51    0.27
   5  -3   2    7.21    0.25
   5  -3   2    6.65    0.37
   5  -3   2    6.48    0.31
   5  -3   2    6.63    0.24
   5  -3   2    7.08    0.29
   5  -3   2    6.61    0.36
  -6   3  -2    9.36    0.37
  -6   3  -2    9.07    0.44
   6  -3   2    9.49    0.49
   6  -3   2    9.12    0.33
   6  -3   2    8.90    0.34
   6  -3   2    8.42    0.47
   6  -3   2    9.32    0.42
   6  -3   2    9.24    0.38
  -7   3  -2   83.45    3.47
  -7   3  -2   84.03    3.04
   7  -3   2   85.40    2.66
   7  -3   2   81.19    3.50
   7  -3   2   82.71    3.08
   8  -3   2    2.31    0.26
   8  -3   2    2.44    0.23
   9  -3   2    1.66    0.22
   9  -3   2    1.43    0.24
  10  -3   2    3.55    0.32
  11  -3   2    2.93    0.31
  12  -3   2    2.17    0.30
  13   2  -2    0.48    0.26
  12   2  -2    6.38    0.46
  12   2  -2    5.09    0.42
  11   2  -2    2.73    0.30
  11   2  -2    2.89    0.31
  11   2  -2    2.72    0.38
 -11  -2   2    3.44    0.31
  10   2  -2    0.68    0.22
  10   2  -2    1.03    0.28
  10   2  -2    0.78    0.21
  10   2  -2    0.44    0.17
 -10  -2   2    0.85    0.20
   9   2  -2   12.66    0.61
   9   2  -2   14.03    0.52
   9   2  -2   13.01    0.72
   9   2  -2   12.74    0.52
   9   2  -2   12.42    0.58
  -9  -2   2   13.86    0.62
  -9  -2   2   13.62    0.72
  -9  -2   2   13.09    0.48
   8   2  -2    4.98    0.27
   8   2  -2    5.42    0.35
   8   2  -2    4.41    0.40
   8   2  -2    4.62    0.32
   8   2  -2    5.06    0.28
  -8  -2   2    4.60    0.23
  -8  -2   2    4.83    0.33
  -8  -2   2    4.91    0.39
  -8  -2   2    4.95    0.24
   7   2  -2    5.93    0.33
   7   2  -2    5.53    0.28
   7   2  -2    6.08    0.34
   7   2  -2    6.35    0.27
   7   2  -2    5.46    0.41
  -7  -2   2    5.83    0.32
  -7  -2   2    6.95    0.42
  -7  -2   2    5.60    0.26
  -7  -2   2    6.76    0.35
   6   2  -2    1.78    0.13
   6   2  -2    1.60    0.17
   6   2  -2    1.49    0.13
   6   2  -2    1.54    0.20
   6   2  -2    1.59    0.17
  -6  -2   2    1.77    0.21
  -6  -2   2    1.70    0.13
  -6  -2   2    1.34    0.12
  -6  -2   2    1.93    0.17
   5   2  -2   25.75    0.87
   5   2  -2   26.11    0.96
   5   2  -2   26.19    0.87
   5   2  -2   27.47    1.18
   5   2  -2   26.74    1.17
   5   2  -2   25.24    1.02
  -5  -2   2   26.06    1.21
  -5  -2   2   26.46    1.17
  -5  -2   2   26.63    0.87
  -5  -2   2   26.91    0.87
  -5  -2   2   26.64    1.02
   4   2  -2  299.00   11.94
   4   2  -2  330.91   10.39
   4   2  -2  333.58   10.41
   4   2  -2  326.16   13.56
   4   2  -2  351.18   11.37
   4   2  -2  346.49   13.56
  -4  -2   2  319.19   13.58
  -4  -2   2  326.93   10.42
  -4  -2   2  328.04   11.95
  -4  -2   2  333.39   13.56
  -4  -2   2  337.18   10.42
   3   2  -2  199.49    8.45
   3   2  -2  237.95    7.37
   3   2  -2  247.65    8.03
   3   2  -2  237.94    9.60
   3   2  -2  213.05    9.60
   3   2  -2  200.21    8.45
  -3  -2   2  238.58    9.61
  -3  -2   2  251.00    7.38
  -3  -2   2  237.44    8.46
  -3  -2   2  260.98    9.61
  -3  -2   2  245.94    7.39
   2   2  -2    9.64    0.37
   2   2  -2    9.32    0.45
   2   2  -2   10.74    0.46
   2   2  -2    9.14    0.39
  -2  -2   2    9.71    0.46
  -2  -2   2   10.13    0.46
  -2  -2   2    9.64    0.33
  -2  -2   2    9.67    0.40
   1   2  -2  176.63    7.15
   1   2  -2  170.73    6.30
   1   2  -2  172.77    5.40
   1   2  -2  171.49    7.19
   1   2  -2  174.00    6.33
   1   2  -2  178.13    5.49
  -1  -2   2  167.22    6.30
  -1  -2   2  180.30    7.17
  -1  -2   2  172.48    7.16
  -1  -2   2  180.19    6.30
  -1  -2   2  171.83    5.49
   0   2  -2  370.80   13.07
   0   2  -2  363.08   14.84
   0   2  -2  356.35   13.07
   0  -2   2  353.25   13.08
   0  -2   2  365.65   14.86
   0  -2   2  347.01   13.07
   0  -2   2  363.41   11.18
   0  -2   2  368.45   14.86
  -1   2  -2   49.52    1.76
  -1   2  -2   47.83    2.01
  -1   2  -2   48.95    2.01
   1  -2   2   48.91    1.77
   1  -2   2   47.30    1.77
   1  -2   2   50.44    2.02
   1  -2   2   48.41    2.01
  -2   2  -2   22.80    0.96
  -2   2  -2   22.60    0.95
   2  -2   2   23.32    0.97
   2  -2   2   23.10    0.85
   2  -2   2   23.24    0.97
   2  -2   2   22.61    0.85
  -3   2  -2  549.82   19.70
  -3   2  -2  534.40   22.40
  -3   2  -2  543.80   22.41
   3  -2   2  545.40   19.76
   3  -2   2  542.66   22.47
   3  -2   2  559.06   19.78
   3  -2   2  546.88   22.43
  -4   2  -2  145.91    6.02
  -4   2  -2  145.66    6.02
  -4   2  -2  147.03    5.29
   4  -2   2  142.79    5.31
   4  -2   2  147.24    6.03
   4  -2   2  147.15    5.31
   4  -2   2  138.43    6.03
   4  -2   2  157.87    5.02
  -5   2  -2    6.53    0.28
  -5   2  -2    6.68    0.34
   5  -2   2    7.00    0.24
   5  -2   2    6.63    0.36
   5  -2   2    7.43    0.25
   5  -2   2    6.88    0.32
   5  -2   2    6.57    0.37
   5  -2   2    7.03    0.29
  -6   2  -2   13.21    0.60
  -6   2  -2   13.09    0.51
   6  -2   2   13.11    0.63
   6  -2   2   12.93    0.45
   6  -2   2   13.64    0.64
   6  -2   2   13.01    0.45
   6  -2   2   13.30    0.50
   6  -2   2   12.93    0.55
  -7   2  -2   45.99    1.69
  -7   2  -2   46.35    1.94
   7  -2   2   44.75    1.97
   7  -2   2   45.17    1.73
   7  -2   2   47.68    1.97
   7  -2   2   44.55    1.48
   7  -2   2   46.36    1.62
   8  -2   2    3.11    0.31
   8  -2   2    3.29    0.27
   9  -2   2    0.96    0.33
   9  -2   2    3.51    0.27
  10  -2   2    0.33    0.30
  10  -2   2    1.09    0.21
  11  -2   2    0.84    0.38
  11  -2   2    3.73    0.31
  12  -2   2    4.34    0.37
  13  -2   2    6.18    0.47
  13   1  -2    2.11    0.32
  12   1  -2    0.45    0.24
  11   1  -2    1.44    0.25
  11   1  -2    1.61    0.25
  11   1  -2    1.49    0.31
 -11  -1   2    1.64    0.24
  10   1  -2    1.49    0.24
  10   1  -2    1.67    0.29
  10   1  -2    1.56    0.23
 -10  -1   2    1.52    0.22
   9   1  -2    7.30    0.41
   9   1  -2    7.71    0.43
   9   1  -2    7.13    0.34
   9   1  -2    6.22    0.50
   9   1  -2    7.00    0.35
  -9  -1   2    6.70    0.29
  -9  -1   2    8.31    0.43
  -9  -1   2    7.81    0.48
  -9  -1   2    6.95    0.28
   8   1  -2   11.85    0.48
   8   1  -2   11.88    0.68
   8   1  -2   12.82    0.56
   8   1  -2   12.74    0.48
   8   1  -2   13.06    0.60
  -8  -1   2   12.70    0.68
  -8  -1   2   12.84    0.45
  -8  -1   2   13.03    0.46
  -8  -1   2   13.52    0.59
   7   1  -2   38.51    1.31
   7   1  -2   38.90    1.75
   7   1  -2   39.25    1.52
   7   1  -2   39.88    1.30
   7   1  -2   39.85    1.43
  -7  -1   2   39.15    1.29
  -7  -1   2   40.59    1.29
  -7  -1   2   41.24    1.74
  -7  -1   2   41.08    1.52
  -7  -1   2   39.01    1.41
   6   1  -2   22.65    0.84
   6   1  -2   22.79    0.76
   6   1  -2   21.50    0.89
   6   1  -2   23.77    1.03
   6   1  -2   23.47    1.04
   6   1  -2   22.63    0.76
  -6  -1   2   22.37    0.83
  -6  -1   2   22.79    0.75
  -6  -1   2   22.10    1.02
  -6  -1   2   22.32    0.75
  -6  -1   2   21.53    0.89
   5   1  -2   13.89    0.65
   5   1  -2   14.59    0.66
   5   1  -2   13.67    0.53
   5   1  -2   12.51    0.56
   5   1  -2   13.65    0.48
   5   1  -2   13.60    0.47
  -5  -1   2   14.10    0.48
  -5  -1   2   13.02    0.65
  -5  -1   2   13.80    0.47
  -5  -1   2   13.13    0.64
  -5  -1   2   13.60    0.53
  -5  -1   2   13.51    0.56
   4   1  -2  169.12    6.25
   4   1  -2  178.09    5.43
   4   1  -2  172.90    5.91
   4   1  -2  164.78    5.43
   4   1  -2  182.96    7.10
   4   1  -2  176.85    7.11
  -4  -1   2  167.13    6.25
  -4  -1   2  172.87    5.43
  -4  -1   2  171.53    5.43
  -4  -1   2  167.29    7.10
  -4  -1   2  170.59    5.91
   3   1  -2  241.37    7.75
   3   1  -2  233.06    7.14
   3   1  -2  216.06    8.16
   3   1  -2  239.79    9.27
   3   1  -2  231.55    7.14
   3   1  -2  227.48    9.27
  -3  -1   2  244.58    9.29
  -3  -1   2  219.27    7.72
  -3  -1   2  195.76    8.16
  -3  -1   2  220.82    7.10
  -3  -1   2  217.06    7.11
  -3  -1   2  220.87    9.27
   2   1  -2  326.58   11.65
   2   1  -2  323.63   12.34
   2   1  -2  345.77   13.99
   2   1  -2  348.84   10.72
   2   1  -2  329.29   12.25
   2   1  -2  362.90   14.03
  -2  -1   2  354.61   12.34
  -2  -1   2  341.60   10.72
  -2  -1   2  369.73   14.06
  -2  -1   2  296.62   12.28
  -2  -1   2  336.87   10.73
  -2  -1   2  337.92   11.65
   0   1  -2   23.74    0.99
   0   1  -2   23.87    0.75
   0  -1   2   23.44    0.87
   0  -1   2   23.42    0.99
   0  -1   2   23.84    0.75
   0  -1   2   23.91    0.87
   0  -1   2   23.34    0.99
   1  -1   2  143.20    5.95
   1  -1   2  147.50    5.96
  -2   1  -2  128.62    5.24
   2  -1   2  129.86    5.26
   2  -1   2  128.47    4.63
   2  -1   2  125.34    5.25
   2  -1   2  126.20    4.62
  -3   1  -2  230.96    9.55
  -3   1  -2  229.66    8.41
  -3   1  -2  226.01    9.57
   3  -1   2  239.54    9.57
   3  -1   2  239.16    8.42
   3  -1   2  231.14    8.44
   3  -1   2  234.09    9.60
  -4   1  -2   17.95    0.68
  -4   1  -2   18.00    0.79
  -4   1  -2   17.84    0.68
  -4   1  -2   18.20    0.79
   4  -1   2   18.91    0.80
   4  -1   2   18.78    0.65
   4  -1   2   17.90    0.70
   4  -1   2   18.31    0.70
   4  -1   2   18.55    0.80
  -5   1  -2   31.23    1.32
  -5   1  -2   31.26    1.15
   5  -1   2   31.21    1.09
   5  -1   2   30.15    0.99
   5  -1   2   30.78    1.00
   5  -1   2   30.66    1.33
   5  -1   2   33.08    1.34
   5  -1   2   30.52    1.17
  -6   1  -2    2.13    0.15
  -6   1  -2    2.16    0.19
   6  -1   2    2.10    0.13
   6  -1   2    2.22    0.15
   6  -1   2    2.06    0.20
   6  -1   2    1.86    0.19
   6  -1   2    2.15    0.18
   6  -1   2    2.02    0.14
  -7   1  -2   23.05    0.87
  -7   1  -2   22.74    1.01
   7  -1   2   23.50    1.04
   7  -1   2   22.24    0.84
   7  -1   2   22.76    0.77
   7  -1   2   22.55    0.90
  -8   1  -2   49.51    1.79
   8  -1   2   46.43    1.82
   9  -1   2    6.44    0.38
  10  -1   2    2.26    0.24
  10  -1   2    0.34    0.27
  11  -1   2    2.70    0.36
  11  -1   2    3.41    0.31
  12  -1   2    8.99    0.53
  13  -1   2    1.18    0.28
  13   0  -2    0.38    0.26
  12   0  -2    0.57    0.25
  11   0  -2    5.98    0.52
  11   0  -2    6.13    0.40
  11   0  -2    6.11    0.41
  10   0  -2    7.59    0.57
  10   0  -2    7.49    0.44
  10   0  -2    8.23    0.46
 -10   0   2    9.27    0.46
   9   0  -2   12.91    0.52
   9   0  -2   13.17    0.62
   9   0  -2   12.63    0.74
   9   0  -2   12.90    0.59
  -9   0   2   15.07    0.62
  -9   0   2   13.84    0.72
   8   0  -2    5.68    0.35
   8   0  -2    6.19    0.30
   8   0  -2    6.21    0.29
   8   0  -2    6.38    0.38
   8   0  -2    4.94    0.46
  -8   0   2    6.96    0.44
  -8   0   2    6.25    0.36
  -8   0   2    6.00    0.24
  -8   0   2    6.15    0.26
   7   0  -2   21.44    0.99
   7   0  -2   19.60    0.83
   7   0  -2   20.64    0.72
   7   0  -2   21.04    0.79
   7   0  -2   20.94    0.71
  -7   0   2   20.73    0.69
  -7   0   2   19.90    0.77
  -7   0   2   21.32    0.84
  -7   0   2   20.63    0.96
  -7   0   2   19.82    0.68
   6   0  -2    1.12    0.25
   6   0  -2    2.07    0.22
   6   0  -2    1.51    0.16
   6   0  -2    1.49    0.16
   6   0  -2    1.44    0.13
   6   0  -2    1.65    0.13
  -6   0   2    1.45    0.11
  -6   0   2    1.80    0.14
  -6   0   2    1.65    0.17
  -6   0   2    1.56    0.20
  -6   0   2    1.65    0.12
   5   0  -2   66.21    2.62
   5   0  -2   63.17    1.99
   5   0  -2   68.87    2.66
   5   0  -2   61.37    2.17
   5   0  -2   62.15    2.30
   5   0  -2   62.42    1.99
  -5   0   2   62.89    2.16
  -5   0   2   56.81    2.61
  -5   0   2   56.84    2.29
  -5   0   2   61.50    1.98
  -5   0   2   62.31    2.61
  -5   0   2   61.86    1.98
   4   0  -2   84.97    2.88
   4   0  -2   76.31    3.48
   4   0  -2   81.09    3.04
   4   0  -2   84.34    3.46
   4   0  -2   83.10    2.64
   4   0  -2   81.12    2.64
  -4   0   2   82.69    3.05
  -4   0   2   83.94    3.46
  -4   0   2   80.80    2.64
  -4   0   2   84.78    2.64
  -4   0   2   87.46    3.46
  -4   0   2   87.61    2.87
   3   0  -2  160.04    4.86
   3   0  -2  157.03    4.84
   3   0  -2  160.13    5.28
   3   0  -2  160.74    6.32
   3   0  -2  152.12    5.57
   3   0  -2  169.97    6.35
  -3   0   2  147.85    6.32
  -3   0   2  143.74    4.84
  -3   0   2  154.86    6.32
  -3   0   2  146.05    4.84
  -3   0   2  145.48    5.26
  -3   0   2  144.81    5.57
   2   0  -2   10.22    0.58
   2   0  -2   12.23    0.46
   2   0  -2   13.01    0.50
   2   0  -2   12.56    0.49
   2   0  -2   12.88    0.42
   2   0  -2   12.78    0.43
   2   0  -2   13.62    0.57
  -2   0   2   11.66    0.49
  -2   0   2   12.58    0.47
  -2   0   2   13.35    0.50
  -2   0   2   12.65    0.43
  -2   0   2   12.78    0.42
  -2   0   2   12.44    0.57
  -2   0   2   13.73    0.57
   1   0  -2  279.37    8.39
   1   0  -2  266.77    9.63
   1   0  -2  259.71   10.92
   1   0  -2  271.98    9.12
  -1   0   2  270.75    8.39
  -1   0   2  290.57    8.40
  -1   0   2  285.04    9.67
  -1   0   2  234.74   10.96
  -1   0   2  238.38    9.63
  -1   0   2  279.51    9.12
  -1   0   2  247.16   10.92
   0   0   2   16.14    0.77
   0   0   2   19.41    0.68
   0   0   2   19.68    0.68
  -2   0  -2   76.99    2.77
  -2   0  -2   76.41    3.15
  -2   0  -2   75.92    3.15
   2   0   2   75.39    2.78
   2   0   2   76.77    2.78
   2   0   2   78.85    3.15
   2   0   2   76.37    3.15
  -3   0  -2   98.39    4.12
  -3   0  -2  100.98    4.12
  -3   0  -2  100.43    3.62
  -3   0  -2   99.62    3.62
   3   0   2   98.09    3.63
   3   0   2  103.42    3.42
   3   0   2  100.25    4.12
   3   0   2  102.52    3.63
   3   0   2   97.41    4.12
  -4   0  -2   42.33    1.74
  -4   0  -2   40.10    1.52
   4   0   2   40.82    1.32
   4   0   2   41.93    1.53
   4   0   2   41.18    1.44
   4   0   2   42.27    1.53
   4   0   2   40.90    1.31
   4   0   2   42.48    1.75
  -5   0  -2   52.71    1.95
   5   0   2   52.14    1.96
   5   0   2   54.63    1.84
   5   0   2   53.73    2.26
   5   0   2   53.68    2.23
   5   0   2   52.31    1.69
   5   0   2   52.34    1.69
  -6   0  -2  122.68    4.48
   6   0   2  125.05    4.25
   6   0   2  125.16    5.11
   6   0   2  118.53    4.50
   6   0   2  124.67    3.90
   6   0   2  123.44    3.90
  -7   0  -2   65.11    2.38
   7   0   2   64.53    2.07
   7   0   2   63.77    2.07
   7   0   2   65.73    2.26
   7   0   2   66.41    2.73
   7   0   2   61.39    2.40
  -8   0  -2    6.73    0.33
   8   0   2    6.76    0.36
   8   0   2    6.41    0.37
   8   0   2    6.24    0.30
   9   0   2   14.82    0.80
   9   0   2   16.62    0.70
  10   0   2    5.33    0.36
  10   0   2    4.47    0.42
  11   0   2    1.36    0.31
  11   0   2    1.64    0.25
  12   0   2    9.11    0.53
  13   0   2    2.53    0.33
  13  -1  -2    4.57    0.41
  12  -1  -2    4.02    0.38
  11  -1  -2    6.67    0.44
  11  -1  -2    6.38    0.54
  10  -1  -2    0.09    0.19
  10  -1  -2    0.27    0.29
  10  -1  -2    0.07    0.18
 -10   1   2   -0.01    0.16
   9  -1  -2    3.57    0.44
   9  -1  -2    5.13    0.33
   9  -1  -2    5.27    0.35
  -9   1   2    5.46    0.33
   8  -1  -2   39.38    1.30
   8  -1  -2   38.61    1.42
   8  -1  -2   38.34    1.52
   8  -1  -2   38.39    1.29
  -8   1   2   39.36    1.72
  -8   1   2   40.31    1.51
   7  -1  -2   32.70    1.43
   7  -1  -2   32.17    1.17
   7  -1  -2   31.89    1.07
   7  -1  -2   31.19    1.24
   7  -1  -2   32.37    1.06
  -7   1   2   31.72    1.03
  -7   1   2   32.58    1.41
  -7   1   2   30.99    1.23
  -7   1   2   31.88    1.03
   6  -1  -2    6.91    0.34
   6  -1  -2    6.38    0.27
   6  -1  -2    6.36    0.32
   6  -1  -2    6.62    0.29
   6  -1  -2    6.98    0.42
  -6   1   2    6.79    0.34
  -6   1   2    6.82    0.40
  -6   1   2    6.72    0.25
  -6   1   2    6.78    0.26
  -6   1   2    6.58    0.30
   5  -1  -2  116.06    4.51
   5  -1  -2  103.37    3.96
   5  -1  -2  101.53    3.74
   5  -1  -2  107.31    4.50
   5  -1  -2  107.75    3.44
   5  -1  -2  111.13    3.44
  -5   1   2  111.76    3.73
  -5   1   2  109.99    3.43
  -5   1   2  108.47    3.43
  -5   1   2  106.39    4.50
  -5   1   2  107.88    3.96
   4  -1  -2  225.99    7.29
   4  -1  -2  207.86    9.47
   4  -1  -2  233.03    8.35
   4  -1  -2  231.22    7.25
   4  -1  -2  238.63    9.48
   4  -1  -2  226.37    7.89
  -4   1   2  230.74    9.47
  -4   1   2  207.54    9.47
  -4   1   2  238.33    8.35
  -4   1   2  242.06    7.28
  -4   1   2  251.66    7.89
   3  -1  -2   41.03    1.27
   3  -1  -2   39.12    1.47
   3  -1  -2   39.26    1.67
   3  -1  -2   40.03    1.67
   3  -1  -2   38.81    1.27
   3  -1  -2   39.14    1.38
  -3   1   2   39.55    1.38
  -3   1   2   40.63    1.27
  -3   1   2   39.28    1.67
  -3   1   2   39.39    1.27
  -3   1   2   40.88    1.67
  -3   1   2   38.47    1.47
   2  -1  -2   51.15    1.60
   2  -1  -2   47.16    1.84
   2  -1  -2   51.31    2.10
   2  -1  -2   52.56    1.84
   2  -1  -2   51.43    2.10
   2  -1  -2   48.15    1.74
   2  -1  -2   52.24    1.60
  -2   1   2   49.66    1.74
  -2   1   2   52.66    1.85
  -2   1   2   45.19    2.09
  -2   1   2   47.80    1.84
  -2   1   2   50.85    1.60
  -2   1   2   51.08    1.60
  -2   1   2   52.52    2.10
   1  -1  -2  274.69    8.49
   1  -1  -2  260.86    9.23
   1  -1  -2  281.71    9.77
   1  -1  -2  238.68   11.05
  -1   1   2  292.12    9.78
  -1   1   2  286.22   11.11
  -1   1   2  266.64    8.49
  -1   1   2  263.38    9.22
  -1   1   2  249.88    9.74
  -1  -1  -2  207.81    8.79
  -1  -1  -2  255.70   10.01
  -1  -1  -2  207.42    8.79
   1   1   2  245.43    8.82
   1   1   2  252.49    8.32
   1   1   2  256.61    8.32
   1   1   2  261.96   10.02
   1   1   2  249.23    8.81
   1   1   2  251.62   10.01
  -2  -1  -2   19.83    0.75
  -2  -1  -2   19.79    0.86
  -2  -1  -2   19.69    0.75
   2   1   2   20.07    0.86
   2   1   2   20.03    0.64
   2   1   2   20.73    0.71
   2   1   2   20.19    0.75
   2   1   2   21.06    0.71
   2   1   2   21.93    0.64
   2   1   2   19.81    0.86
   2   1   2   20.18    0.75
  -3  -1  -2  423.85   15.30
  -3  -1  -2  405.89   15.28
   3   1   2  433.50   13.31
   3   1   2  433.99   17.38
   3   1   2  421.99   17.36
   3   1   2  436.66   13.30
   3   1   2  399.62   15.27
   3   1   2  432.81   14.47
   3   1   2  409.99   15.32
  -4  -1  -2   13.12    0.45
  -4  -1  -2   12.72    0.58
  -4  -1  -2   11.33    0.58
  -4  -1  -2   13.10    0.51
   4   1   2   13.12    0.59
   4   1   2   13.61    0.48
   4   1   2   12.97    0.43
   4   1   2   13.21    0.43
   4   1   2   13.30    0.52
   4   1   2   13.09    0.60
  -5  -1  -2  139.44    5.73
  -5  -1  -2  138.86    5.04
   5   1   2  138.56    4.38
   5   1   2  138.21    5.74
   5   1   2  141.51    4.77
   5   1   2  134.07    5.74
   5   1   2  140.35    5.05
   5   1   2  140.34    4.38
  -6  -1  -2  127.71    4.70
  -6  -1  -2  122.12    5.35
   6   1   2  137.95    5.37
   6   1   2  129.19    4.09
   6   1   2  123.84    4.09
   6   1   2  129.41    4.72
   6   1   2  134.58    5.37
   6   1   2  129.75    4.45
  -7  -1  -2   64.08    2.72
  -7  -1  -2   62.87    2.38
   7   1   2   63.19    2.07
   7   1   2   63.72    2.07
   7   1   2   67.13    2.40
   7   1   2   66.08    2.74
   7   1   2   63.86    2.74
   7   1   2   65.16    2.26
  -8  -1  -2    9.38    0.43
  -8  -1  -2    9.00    0.51
   8   1   2    9.19    0.46
   8   1   2    9.42    0.38
   8   1   2    8.29    0.53
   8   1   2    9.84    0.44
  -9  -1  -2   11.67    0.51
   9   1   2   11.58    0.55
   9   1   2   10.79    0.63
  10   1   2    3.32    0.28
  10   1   2    2.29    0.32
  11   1   2    1.90    0.26
  11   1   2    1.46    0.31
  12   1   2    3.48    0.33
  13   1   2    0.93    0.27
  13  -2  -2    1.76    0.31
  12  -2  -2    0.20    0.24
  11  -2  -2    2.71    0.29
  11  -2  -2    0.53    0.38
  10  -2  -2    1.92    0.24
 -10   2   2    2.21    0.23
   9  -2  -2    0.65    0.31
   9  -2  -2    1.84    0.23
   9  -2  -2    1.44    0.23
  -9   2   2    1.74    0.21
   8  -2  -2    1.18    0.16
   8  -2  -2    1.70    0.21
   8  -2  -2    1.42    0.21
  -8   2   2    1.72    0.19
  -8   2   2    1.65    0.15
  -8   2   2    1.55    0.24
   7  -2  -2   55.12    2.29
   7  -2  -2   51.91    1.89
   7  -2  -2   52.12    2.29
   7  -2  -2   52.78    1.73
   7  -2  -2   53.49    2.01
   7  -2  -2   51.94    1.73
  -7   2   2   53.38    2.28
  -7   2   2   54.06    2.00
  -7   2   2   54.96    1.87
   6  -2  -2    2.50    0.18
   6  -2  -2    2.77    0.25
   6  -2  -2    2.58    0.21
   6  -2  -2    2.54    0.21
   6  -2  -2    2.75    0.26
   6  -2  -2    2.48    0.17
  -6   2   2    2.60    0.24
  -6   2   2    2.60    0.12
  -6   2   2    2.53    0.13
  -6   2   2    2.60    0.21
   5  -2  -2   48.63    1.84
   5  -2  -2   50.02    1.59
   5  -2  -2   52.08    2.10
   5  -2  -2   49.58    1.73
   5  -2  -2   47.12    2.09
   5  -2  -2   49.34    1.59
  -5   2   2   50.93    1.58
  -5   2   2   48.22    2.09
  -5   2   2   49.75    1.72
  -5   2   2   49.98    1.57
  -5   2   2   46.82    1.83
   4  -2  -2    1.48    0.14
   4  -2  -2    1.27    0.16
   4  -2  -2    1.79    0.18
   4  -2  -2    1.66    0.12
   4  -2  -2    1.77    0.18
   4  -2  -2    1.47    0.17
  -4   2   2    1.63    0.17
  -4   2   2    1.89    0.18
  -4   2   2    1.38    0.16
  -4   2   2    1.77    0.14
  -4   2   2    1.77    0.11
  -4   2   2    1.45    0.16
   3  -2  -2   61.80    2.42
   3  -2  -2   68.91    2.76
   3  -2  -2   63.84    2.10
   3  -2  -2   71.49    2.76
   3  -2  -2   64.61    2.29
   3  -2  -2   67.50    2.10
  -3   2   2   66.02    2.42
  -3   2   2   65.82    2.76
  -3   2   2   67.22    2.29
  -3   2   2   66.48    2.10
  -3   2   2   64.65    2.75
   2  -2  -2  127.45    4.01
   2  -2  -2  125.66    4.00
   2  -2  -2  130.86    4.35
   2  -2  -2  116.84    5.23
   2  -2  -2  127.26    4.61
   2  -2  -2  131.12    4.61
   2  -2  -2  133.72    5.23
  -2   2   2  121.81    4.60
  -2   2   2  130.49    4.00
  -2   2   2  135.10    5.23
  -2   2   2  131.52    4.35
  -2   2   2  107.61    5.22
  -2   2   2  131.44    4.02
   1  -2  -2  209.44    7.47
   1  -2  -2  202.79    8.47
   1  -2  -2  197.73    7.41
   1  -2  -2  205.64    6.48
   1  -2  -2  222.82    8.46
   1  -2  -2  209.21    7.04
  -1   2   2  185.65    8.38
  -1   2   2  204.18    7.03
  -1   2   2  178.93    8.41
  -1   2   2  210.84    7.40
  -1   2   2  209.52    7.47
  -1   2   2  216.30    6.47
   0   2   2 1000.00   41.04
  -1  -2  -2  605.29   20.41
  -1  -2  -2  609.11   20.43
  -1  -2  -2  610.36   18.80
  -1  -2  -2  597.16   21.60
  -1  -2  -2  624.20   24.55
  -1  -2  -2  541.77   24.51
  -1  -2  -2  595.00   18.37
  -1  -2  -2  560.74   21.59
   1   2   2  621.61   20.43
   1   2   2  593.09   21.60
   1   2   2  589.84   20.43
   1   2   2  617.49   21.61
   1   2   2  596.79   18.37
   1   2   2  623.17   18.81
   1   2   2  587.72   24.53
   1   2   2  568.03   24.51
  -2  -2  -2  209.64    6.47
  -2  -2  -2  222.01    8.47
  -2  -2  -2  183.68    7.40
  -2  -2  -2  176.52    7.40
  -2  -2  -2  212.15    8.44
  -2  -2  -2  184.02    7.02
  -2  -2  -2  211.20    6.47
  -2  -2  -2  210.29    7.03
   2   2   2  204.85    6.48
   2   2   2  205.88    7.02
   2   2   2  219.07    6.49
   2   2   2  211.04    8.41
   2   2   2  205.11    7.43
   2   2   2  199.97    7.45
   2   2   2  218.56    8.47
  -3  -2  -2  126.59    4.00
  -3  -2  -2  132.22    4.35
  -3  -2  -2  138.91    5.24
  -3  -2  -2  128.27    4.61
  -3  -2  -2  121.08    5.24
  -3  -2  -2  127.65    4.01
   3   2   2  126.85    4.36
   3   2   2  128.00    4.01
   3   2   2  121.62    5.24
   3   2   2  122.47    4.61
   3   2   2  128.95    4.01
   3   2   2  119.86    4.61
   3   2   2  121.05    5.24
   3   2   2  135.26    4.62
  -4  -2  -2  137.63    4.91
  -4  -2  -2  146.29    4.91
  -4  -2  -2  147.36    4.51
  -4  -2  -2  146.92    5.91
  -4  -2  -2  140.56    5.20
   4   2   2  150.07    5.21
   4   2   2  145.12    4.53
   4   2   2  146.57    4.92
   4   2   2  133.17    5.91
   4   2   2  138.04    5.92
   4   2   2  145.31    4.52
  -5  -2  -2  136.40    4.59
  -5  -2  -2  133.40    4.59
  -5  -2  -2  127.25    5.53
  -5  -2  -2  138.38    4.88
   5   2   2  134.48    4.23
   5   2   2  130.86    4.88
   5   2   2  135.85    5.54
   5   2   2  132.37    4.24
   5   2   2  138.48    4.61
   5   2   2  131.94    5.54
  -6  -2  -2   77.18    2.58
  -6  -2  -2   74.97    2.58
  -6  -2  -2   75.81    3.14
  -6  -2  -2   74.25    2.76
   6   2   2   76.74    2.61
   6   2   2   72.89    3.15
   6   2   2   75.34    2.39
   6   2   2   69.98    2.76
   6   2   2   74.54    2.39
   6   2   2   77.55    3.15
  -7  -2  -2   72.39    3.04
  -7  -2  -2   74.61    2.49
  -7  -2  -2   71.92    2.67
  -7  -2  -2   72.06    2.49
   7   2   2   75.17    3.06
   7   2   2   71.29    3.06
   7   2   2   70.81    2.53
   7   2   2   70.54    2.32
   7   2   2   71.16    2.68
   7   2   2   72.53    2.32
  -8  -2  -2   81.61    2.91
  -8  -2  -2   80.16    3.31
   8   2   2   79.68    2.76
   8   2   2   76.87    2.92
   8   2   2   76.36    2.52
   8   2   2   76.51    3.33
  -9  -2  -2   19.49    0.78
   9   2   2   19.63    0.78
   9   2   2   19.01    0.81
   9   2   2   17.62    0.93
  10   2   2    2.86    0.28
  10   2   2    2.51    0.32
  11   2   2    4.48    0.36
  11   2   2    4.67    0.45
  12   2   2    0.79    0.26
  13   2   2    5.79    0.46
  13  -3  -2    0.43    0.27
  12  -3  -2    2.58    0.33
  11  -3  -2    0.99    0.41
  11  -3  -2    1.59    0.26
  10  -3  -2    3.99    0.35
   9  -3  -2   16.74    0.83
   9  -3  -2   15.13    0.67
   9  -3  -2   15.55    0.71
  -9   3   2   16.38    0.69
   8  -3  -2   39.93    1.45
   8  -3  -2   38.17    1.76
   8  -3  -2   39.35    1.54
   8  -3  -2   38.62    1.32
  -8   3   2   41.17    1.39
  -8   3   2   38.82    1.74
  -8   3   2   41.51    1.53
   7  -3  -2   15.89    0.60
   7  -3  -2   16.94    0.67
   7  -3  -2   16.67    0.60
   7  -3  -2   16.22    0.72
   7  -3  -2   17.49    0.83
   7  -3  -2   17.03    0.82
  -7   3   2   16.47    0.81
  -7   3   2   17.32    0.63
  -7   3   2   18.08    0.71
   6  -3  -2   45.64    1.50
   6  -3  -2   45.55    1.98
   6  -3  -2   44.35    1.49
   6  -3  -2   48.75    1.99
   6  -3  -2   46.26    1.63
   6  -3  -2   45.60    1.74
  -6   3   2   44.96    1.97
  -6   3   2   45.84    1.73
  -6   3   2   47.54    1.61
   5  -3  -2    3.42    0.21
   5  -3  -2    3.75    0.29
   5  -3  -2    3.74    0.22
   5  -3  -2    3.24    0.25
   5  -3  -2    3.62    0.18
   5  -3  -2    3.34    0.18
  -5   3   2    3.37    0.14
  -5   3   2    3.30    0.14
  -5   3   2    3.40    0.26
  -5   3   2    4.00    0.22
   4  -3  -2  114.30    4.32
   4  -3  -2  119.21    3.75
   4  -3  -2  120.33    3.75
   4  -3  -2  118.66    4.91
   4  -3  -2  119.25    4.08
   4  -3  -2  121.25    4.91
  -4   3   2  119.11    3.73
  -4   3   2  118.04    4.31
  -4   3   2  106.61    4.90
  -4   3   2  120.44    4.07
  -4   3   2  119.32    4.90
  -4   3   2  123.75    3.74
   3  -3  -2   70.51    2.23
   3  -3  -2   70.82    2.23
   3  -3  -2   69.87    2.92
   3  -3  -2   72.80    2.93
   3  -3  -2   63.82    2.57
   3  -3  -2   69.85    2.43
  -3   3   2   74.31    2.42
  -3   3   2   65.66    2.57
  -3   3   2   71.66    2.92
  -3   3   2   72.60    2.92
  -3   3   2   72.13    2.22
  -3   3   2   67.24    2.22
   2  -3  -2   72.23    3.10
   2  -3  -2   74.76    3.10
   2  -3  -2   73.58    2.73
   2  -3  -2   76.07    2.37
   2  -3  -2   76.11    2.58
  -2   3   2   74.07    2.73
  -2   3   2   77.53    2.57
  -2   3   2   73.28    2.36
  -2   3   2   75.89    3.10
  -2   3   2   72.20    3.10
   1  -3  -2  156.12    5.87
   1  -3  -2  136.27    5.17
   1  -3  -2  143.68    4.89
   1  -3  -2  154.91    5.88
   1  -3  -2  143.06    4.51
  -1   3   2  124.02    5.17
  -1   3   2  124.96    5.87
  -1   3   2  151.88    4.50
  -1   3   2  143.98    5.87
  -1   3   2  146.57    4.89
   0  -3  -2   60.08    2.08
   0  -3  -2   60.82    1.92
   0  -3  -2   65.21    2.51
   0  -3  -2   61.05    2.51
   0  -3  -2   58.40    2.21
   0   3   2   58.84    2.20
   0   3   2   55.25    2.50
   0   3   2   63.65    2.08
   0   3   2   61.30    1.91
   0   3   2   55.63    2.50
  -1  -3  -2   38.88    1.64
  -1  -3  -2   39.23    1.36
  -1  -3  -2   41.18    1.36
  -1  -3  -2   38.73    1.45
  -1  -3  -2   40.30    1.21
  -1  -3  -2   39.38    1.25
  -1  -3  -2   37.03    1.64
   1   3   2   40.73    1.25
   1   3   2   40.23    1.65
   1   3   2   39.16    1.64
   1   3   2   35.97    1.44
  -2  -3  -2  211.45    6.20
  -2  -3  -2  191.35    7.10
  -2  -3  -2  201.26    6.20
  -2  -3  -2  205.56    6.74
  -2  -3  -2  194.29    8.07
  -2  -3  -2  203.46    6.72
  -2  -3  -2  192.60    8.06
   2   3   2  190.18    6.05
   2   3   2  194.05    6.72
   2   3   2  173.42    7.10
   2   3   2  204.59    8.07
   2   3   2  199.59    8.07
   2   3   2  189.71    6.18
  -3  -3  -2   96.75    3.79
  -3  -3  -2   95.66    2.89
  -3  -3  -2   89.90    3.14
  -3  -3  -2   87.80    3.78
  -3  -3  -2   92.68    3.33
  -3  -3  -2   92.33    3.14
   3   3   2   91.87    3.78
   3   3   2   83.85    3.78
   3   3   2   89.22    2.89
   3   3   2   90.55    3.33
   3   3   2   92.86    3.15
  -4  -3  -2    8.49    0.30
  -4  -3  -2    8.67    0.43
  -4  -3  -2    8.13    0.43
  -4  -3  -2    7.87    0.37
  -4  -3  -2    8.58    0.35
  -4  -3  -2    9.13    0.35
  -4  -3  -2    8.89    0.31
   4   3   2    8.54    0.31
   4   3   2    8.03    0.43
   4   3   2    8.57    0.44
   4   3   2    8.53    0.38
   4   3   2    8.19    0.33
   4   3   2    8.94    0.37
  -5  -3  -2   17.09    0.71
  -5  -3  -2   17.54    0.82
  -5  -3  -2   18.69    0.59
  -5  -3  -2   18.07    0.59
  -5  -3  -2   18.20    0.66
   5   3   2   18.48    0.83
   5   3   2   18.40    0.61
   5   3   2   17.85    0.72
   5   3   2   17.35    0.72
   5   3   2   18.31    0.61
   5   3   2   18.18    0.83
   5   3   2   18.32    0.68
  -6  -3  -2   23.27    1.06
  -6  -3  -2   23.80    0.77
  -6  -3  -2   23.35    0.93
  -6  -3  -2   24.48    0.86
  -6  -3  -2   24.10    0.76
  -6  -3  -2   23.71    0.85
   6   3   2   22.69    0.93
   6   3   2   23.79    1.07
   6   3   2   23.36    0.94
   6   3   2   23.72    0.80
   6   3   2   23.91    0.88
   6   3   2   24.99    1.08
   6   3   2   23.67    0.80
  -7  -3  -2    5.38    0.27
  -7  -3  -2    5.99    0.31
  -7  -3  -2    5.55    0.37
  -7  -3  -2    5.09    0.27
   7   3   2    5.72    0.32
   7   3   2    5.82    0.42
   7   3   2    5.76    0.31
   7   3   2    5.16    0.36
   7   3   2    4.84    0.26
   7   3   2    5.05    0.25
  -8  -3  -2    2.14    0.18
  -8  -3  -2    1.83    0.24
  -8  -3  -2    2.11    0.15
  -8  -3  -2    1.67    0.19
   8   3   2    1.88    0.22
   8   3   2    1.85    0.26
   8   3   2    1.90    0.18
   8   3   2    1.71    0.21
  -9  -3  -2   17.83    0.75
  -9  -3  -2   18.48    0.64
  -9  -3  -2   17.25    0.63
   9   3   2   17.23    0.76
   9   3   2   17.41    0.72
   9   3   2   15.95    0.86
  10   3   2    4.07    0.41
  10   3   2    4.78    0.35
  11   3   2    2.10    0.34
  11   3   2    2.28    0.28
  12   3   2    4.92    0.40
  12   3   2    6.31    0.45
  13   3   2    0.47    0.28
  13   3   2    0.90    0.27
  12  -4  -2    2.39    0.33
  11  -4  -2    9.20    0.52
  10  -4  -2    1.67    0.25
  10  -4  -2    2.21    0.31
   9  -4  -2    6.86    0.48
   9  -4  -2    6.10    0.41
  -9   4   2    7.05    0.38
   8  -4  -2   46.48    1.86
   8  -4  -2   46.03    2.12
   8  -4  -2   49.66    1.75
  -8   4   2   51.19    1.84
   7  -4  -2   37.66    1.24
   7  -4  -2   36.94    1.45
   7  -4  -2   35.01    1.65
   7  -4  -2   37.78    1.36
  -7   4   2   39.35    1.30
  -7   4   2   37.30    1.63
  -7   4   2   36.88    1.43
   6  -4  -2   19.48    0.88
   6  -4  -2   18.26    0.64
   6  -4  -2   17.23    0.63
   6  -4  -2   17.96    0.86
   6  -4  -2   18.09    0.70
   6  -4  -2   17.21    0.76
  -6   4   2   18.83    0.74
  -6   4   2   19.12    0.67
  -6   4   2   18.02    0.85
   5  -4  -2    1.13    0.11
   5  -4  -2    1.20    0.15
   5  -4  -2    1.47    0.13
   5  -4  -2    1.16    0.14
   5  -4  -2    1.42    0.19
   5  -4  -2    1.13    0.18
  -5   4   2    1.13    0.17
  -5   4   2    1.14    0.11
  -5   4   2    0.99    0.13
   4  -4  -2   71.46    2.57
   4  -4  -2   74.19    3.10
   4  -4  -2   72.96    3.10
   4  -4  -2   73.34    2.35
   4  -4  -2   73.70    2.36
   4  -4  -2   72.31    2.72
  -4   4   2   74.63    2.72
  -4   4   2   76.63    2.33
  -4   4   2   75.76    3.09
  -4   4   2   73.71    2.33
   3  -4  -2   74.39    2.37
   3  -4  -2   76.09    2.58
   3  -4  -2   73.21    2.74
   3  -4  -2   71.82    3.11
   3  -4  -2   69.83    3.10
  -3   4   2   80.58    2.57
  -3   4   2   72.24    2.35
  -3   4   2   77.22    2.35
  -3   4   2   74.36    3.10
  -3   4   2   72.32    2.73
  -3   4   2   75.31    3.10
   2  -4  -2   47.19    1.89
   2  -4  -2   42.76    1.89
   2  -4  -2   46.68    1.57
   2  -4  -2   47.35    1.44
   2  -4  -2   44.97    1.66
  -2   4   2   41.01    1.65
  -2   4   2   39.62    1.42
  -2   4   2   44.59    1.89
  -2   4   2   44.78    1.42
  -2   4   2   48.14    1.56
  -2   4   2   44.39    1.89
   1  -4  -2  411.57   16.36
   1  -4  -2  394.96   13.55
   1  -4  -2  386.85   16.26
   1  -4  -2  407.21   14.42
   1  -4  -2  396.73   12.46
  -1   4   2  351.32   16.22
  -1   4   2  409.44   14.41
  -1   4   2  389.53   13.52
  -1   4   2  385.03   12.46
  -1   4   2  414.40   16.36
   0  -4  -2  174.83    5.51
   0  -4  -2  185.48    7.19
   0  -4  -2  182.29    7.19
   0  -4  -2  176.53    5.99
   0  -4  -2  169.62    6.33
   0   4   2  150.22    7.18
   0   4   2  176.03    5.51
   0   4   2  177.63    6.33
   0   4   2  179.31    7.19
  -1  -4  -2   87.11    2.72
  -1  -4  -2   80.69    3.55
  -1  -4  -2   82.30    2.96
  -1  -4  -2   88.17    2.96
  -1  -4  -2   83.39    3.13
  -1  -4  -2   84.82    3.56
   1   4   2   86.45    3.56
   1   4   2   90.75    3.56
   1   4   2   88.22    3.13
   1   4   2   83.46    2.72
  -2  -4  -2  168.71    6.11
  -2  -4  -2  166.13    5.78
  -2  -4  -2  166.08    5.78
  -2  -4  -2  162.06    5.31
  -2  -4  -2  168.65    6.94
  -2  -4  -2  179.30    6.94
   2   4   2  169.12    5.31
   2   4   2  161.67    6.94
   2   4   2  171.11    6.94
   2   4   2  171.22    6.11
  -3  -4  -2  125.97    5.04
  -3  -4  -2  116.80    4.43
  -3  -4  -2  120.96    4.18
  -3  -4  -2  121.72    3.85
  -3  -4  -2  119.91    3.84
  -3  -4  -2  125.64    5.03
  -3  -4  -2  125.10    4.18
   3   4   2  123.11    5.03
   3   4   2  124.28    3.85
   3   4   2  118.25    4.18
   3   4   2  118.88    4.43
   3   4   2  118.19    5.03
  -4  -4  -2  168.46    5.35
  -4  -4  -2  166.39    6.16
  -4  -4  -2  174.13    5.82
  -4  -4  -2  159.19    7.00
  -4  -4  -2  173.34    5.82
   4   4   2  175.94    7.01
   4   4   2  164.10    6.16
   4   4   2  165.57    7.00
   4   4   2  171.87    5.83
   4   4   2  175.99    5.36
  -5  -4  -2   24.75    0.91
  -5  -4  -2   25.17    0.98
  -5  -4  -2   24.70    0.90
  -5  -4  -2   25.89    1.12
  -5  -4  -2   25.45    0.82
  -5  -4  -2   23.82    0.82
   5   4   2   23.65    0.97
   5   4   2   25.15    0.83
   5   4   2   24.46    0.92
   5   4   2   25.28    1.12
   5   4   2   26.96    1.13
  -6  -4  -2   24.97    0.84
  -6  -4  -2   24.58    0.84
  -6  -4  -2   26.41    0.93
  -6  -4  -2   25.94    1.01
  -6  -4  -2   26.68    0.93
  -6  -4  -2   25.22    1.15
   6   4   2   24.61    1.01
   6   4   2   26.68    1.16
   6   4   2   25.92    1.17
   6   4   2   24.94    0.86
   6   4   2   25.52    0.86
   6   4   2   26.07    0.95
  -7  -4  -2   19.34    0.76
  -7  -4  -2   21.25    0.96
  -7  -4  -2   20.11    0.68
  -7  -4  -2   21.68    0.84
  -7  -4  -2   20.40    0.68
   7   4   2   22.13    0.99
   7   4   2   20.30    0.85
   7   4   2   20.90    0.72
   7   4   2   21.01    0.80
   7   4   2   21.14    0.86
   7   4   2   19.90    0.72
   7   4   2   20.22    0.97
  -8  -4  -2    1.97    0.26
  -8  -4  -2    2.15    0.21
  -8  -4  -2    2.13    0.18
   8   4   2    1.66    0.22
   8   4   2    1.69    0.19
   8   4   2    2.26    0.23
   8   4   2    1.76    0.27
   8   4   2    1.79    0.22
  -9  -4  -2   12.45    0.56
  -9  -4  -2   11.77    0.47
   9   4   2   11.28    0.66
   9   4   2   12.09    0.54
   9   4   2   10.76    0.57
   9   4   2   11.50    0.57
 -10  -4  -2    3.01    0.19
 -10  -4  -2    3.31    0.28
  10   4   2    3.33    0.30
  10   4   2    3.38    0.30
  10   4   2    3.53    0.37
  10   4   2    3.06    0.29
  11   4   2    0.29    0.22
  11   4   2   -0.13    0.19
  11   4   2    0.47    0.28
  12   4   2    2.30    0.33
  12   4   2    2.90    0.32
  13   4   2    1.08    0.28
  13   4   2    1.01    0.27
  12  -5  -2   10.65    0.63
  11  -5  -2    0.74    0.24
  10  -5  -2    0.35    0.21
  10  -5  -2    0.39    0.26
   9  -5  -2    2.39    0.27
   9  -5  -2    2.57    0.32
   8  -5  -2    7.68    0.46
   8  -5  -2    8.38    0.53
  -8   5   2    9.27    0.44
   7  -5  -2   33.05    1.19
   7  -5  -2   32.09    1.28
   7  -5  -2   30.90    1.45
  -7   5   2   32.65    1.25
   6  -5  -2   10.94    0.59
   6  -5  -2   11.31    0.52
   6  -5  -2   11.75    0.61
   6  -5  -2   11.31    0.44
   6  -5  -2   10.60    0.48
  -6   5   2   11.87    0.59
  -6   5   2   11.39    0.50
   5  -5  -2   31.19    1.16
   5  -5  -2   32.28    1.07
   5  -5  -2   33.72    1.06
   5  -5  -2   32.91    1.42
   5  -5  -2   30.57    1.42
   5  -5  -2   32.57    1.25
  -5   5   2   30.96    1.40
  -5   5   2   32.68    1.23
   4  -5  -2   21.80    0.74
   4  -5  -2   22.08    0.86
   4  -5  -2   21.07    0.98
   4  -5  -2   21.00    0.80
   4  -5  -2   22.76    0.99
  -4   5   2   21.16    0.84
  -4   5   2   21.29    0.97
   3  -5  -2   18.11    0.66
   3  -5  -2   18.41    0.80
   3  -5  -2   16.62    0.81
   3  -5  -2   17.53    0.71
   3  -5  -2   17.55    0.61
  -3   5   2   16.92    0.80
  -3   5   2   17.65    0.70
  -3   5   2   17.36    0.57
  -3   5   2   18.00    0.57
   2  -5  -2   11.66    0.55
   2  -5  -2   12.38    0.55
   2  -5  -2   11.69    0.49
   2  -5  -2   11.44    0.41
   2  -5  -2   11.30    0.46
  -2   5   2   10.81    0.39
  -2   5   2   11.60    0.47
  -2   5   2   11.01    0.38
  -2   5   2   10.54    0.54
   1  -5  -2   48.81    2.05
   1  -5  -2   49.56    1.70
   1  -5  -2   50.78    2.06
   1  -5  -2   46.51    1.80
   1  -5  -2   48.40    1.56
  -1   5   2   47.88    1.54
  -1   5   2   45.83    2.04
  -1   5   2   49.94    2.05
  -1   5   2   47.42    1.79
   0  -5  -2   27.25    0.94
   0  -5  -2   28.81    1.09
   0  -5  -2   30.13    1.24
   0  -5  -2   29.53    1.03
   0  -5  -2   28.33    1.24
   0   5   2   27.72    1.09
   0   5   2   28.07    0.93
   0   5   2   29.43    1.24
   0   5   2   28.51    1.24
  -1  -5  -2   62.90    2.51
  -1  -5  -2   57.29    2.51
  -1  -5  -2   58.83    2.08
  -1  -5  -2   63.74    2.21
  -1  -5  -2   59.23    1.91
   1   5   2   56.47    2.50
   1   5   2   59.96    2.20
   1   5   2   57.93    1.90
   1   5   2   59.83    2.50
  -2  -5  -2  348.54   10.92
  -2  -5  -2  345.93   12.51
  -2  -5  -2  357.20   14.20
  -2  -5  -2  334.81   14.20
  -2  -5  -2  336.60   11.83
   2   5   2  357.75   14.20
   2   5   2  342.10   10.95
   2   5   2  369.16   12.60
   2   5   2  320.50   14.19
  -3  -5  -2   12.50    0.53
  -3  -5  -2   12.17    0.50
  -3  -5  -2   12.04    0.45
  -3  -5  -2   12.84    0.61
  -3  -5  -2   13.19    0.62
  -3  -5  -2   12.55    0.45
   3   5   2   12.90    0.61
   3   5   2   12.36    0.45
   3   5   2   12.91    0.61
   3   5   2   13.65    0.54
  -4  -5  -2   39.44    1.38
  -4  -5  -2   38.12    1.26
  -4  -5  -2   37.90    1.46
  -4  -5  -2   37.35    1.67
  -4  -5  -2   38.47    1.25
  -4  -5  -2   38.78    1.37
   4   5   2   36.90    1.37
   4   5   2   38.16    1.66
   4   5   2   41.16    1.68
   4   5   2   39.33    1.26
   4   5   2   39.11    1.46
  -5  -5  -2   77.24    3.35
  -5  -5  -2   79.14    2.77
  -5  -5  -2   77.92    2.95
  -5  -5  -2   81.29    2.77
  -5  -5  -2   78.09    2.54
   5   5   2   85.07    3.37
   5   5   2   78.44    2.95
   5   5   2   77.49    2.78
   5   5   2   80.95    3.36
   5   5   2   81.51    2.55
  -6  -5  -2   31.10    1.02
  -6  -5  -2   29.55    1.03
  -6  -5  -2   33.65    1.40
  -6  -5  -2   34.01    1.22
  -6  -5  -2   29.35    1.13
  -6  -5  -2   31.21    1.13
   6   5   2   30.63    1.04
   6   5   2   31.50    1.22
   6   5   2   31.14    1.15
   6   5   2   30.55    1.39
  -7  -5  -2    7.14    0.36
  -7  -5  -2    7.41    0.30
  -7  -5  -2    7.84    0.49
  -7  -5  -2    7.63    0.31
  -7  -5  -2    7.77    0.41
   7   5   2    7.62    0.47
   7   5   2    8.06    0.34
   7   5   2    7.88    0.42
   7   5   2    7.48    0.40
  -8  -5  -2   27.14    0.90
  -8  -5  -2   27.03    1.00
  -8  -5  -2   27.95    1.27
  -8  -5  -2   27.35    0.89
  -8  -5  -2   25.99    1.09
   8   5   2   27.94    1.04
   8   5   2   27.90    0.94
   8   5   2   26.61    1.27
   8   5   2   27.67    1.11
  -9  -5  -2    1.23    0.17
  -9  -5  -2    1.73    0.22
   9   5   2    1.02    0.27
   9   5   2    1.06    0.22
   9   5   2    1.30    0.23
 -10  -5  -2    0.88    0.16
 -10  -5  -2    1.16    0.21
  10   5   2    0.72    0.23
  10   5   2    0.64    0.22
  10   5   2    1.01    0.27
  11   5   2    4.60    0.45
  11   5   2    4.88    0.38
  12   5   2    0.56    0.25
  11  -6  -2    0.05    0.24
  10  -6  -2    3.37    0.32
   9  -6  -2    2.03    0.30
   9  -6  -2    1.98    0.26
   8  -6  -2   27.63    1.30
   8  -6  -2   27.37    1.13
   7  -6  -2   39.16    1.73
   7  -6  -2   36.97    1.52
  -7   6   2   40.03    1.49
   6  -6  -2  106.84    3.47
   6  -6  -2  100.96    4.55
   6  -6  -2  107.92    4.01
   6  -6  -2  113.27    3.78
  -6   6   2  112.17    4.54
  -6   6   2  110.10    3.99
   5  -6  -2    5.68    0.34
   5  -6  -2    5.54    0.31
   5  -6  -2    5.90    0.41
   5  -6  -2    4.89    0.27
   5  -6  -2    5.59    0.39
  -5   6   2    5.51    0.31
  -5   6   2    5.42    0.36
   4  -6  -2   34.12    1.24
   4  -6  -2   35.47    1.50
   4  -6  -2   33.33    1.32
   4  -6  -2   33.59    1.50
   4  -6  -2   33.53    1.13
  -4   6   2   34.52    1.30
  -4   6   2   33.68    1.48
   3  -6  -2    4.52    0.35
   3  -6  -2    5.22    0.25
   3  -6  -2    5.29    0.27
   3  -6  -2    4.51    0.32
   3  -6  -2    5.07    0.29
  -3   6   2    4.89    0.27
  -3   6   2    5.06    0.32
  -3   6   2    5.29    0.18
   2  -6  -2   25.30    1.16
   2  -6  -2   26.45    1.16
   2  -6  -2   24.97    1.01
   2  -6  -2   27.05    0.88
   2  -6  -2   26.75    0.96
  -2   6   2   25.19    0.84
  -2   6   2   27.08    1.15
  -2   6   2   24.80    1.00
  -2   6   2   27.33    0.84
   1  -6  -2    5.19    0.27
   1  -6  -2    4.77    0.29
   1  -6  -2    5.76    0.35
   1  -6  -2    5.44    0.24
   1  -6  -2    4.98    0.33
  -1   6   2    4.98    0.20
  -1   6   2    5.36    0.32
  -1   6   2    5.14    0.20
  -1   6   2    5.38    0.27
   0  -6  -2  407.96   14.33
   0  -6  -2  442.76   17.21
   0  -6  -2  395.30   13.18
   0  -6  -2  430.74   15.25
   0   6   2  422.17   15.21
   0   6   2  412.60   17.17
  -1  -6  -2  258.35    9.21
  -1  -6  -2  264.42    8.47
  -1  -6  -2  260.19    9.74
  -1  -6  -2  280.40   11.06
  -1  -6  -2  260.08   11.06
   1   6   2  264.79    8.46
   1   6   2  282.21    9.74
   1   6   2  278.00   11.05
  -2  -6  -2    8.45    0.31
  -2  -6  -2    7.31    0.37
  -2  -6  -2    7.19    0.42
  -2  -6  -2    8.22    0.44
  -2  -6  -2    7.77    0.35
   2   6   2    7.32    0.29
   2   6   2    6.93    0.42
   2   6   2    7.58    0.36
  -3  -6  -2   34.45    1.52
  -3  -6  -2   33.78    1.33
  -3  -6  -2   34.30    1.14
  -3  -6  -2   34.70    1.25
   3   6   2   34.19    1.14
   3   6   2   36.06    1.33
   3   6   2   36.00    1.52
  -4  -6  -2   67.76    2.50
  -4  -6  -2   67.57    2.15
  -4  -6  -2   67.61    2.15
  -4  -6  -2   65.04    2.84
  -4  -6  -2   68.44    2.35
   4   6   2   65.15    2.83
   4   6   2   66.96    2.49
   4   6   2   67.24    2.15
  -5  -6  -2    5.93    0.26
  -5  -6  -2    5.77    0.35
  -5  -6  -2    5.55    0.31
  -5  -6  -2    6.33    0.39
  -5  -6  -2    5.67    0.27
   5   6   2    6.29    0.33
   5   6   2    6.13    0.27
   5   6   2    5.93    0.38
   5   6   2    6.09    0.33
  -6  -6  -2    4.67    0.36
  -6  -6  -2    4.52    0.32
  -6  -6  -2    4.38    0.27
  -6  -6  -2    4.43    0.24
   6   6   2    4.44    0.30
   6   6   2    4.34    0.31
   6   6   2    4.06    0.34
   6   6   2    4.48    0.25
  -7  -6  -2   55.31    2.28
  -7  -6  -2   52.91    2.00
  -7  -6  -2   51.42    1.70
  -7  -6  -2   50.05    1.86
   7   6   2   54.41    1.72
   7   6   2   49.95    2.27
   7   6   2   52.68    2.00
   7   6   2   52.14    1.88
  -8  -6  -2    0.59    0.17
  -8  -6  -2    0.76    0.19
  -8  -6  -2    1.07    0.25
  -8  -6  -2    0.50    0.13
   8   6   2    0.59    0.23
   8   6   2    0.74    0.18
   8   6   2    0.55    0.19
   8   6   2    0.50    0.14
  -9  -6  -2    6.38    0.40
  -9  -6  -2    5.77    0.34
   9   6   2    6.37    0.40
   9   6   2    6.09    0.39
   9   6   2    6.26    0.46
 -10  -6  -2    3.17    0.30
 -10  -6  -2    2.44    0.22
  10   6   2    2.73    0.37
  10   6   2    2.57    0.29
  10   6   2    2.35    0.29
 -11  -6  -2    1.85    0.19
  11   6   2    1.85    0.29
  11   6   2    2.20    0.31
  12   6   2    6.80    0.47
  11  -7  -2    2.09    0.32
  10  -7  -2    0.77    0.25
   9  -7  -2    0.31    0.26
   9  -7  -2    0.24    0.21
   8  -7  -2    1.61    0.23
   8  -7  -2    2.11    0.29
   7  -7  -2   19.82    0.99
   7  -7  -2   20.12    0.86
   6  -7  -2    2.83    0.26
   6  -7  -2    2.46    0.24
   6  -7  -2    2.40    0.30
  -6   7   2    2.75    0.22
   5  -7  -2   89.47    3.42
   5  -7  -2   91.60    3.89
   5  -7  -2   90.29    3.22
   5  -7  -2   92.78    2.96
  -5   7   2   91.80    3.87
  -5   7   2   96.45    3.40
   4  -7  -2   40.63    1.71
   4  -7  -2   35.83    1.71
   4  -7  -2   39.55    1.42
   4  -7  -2   38.50    1.30
   4  -7  -2   39.31    1.51
  -4   7   2   38.17    1.70
  -4   7   2   40.94    1.49
   3  -7  -2   21.88    0.96
   3  -7  -2   21.18    0.79
   3  -7  -2   20.99    0.72
   3  -7  -2   18.91    0.96
   3  -7  -2   20.48    0.85
  -3   7   2   19.85    0.94
  -3   7   2   20.99    0.83
   2  -7  -2   37.47    1.45
   2  -7  -2   38.28    1.25
   2  -7  -2   35.92    1.65
   2  -7  -2   40.38    1.66
   2  -7  -2   38.32    1.36
  -2   7   2   37.08    1.20
  -2   7   2   36.79    1.43
  -2   7   2   38.69    1.21
  -2   7   2   37.06    1.64
   1  -7  -2   21.67    1.06
   1  -7  -2   23.56    0.87
   1  -7  -2   23.66    1.06
   1  -7  -2   24.79    0.94
   1  -7  -2   23.03    0.79
  -1   7   2   23.30    1.04
  -1   7   2   23.60    0.76
  -1   7   2   22.94    0.91
  -1   7   2   22.91    0.76
   0  -7  -2    1.56    0.22
   0  -7  -2    1.54    0.17
   0  -7  -2    2.09    0.15
   0  -7  -2    1.59    0.20
   0  -7  -2    2.18    0.18
   0   7   2    1.59    0.16
   0   7   2    1.95    0.13
   0   7   2    1.85    0.19
  -1  -7  -2   38.56    1.56
  -1  -7  -2   41.55    1.78
  -1  -7  -2   41.35    1.78
  -1  -7  -2   43.70    1.47
  -1  -7  -2   40.90    1.34
  -1  -7  -2   41.77    1.27
   1   7   2   38.56    1.54
   1   7   2   40.89    1.77
   1   7   2   40.40    1.32
  -2  -7  -2   75.38    3.18
  -2  -7  -2   75.84    2.41
  -2  -7  -2   73.69    2.79
  -2  -7  -2   73.54    2.63
   2   7   2   76.88    2.78
   2   7   2   75.99    2.40
   2   7   2   74.16    3.16
  -3  -7  -2   68.79    2.50
  -3  -7  -2   68.91    2.29
  -3  -7  -2   71.03    3.03
  -3  -7  -2   73.58    2.66
   3   7   2   70.85    3.02
   3   7   2   71.62    2.65
   3   7   2   74.31    2.29
  -4  -7  -2   18.59    0.70
  -4  -7  -2   17.62    0.75
  -4  -7  -2   18.91    0.64
  -4  -7  -2   17.18    0.63
  -4  -7  -2   16.89    0.86
   4   7   2   17.84    0.86
   4   7   2   17.45    0.75
   4   7   2   18.35    0.63
  -5  -7  -2   24.65    0.84
  -5  -7  -2   24.96    1.14
  -5  -7  -2   25.35    0.84
  -5  -7  -2   25.52    1.00
  -5  -7  -2   23.20    0.92
   5   7   2   24.41    0.84
   5   7   2   23.60    1.13
   5   7   2   24.15    0.99
  -6  -7  -2   19.56    0.78
  -6  -7  -2   20.85    0.71
  -6  -7  -2   19.09    0.96
  -6  -7  -2   20.08    0.85
   6   7   2   20.71    0.79
   6   7   2   18.88    0.95
   6   7   2   20.89    0.71
   6   7   2   18.42    0.84
  -7  -7  -2   11.63    0.54
  -7  -7  -2   11.99    0.64
  -7  -7  -2    9.98    0.48
  -7  -7  -2   10.30    0.43
   7   7   2   10.50    0.50
   7   7   2   10.99    0.63
   7   7   2   10.22    0.52
  -8  -7  -2    8.97    0.44
  -8  -7  -2    9.97    0.50
   8   7   2    9.44    0.56
   8   7   2    8.45    0.48
   8   7   2    8.67    0.46
  -9  -7  -2    7.83    0.40
  -9  -7  -2    8.71    0.46
   9   7   2    8.06    0.48
   9   7   2    8.14    0.55
   9   7   2    8.07    0.46
 -10  -7  -2    5.09    0.39
 -10  -7  -2    3.90    0.31
  10   7   2    4.77    0.37
  10   7   2    4.76    0.45
  10   7   2    4.88    0.40
 -11  -7  -2    3.03    0.25
  11   7   2    3.10    0.35
  11   7   2    3.38    0.34
 -12  -7  -2    0.56    0.15
  12   7   2    0.53    0.26
  12   7   2    1.15    0.30
  10  -8  -2    5.33    0.44
   9  -8  -2    1.92    0.29
   8  -8  -2    4.22    0.42
   8  -8  -2    4.30    0.37
   7  -8  -2    2.05    0.31
   7  -8  -2    1.61    0.25
   6  -8  -2    3.66    0.32
   6  -8  -2    3.42    0.35
   5  -8  -2   15.73    0.71
   5  -8  -2   16.91    0.83
   5  -8  -2   15.03    0.67
  -5   8   2   16.63    0.68
   4  -8  -2   26.22    1.23
   4  -8  -2   26.56    1.08
   4  -8  -2   26.79    1.01
  -4   8   2   26.30    1.04
   3  -8  -2  101.92    3.29
   3  -8  -2   96.99    4.31
   3  -8  -2  103.01    3.80
   3  -8  -2  102.92    3.58
  -3   8   2  106.29    4.30
  -3   8   2  104.24    3.78
   2  -8  -2   89.83    2.95
   2  -8  -2   92.00    3.21
   2  -8  -2   89.97    3.87
   2  -8  -2   91.04    3.41
   2  -8  -2   93.74    3.87
  -2   8   2   94.36    3.39
  -2   8   2   91.85    3.85
   1  -8  -2    2.48    0.22
   1  -8  -2    3.10    0.28
   1  -8  -2    2.50    0.19
   1  -8  -2    2.14    0.26
   1  -8  -2    2.61    0.24
  -1   8   2    2.39    0.13
  -1   8   2    2.40    0.14
  -1   8   2    2.49    0.25
  -1   8   2    2.27    0.20
   0  -8  -2   59.29    1.96
   0  -8  -2   58.42    2.59
   0  -8  -2   60.15    2.27
   0  -8  -2   60.72    2.14
   0   8   2   61.11    1.93
   0   8   2   62.73    2.58
   0   8   2   60.63    2.26
  -1  -8  -2   35.09    1.07
  -1  -8  -2   33.94    1.15
  -1  -8  -2   33.94    1.26
  -1  -8  -2   33.51    1.34
  -1  -8  -2   32.94    1.52
   1   8   2   34.70    1.12
   1   8   2   33.95    1.32
   1   8   2   36.05    1.52
  -2  -8  -2   47.61    1.58
  -2  -8  -2   47.88    1.72
  -2  -8  -2   45.46    2.08
  -2  -8  -2   48.31    1.83
   2   8   2   49.15    2.07
   2   8   2   48.94    1.55
   2   8   2   47.80    1.82
  -3  -8  -2   76.12    3.31
  -3  -8  -2   75.17    2.91
  -3  -8  -2   77.54    2.74
  -3  -8  -2   77.62    2.51
   3   8   2   81.41    2.50
   3   8   2   78.01    2.90
   3   8   2   79.74    3.30
  -4  -8  -2   16.35    0.72
  -4  -8  -2   16.92    0.60
  -4  -8  -2   16.26    0.60
  -4  -8  -2   15.35    0.81
  -4  -8  -2   15.72    0.66
   4   8   2   16.75    0.70
   4   8   2   16.20    0.58
   4   8   2   16.37    0.80
  -5  -8  -2   19.76    0.82
  -5  -8  -2   20.85    0.97
  -5  -8  -2   18.30    0.69
  -5  -8  -2   18.27    0.77
   5   8   2   19.11    0.81
   5   8   2   19.80    0.94
  -6  -8  -2    1.49    0.28
  -6  -8  -2    1.68    0.21
  -6  -8  -2    1.60    0.19
  -6  -8  -2    1.80    0.23
   6   8   2    1.69    0.23
   6   8   2    1.72    0.26
  -7  -8  -2    7.05    0.40
  -7  -8  -2    8.33    0.53
  -7  -8  -2    8.27    0.45
   7   8   2    7.19    0.51
   7   8   2    7.58    0.44
  -8  -8  -2    0.99    0.21
  -8  -8  -2    0.90    0.23
   8   8   2    1.08    0.23
   8   8   2    1.11    0.22
   8   8   2    1.00    0.26
  -9  -8  -2    2.15    0.25
  -9  -8  -2    2.70    0.30
   9   8   2    3.30    0.39
   9   8   2    3.28    0.32
   9   8   2    2.85    0.29
 -10  -8  -2    0.09    0.20
 -10  -8  -2    0.20    0.23
  10   8   2    0.03    0.27
  10   8   2    0.03    0.23
  10   8   2   -0.17    0.21
 -11  -8  -2    4.51    0.34
  11   8   2    4.36    0.40
  11   8   2    5.03    0.44
  10  -9  -2    3.72    0.39
   9  -9  -2    0.04    0.23
   8  -9  -2    1.33    0.27
   7  -9  -2    1.28    0.29
   7  -9  -2    1.17    0.25
   6  -9  -2    0.35    0.22
   6  -9  -2    0.65    0.20
   5  -9  -2    1.98    0.28
   5  -9  -2    2.12    0.26
   4  -9  -2   13.48    0.72
   4  -9  -2   12.44    0.62
   4  -9  -2   13.49    0.59
  -4   9   2   13.24    0.58
   3  -9  -2    4.98    0.36
   3  -9  -2    4.88    0.35
   3  -9  -2    5.34    0.42
  -3   9   2    4.81    0.31
   2  -9  -2    7.20    0.39
   2  -9  -2    7.03    0.40
   2  -9  -2    7.04    0.48
   2  -9  -2    7.30    0.35
  -2   9   2    6.67    0.44
  -2   9   2    6.51    0.37
   1  -9  -2   21.27    0.77
   1  -9  -2   21.24    1.03
   1  -9  -2   21.99    0.90
   1  -9  -2   21.16    0.84
  -1   9   2   21.25    0.87
  -1   9   2   22.17    1.01
   0  -9  -2   67.70    3.04
   0  -9  -2   70.07    2.68
   0  -9  -2   70.53    2.32
   0  -9  -2   70.66    2.52
   0   9   2   70.51    2.66
   0   9   2   74.01    2.27
   0   9   2   74.93    3.03
   0   9   2   71.61    2.27
  -1  -9  -2   45.51    1.55
  -1  -9  -2   46.63    2.06
  -1  -9  -2   45.76    1.69
  -1  -9  -2   44.90    1.80
   1   9   2   48.03    1.51
   1   9   2   49.26    2.04
   1   9   2   47.34    1.78
  -2  -9  -2   25.31    0.87
  -2  -9  -2   25.98    1.02
  -2  -9  -2   25.65    0.95
  -2  -9  -2   23.00    1.15
   2   9   2   23.55    1.13
   2   9   2   23.88    0.99
  -3  -9  -2   38.11    1.50
  -3  -9  -2   42.79    1.61
  -3  -9  -2   42.36    1.83
  -3  -9  -2   38.34    1.37
   3   9   2   42.82    1.82
   3   9   2   42.11    1.59
  -4  -9  -2    0.58    0.20
  -4  -9  -2    0.31    0.16
  -4  -9  -2    0.42    0.19
  -4  -9  -2    0.83    0.26
   4   9   2    0.24    0.20
   4   9   2    0.60    0.18
  -5  -9  -2   12.55    0.58
  -5  -9  -2   13.60    0.73
  -5  -9  -2   12.45    0.62
  -5  -9  -2   13.27    0.52
   5   9   2   13.10    0.60
   5   9   2   13.26    0.71
  -6  -9  -2   10.27    0.53
  -6  -9  -2    9.59    0.49
  -6  -9  -2   10.38    0.63
   6   9   2    9.76    0.52
   6   9   2   10.09    0.61
  -7  -9  -2    1.50    0.24
  -7  -9  -2    1.10    0.22
  -7  -9  -2    0.96    0.30
   7   9   2    1.27    0.27
   7   9   2    1.01    0.21
  -8  -9  -2    5.73    0.38
  -8  -9  -2    6.65    0.44
   8   9   2    6.54    0.43
   8   9   2    6.63    0.49
  -9  -9  -2    5.18    0.41
  -9  -9  -2    3.94    0.33
   9   9   2    5.73    0.50
   9   9   2    4.57    0.40
 -10  -9  -2    4.32    0.39
 -10  -9  -2    3.89    0.32
  10   9   2    4.93    0.42
 -11  -9  -2   -0.02    0.21
  11   9   2    0.42    0.27
   9 -10  -2    4.39    0.41
   8 -10  -2   -0.27    0.22
   7 -10  -2    0.20    0.21
   6 -10  -2    3.56    0.39
   6 -10  -2    3.69    0.33
   5 -10  -2    0.65    0.20
   5 -10  -2    0.64    0.27
   4 -10  -2    1.60    0.24
   4 -10  -2    1.40    0.27
   3 -10  -2   11.53    0.57
   3 -10  -2   11.93    0.68
  -3  10   2   11.61    0.54
   2 -10  -2   22.14    1.08
   2 -10  -2   21.55    0.94
   2 -10  -2   20.93    0.87
  -2  10   2   23.13    0.90
   1 -10  -2    4.68    0.40
   1 -10  -2    5.37    0.35
   1 -10  -2    4.83    0.37
  -1  10   2    4.82    0.32
   0 -10  -2   26.71    1.26
   0 -10  -2   25.73    0.94
   0 -10  -2   26.47    1.03
   0 -10  -2   25.88    1.10
   0  10   2   27.20    1.07
   0  10   2   27.20    0.86
  -1 -10  -2    6.06    0.35
  -1 -10  -2    6.75    0.43
  -1 -10  -2    7.72    0.51
  -1 -10  -2    6.27    0.40
   1  10   2    6.78    0.27
   1  10   2    7.59    0.46
   1  10   2    8.06    0.39
  -2 -10  -2    4.95    0.30
  -2 -10  -2    4.40    0.34
  -2 -10  -2    5.23    0.38
  -2 -10  -2    4.86    0.42
   2  10   2    5.35    0.42
   2  10   2    5.74    0.34
  -3 -10  -2    4.27    0.29
  -3 -10  -2    4.64    0.37
  -3 -10  -2    5.06    0.44
  -3 -10  -2    4.03    0.35
   3  10   2    4.91    0.41
   3  10   2    5.10    0.34
  -4 -10  -2   14.30    0.69
  -4 -10  -2   13.26    0.56
  -4 -10  -2   15.63    0.82
  -4 -10  -2   13.77    0.63
   4  10   2   15.28    0.67
   4  10   2   15.11    0.77
  -5 -10  -2   11.98    0.62
  -5 -10  -2   13.46    0.75
  -5 -10  -2   11.37    0.57
   5  10   2   12.77    0.61
   5  10   2   13.67    0.71
  -6 -10  -2    2.34    0.28
  -6 -10  -2    2.00    0.25
  -6 -10  -2    2.61    0.36
   6  10   2    2.24    0.31
   6  10   2    2.49    0.26
  -7 -10  -2    0.99    0.23
  -7 -10  -2    0.89    0.23
   7  10   2    0.80    0.28
   7  10   2    1.00    0.24
  -8 -10  -2    0.26    0.22
  -8 -10  -2    0.20    0.22
   8  10   2    0.54    0.23
  -9 -10  -2    3.75    0.36
  -9 -10  -2    2.85    0.30
 -10 -10  -2    2.73    0.30
 -10 -10  -2    3.70    0.38
  10  10   2    3.44    0.37
   8 -11  -2    2.44    0.34
   7 -11  -2    4.47    0.41
   6 -11  -2    0.90    0.26
   5 -11  -2    3.00    0.33
   4 -11  -2    2.87    0.37
   4 -11  -2    2.83    0.31
   3 -11  -2   10.13    0.64
   3 -11  -2    9.55    0.52
   2 -11  -2    5.27    0.40
   2 -11  -2    5.91    0.49
   1 -11  -2    3.19    0.30
   1 -11  -2    2.89    0.35
   1 -11  -2    3.22    0.31
  -1  11   2    3.25    0.28
   0 -11  -2   11.24    0.60
   0 -11  -2   12.93    0.73
   0 -11  -2   12.37    0.58
   0  11   2   13.02    0.58
  -1 -11  -2    4.08    0.34
  -1 -11  -2    3.93    0.41
  -1 -11  -2    4.08    0.36
   1  11   2    4.56    0.32
  -2 -11  -2    3.68    0.34
  -2 -11  -2    3.96    0.41
  -2 -11  -2    4.05    0.31
  -2 -11  -2    3.68    0.32
   2  11   2    4.20    0.32
  -3 -11  -2    7.72    0.40
  -3 -11  -2    8.57    0.59
  -3 -11  -2    7.43    0.44
  -3 -11  -2    7.50    0.46
   3  11   2    8.18    0.45
  -4 -11  -2    1.50    0.32
  -4 -11  -2    1.09    0.23
  -4 -11  -2    1.57    0.25
   4  11   2    1.43    0.23
  -5 -11  -2    3.71    0.36
  -5 -11  -2    5.33    0.50
  -5 -11  -2    5.08    0.37
   5  11   2    5.27    0.38
  -6 -11  -2   15.42    0.86
  -6 -11  -2   15.35    0.73
  -6 -11  -2   13.54    0.66
   6  11   2   14.43    0.69
  -7 -11  -2    3.31    0.32
  -7 -11  -2    3.64    0.36
   7  11   2    4.04    0.36
  -8 -11  -2    1.98    0.29
  -8 -11  -2    2.58    0.33
   8  11   2    2.02    0.29
  -9 -11  -2    2.42    0.31
  -9 -11  -2    3.34    0.38
   9  11   2    3.18    0.36
   6 -12  -2    3.09    0.36
   5 -12  -2    7.65    0.51
   4 -12  -2    3.54    0.37
   3 -12  -2    2.71    0.31
   2 -12  -2    1.32    0.25
   2 -12  -2    1.15    0.31
   1 -12  -2    7.48    0.47
   1 -12  -2    6.85    0.56
   0 -12  -2    0.07    0.20
   0 -12  -2    0.12    0.27
   0 -12  -2    0.12    0.22
   0  12   2   -0.08    0.17
  -1 -12  -2    1.80    0.32
  -1 -12  -2    1.66    0.27
  -1 -12  -2    1.82    0.28
   1  12   2    1.44    0.22
  -2 -12  -2    2.07    0.29
  -2 -12  -2    1.94    0.37
  -2 -12  -2    1.71    0.28
   2  12   2    2.27    0.26
  -3 -12  -2    1.84    0.29
  -3 -12  -2    1.84    0.34
  -3 -12  -2    2.07    0.29
   3  12   2    1.91    0.24
  -4 -12  -2    1.72    0.28
  -4 -12  -2    1.64    0.27
  -4 -12  -2    1.88    0.37
   4  12   2    1.71    0.25
  -5 -12  -2    4.52    0.47
  -5 -12  -2    4.13    0.38
  -5 -12  -2    4.19    0.36
   5  12   2    4.39    0.37
  -6 -12  -2    0.50    0.25
  -6 -12  -2   -0.15    0.25
   6  12   2    0.27    0.22
  -7 -12  -2    0.25    0.26
  -7 -12  -2    1.13    0.28
   7  12   2    1.27    0.27
  -8 -12  -2    1.46    0.29
  -8 -12  -2    1.85    0.33
   8  12   2    1.24    0.29
   5 -13  -2    5.68    0.48
   4 -13  -2    4.42    0.42
   3 -13  -2   18.97    0.91
   2 -13  -2    5.70    0.46
   1 -13  -2    2.38    0.32
   0 -13  -2    6.35    0.48
  -1 -13  -2    1.07    0.27
  -1 -13  -2    0.66    0.27
  -2 -13  -2    0.86    0.28
  -2 -13  -2    1.20    0.29
  -3 -13  -2    1.88    0.30
  -3 -13  -2    1.59    0.30
  -3 -13  -2    1.89    0.40
   3  13   2    1.32    0.25
  -4 -13  -2    7.26    0.52
  -4 -13  -2    5.89    0.46
   4  13   2    7.85    0.46
  -5 -13  -2   -0.30    0.23
  -5 -13  -2   -0.03    0.26
   5  13   2    0.39    0.23
  -6 -13  -2    1.63    0.31
  -6 -13  -2    0.70    0.28
   6  13   2    0.95    0.26
   2 -14  -2    1.15    0.31
   1 -14  -2    1.93    0.34
   0 -14  -2   -0.19    0.23
  -1 -14  -2    5.34    0.45
  -2 -14  -2    2.42    0.35
  -2 -14  -2    2.35    0.35
  -3 -14  -2    8.76    0.55
  -3 -14  -2    7.19    0.51
  -3 -13   3    0.96    0.31
  -2 -13   3    2.93    0.35
  -1 -13   3    0.15    0.26
   0 -13   3    0.43    0.27
   1 -13   3    2.50    0.35
   2 -13   3    0.63    0.28
  -6 -12   3    1.53    0.30
  -6 -12   3    1.57    0.30
  -5 -12   3    2.85    0.35
  -4 -12   3    7.48    0.52
  -3 -12   3    8.46    0.54
  -2 -12   3    0.51    0.25
  -1 -12   3    3.04    0.34
   0 -12   3    0.83    0.26
   1 -12   3    2.11    0.31
   2 -12   3    1.15    0.28
   3 -12   3   10.72    0.61
   4 -12   3   -0.27    0.23
   5 -12   3    0.31    0.24
  -8 -11   3    0.59    0.27
  -7 -11   3    4.64    0.43
  -6 -11   3    0.77    0.27
  -5 -11   3    0.55    0.25
  -4 -11   3    1.24    0.26
  -4 -11   3    0.81    0.32
  -3 -11   3   -0.03    0.20
  -3 -11   3    0.16    0.26
  -2 -11   3    4.84    0.47
  -2 -11   3    5.30    0.41
  -1 -11   3    3.62    0.40
  -1 -11   3    4.11    0.34
   0 -11   3    1.58    0.26
   0 -11   3    1.47    0.31
   1 -11   3    4.87    0.45
   1 -11   3    4.12    0.36
   2 -11   3    6.49    0.44
   3 -11   3    0.09    0.21
   4 -11   3    5.81    0.45
   5 -11   3    5.36    0.41
   6 -11   3    0.77    0.26
   9  10  -3    1.91    0.30
  -9 -10   3    1.80    0.33
   8  10  -3    4.13    0.37
  -8 -10   3    3.42    0.38
   7  10  -3    3.30    0.32
  -7 -10   3    3.00    0.42
  -7 -10   3    3.11    0.35
   6  10  -3   10.76    0.56
  -6 -10   3   11.79    0.72
  -6 -10   3    9.60    0.57
   5  10  -3    0.30    0.18
  -5 -10   3    0.38    0.22
  -5 -10   3    0.22    0.26
   4  10  -3    4.49    0.33
  -4 -10   3    5.32    0.47
  -4 -10   3    4.73    0.38
  -3 -10   3    1.79    0.26
  -3 -10   3    2.09    0.31
  -2 -10   3    2.72    0.33
  -2 -10   3    2.99    0.29
  -1 -10   3    1.51    0.29
  -1 -10   3    1.43    0.24
   0 -10   3    3.34    0.31
   0 -10   3    4.38    0.40
   1 -10   3   13.33    0.63
   1 -10   3   12.64    0.72
   2 -10   3    5.83    0.47
   2 -10   3    6.06    0.40
   3 -10   3    2.11    0.27
   3 -10   3    2.33    0.31
   4 -10   3    1.89    0.30
   4 -10   3    2.13    0.27
   5 -10   3    5.18    0.38
   6 -10   3    0.35    0.23
   7 -10   3    1.60    0.27
   8 -10   3    0.77    0.25
  10   9  -3    9.15    0.57
 -10  -9   3    9.93    0.60
   9   9  -3    3.60    0.35
  -9  -9   3    3.75    0.39
   8   9  -3    0.16    0.21
  -8  -9   3   -0.23    0.29
  -8  -9   3    0.11    0.24
   7   9  -3    3.28    0.30
  -7  -9   3    3.41    0.34
  -7  -9   3    3.53    0.42
   6   9  -3    0.36    0.18
  -6  -9   3    0.50    0.17
  -6  -9   3    0.53    0.21
  -6  -9   3    0.15    0.26
   5   9  -3    1.11    0.20
  -5  -9   3    0.99    0.23
  -5  -9   3    0.96    0.28
   4   9  -3    3.17    0.28
  -4  -9   3    3.11    0.36
  -4  -9   3    2.99    0.28
   3   9  -3    4.69    0.30
  -3  -9   3    4.48    0.41
  -3  -9   3    4.55    0.35
   2   9  -3   24.16    0.95
  -2  -9   3   23.22    0.98
  -2  -9   3   23.29    1.13
   1   9  -3    1.24    0.16
  -1  -9   3    0.94    0.19
  -1  -9   3    1.29    0.26
   0  -9   3   28.75    1.15
   0  -9   3   28.09    1.32
   1  -9   3    7.59    0.42
   1  -9   3    6.46    0.47
   2  -9   3   15.29    0.68
   2  -9   3   14.80    0.78
   3  -9   3    3.88    0.36
   3  -9   3    3.45    0.30
   4  -9   3   11.49    0.65
   4  -9   3   12.06    0.57
   5  -9   3    7.42    0.51
   5  -9   3    6.80    0.42
   6  -9   3    0.74    0.27
   6  -9   3    1.34    0.24
   7  -9   3    2.79    0.29
   8  -9   3    7.52    0.48
   9  -9   3    0.41    0.24
  10   8  -3    5.02    0.40
 -10  -8   3    5.88    0.46
   9   8  -3    0.43    0.22
  -9  -8   3    0.16    0.23
   8   8  -3    0.47    0.21
  -8  -8   3    0.31    0.22
  -8  -8   3    0.82    0.31
   7   8  -3    1.70    0.23
  -7  -8   3    1.49    0.24
  -7  -8   3    1.82    0.31
   6   8  -3   12.50    0.59
  -6  -8   3   13.63    0.63
  -6  -8   3   12.74    0.51
  -6  -8   3   12.66    0.74
   5   8  -3   11.32    0.52
  -5  -8   3   10.99    0.64
  -5  -8   3   10.83    0.56
  -5  -8   3   11.08    0.46
   4   8  -3    1.15    0.18
   4   8  -3    1.13    0.23
  -4  -8   3    1.19    0.17
  -4  -8   3    1.14    0.25
  -4  -8   3    0.90    0.21
   3   8  -3   24.08    0.95
   3   8  -3   23.54    1.09
  -3  -8   3   23.25    0.98
  -3  -8   3   23.16    1.12
  -3  -8   3   23.94    0.83
   2   8  -3   12.87    0.56
   2   8  -3   12.75    0.66
  -2  -8   3   12.95    0.50
  -2  -8   3   13.10    0.70
  -2  -8   3   13.65    0.61
   1   8  -3   36.78    1.34
  -1  -8   3   33.77    1.56
  -1  -8   3   34.35    1.37
  -1  -8   3   35.27    1.13
   0   8  -3   10.72    0.47
   0  -8   3   10.39    0.59
   0  -8   3   11.12    0.42
   0  -8   3   10.68    0.52
  -1   8  -3   66.03    2.42
   1  -8   3   65.60    2.46
   1  -8   3   66.51    2.09
   1  -8   3   64.63    2.81
   2  -8   3   11.13    0.53
   2  -8   3   10.26    0.60
   2  -8   3   11.83    0.45
   3  -8   3   22.46    1.06
   3  -8   3   22.44    0.92
   4  -8   3    0.79    0.18
   4  -8   3    0.49    0.20
   5  -8   3    2.02    0.24
   5  -8   3    2.12    0.27
   6  -8   3    7.73    0.43
   6  -8   3    7.37    0.50
   7  -8   3    0.33    0.20
   7  -8   3    0.31    0.23
   8  -8   3    1.55    0.25
   9  -8   3    2.81    0.32
  10  -8   3    1.71    0.30
  11   7  -3    3.10    0.33
  11   7  -3    2.70    0.35
 -11  -7   3    3.26    0.37
  10   7  -3    8.98    0.52
  10   7  -3    7.93    0.49
 -10  -7   3    9.81    0.56
   9   7  -3    0.88    0.22
   9   7  -3    1.01    0.22
  -9  -7   3    0.91    0.23
  -9  -7   3    1.01    0.32
   8   7  -3    1.67    0.28
   8   7  -3    1.48    0.24
  -8  -7   3    1.82    0.31
  -8  -7   3    1.37    0.25
   7   7  -3    4.90    0.41
   7   7  -3    5.67    0.37
  -7  -7   3    5.26    0.44
  -7  -7   3    5.78    0.31
  -7  -7   3    5.95    0.39
   6   7  -3    2.90    0.30
   6   7  -3    3.37    0.28
  -6  -7   3    2.66    0.21
  -6  -7   3    2.66    0.32
  -6  -7   3    3.05    0.28
   5   7  -3    9.92    0.34
   5   7  -3    9.96    0.54
   5   7  -3    9.06    0.47
  -5  -7   3    8.84    0.41
  -5  -7   3    9.02    0.40
  -5  -7   3    9.50    0.49
  -5  -7   3   10.17    0.59
   4   7  -3   27.78    0.87
   4   7  -3   26.49    1.21
   4   7  -3   26.12    1.06
  -4  -7   3   25.07    1.23
  -4  -7   3   27.04    0.92
  -4  -7   3   26.61    1.08
   3   7  -3   34.09    1.51
   3   7  -3   35.19    1.32
  -3  -7   3   32.58    1.53
  -3  -7   3   37.55    1.55
  -3  -7   3   32.92    1.34
  -3  -7   3   33.73    1.14
   2   7  -3   27.58    1.21
   2   7  -3   28.01    1.06
  -2  -7   3   26.76    0.92
  -2  -7   3   27.82    1.24
  -2  -7   3   26.16    1.08
  -2  -7   3   26.67    1.23
   1   7  -3    3.90    0.29
   1   7  -3    3.81    0.23
  -1  -7   3    3.25    0.33
  -1  -7   3    3.84    0.20
  -1  -7   3    3.54    0.28
  -1  -7   3    4.00    0.21
  -1  -7   3    3.89    0.33
   0   7  -3   33.58    1.25
   0   7  -3   28.73    1.42
   0  -7   3   33.92    1.47
   0  -7   3   36.48    1.47
   0  -7   3   32.75    1.09
   0  -7   3   34.46    1.08
   0  -7   3   32.33    1.28
  -1   7  -3    9.42    0.39
  -1   7  -3    9.03    0.47
   1  -7   3    9.36    0.44
   1  -7   3    9.43    0.36
   1  -7   3    8.84    0.35
   1  -7   3    8.89    0.51
   1  -7   3    9.19    0.51
  -2   7  -3   41.90    1.78
  -2   7  -3   42.93    1.56
   2  -7   3   42.71    1.37
   2  -7   3   43.94    1.61
   2  -7   3   38.92    1.82
   3  -7   3   47.84    1.79
   3  -7   3   46.55    2.04
   4  -7   3   16.19    0.67
   4  -7   3   14.64    0.76
   5  -7   3   11.06    0.59
   5  -7   3   11.00    0.51
   6  -7   3   20.00    0.82
   6  -7   3   19.42    0.94
   7  -7   3    1.06    0.23
   7  -7   3    0.88    0.20
   8  -7   3    4.72    0.36
   8  -7   3    4.28    0.39
   9  -7   3    0.56    0.23
  10  -7   3   11.62    0.63
  12   6  -3    2.81    0.36
  12   6  -3    2.10    0.32
 -12  -6   3    3.11    0.35
  11   6  -3    2.40    0.32
  11   6  -3    2.16    0.31
 -11  -6   3    2.10    0.31
  10   6  -3    2.38    0.28
  10   6  -3    2.13    0.29
 -10  -6   3    2.43    0.31
   9   6  -3    3.77    0.34
   9   6  -3    3.76    0.32
   9   6  -3    4.24    0.41
  -9  -6   3    4.17    0.42
  -9  -6   3    3.91    0.35
   8   6  -3   11.95    0.55
   8   6  -3   12.56    0.68
   8   6  -3   11.61    0.58
  -8  -6   3   11.79    0.59
  -8  -6   3   12.53    0.70
   7   6  -3    2.87    0.26
   7   6  -3    2.01    0.22
   7   6  -3    2.37    0.30
  -7  -6   3    2.40    0.26
  -7  -6   3    1.82    0.19
  -7  -6   3    2.32    0.32
   6   6  -3   15.17    0.52
   6   6  -3   14.88    0.77
   6   6  -3   15.66    0.67
  -6  -6   3   15.53    0.58
  -6  -6   3   14.28    0.67
  -6  -6   3   14.25    0.55
  -6  -6   3   14.90    0.78
   5   6  -3   48.39    1.87
   5   6  -3   51.32    1.60
   5   6  -3   49.85    1.56
   5   6  -3   48.69    2.13
  -5  -6   3   49.98    1.89
  -5  -6   3   51.68    1.62
  -5  -6   3   47.53    2.15
  -5  -6   3   47.14    1.62
   4   6  -3   17.54    0.82
   4   6  -3   17.63    0.72
   4   6  -3   17.55    0.57
   4   6  -3   17.57    0.58
  -4  -6   3   16.69    0.61
  -4  -6   3   16.71    0.84
  -4  -6   3   17.73    0.63
  -4  -6   3   17.05    0.73
   3   6  -3   28.31    1.23
   3   6  -3   28.48    0.89
   3   6  -3   28.15    1.08
  -3  -6   3   28.23    1.25
  -3  -6   3   26.62    1.25
  -3  -6   3   27.44    0.93
  -3  -6   3   26.85    1.09
   2   6  -3    5.90    0.30
   2   6  -3    5.85    0.35
  -2  -6   3    5.19    0.32
  -2  -6   3    5.94    0.25
  -2  -6   3    5.19    0.37
  -2  -6   3    5.56    0.38
   1   6  -3    2.69    0.22
   1   6  -3    3.01    0.18
  -1  -6   3    2.51    0.16
  -1  -6   3    2.98    0.23
  -1  -6   3    2.34    0.16
  -1  -6   3    2.72    0.24
  -1  -6   3    2.46    0.23
   0   6  -3    7.89    0.36
   0  -6   3    8.52    0.32
   0  -6   3    8.94    0.45
   0  -6   3    8.40    0.45
   0  -6   3    8.32    0.31
   0  -6   3    7.97    0.39
  -1   6  -3   12.97    0.61
  -1   6  -3   13.59    0.53
   1  -6   3   13.17    0.46
   1  -6   3   13.94    0.48
   1  -6   3   13.43    0.64
   1  -6   3   12.46    0.64
   1  -6   3   13.20    0.56
  -2   6  -3    6.73    0.34
  -2   6  -3    6.73    0.28
   2  -6   3    6.22    0.38
   2  -6   3    6.20    0.25
   2  -6   3    6.69    0.33
   2  -6   3    6.66    0.39
  -3   6  -3   14.94    0.67
   3  -6   3   15.48    0.51
   3  -6   3   15.17    0.63
   3  -6   3   14.94    0.71
   3  -6   3   14.97    0.72
  -4   6  -3   56.45    2.36
   4  -6   3   57.55    1.82
   4  -6   3   57.18    2.12
   4  -6   3   55.94    2.41
   5  -6   3   61.76    2.66
   5  -6   3   63.46    2.34
   6  -6   3    2.13    0.25
   6  -6   3    2.38    0.22
   7  -6   3    7.40    0.47
   7  -6   3    7.62    0.42
   8  -6   3    1.78    0.23
   8  -6   3    1.89    0.27
   9  -6   3    4.24    0.34
   9  -6   3    4.42    0.41
  10  -6   3   18.87    0.84
  11  -6   3    4.21    0.38
  12   5  -3    3.05    0.36
  12   5  -3    3.23    0.35
 -12  -5   3    3.70    0.37
  11   5  -3    0.99    0.26
  11   5  -3    1.82    0.36
  11   5  -3    1.54    0.28
 -11  -5   3    1.55    0.28
  10   5  -3    2.63    0.29
  10   5  -3    2.16    0.28
  10   5  -3    2.77    0.37
 -10  -5   3    2.07    0.27
   9   5  -3   10.60    0.64
   9   5  -3   10.22    0.52
   9   5  -3    9.67    0.53
  -9  -5   3   10.57    0.55
  -9  -5   3   11.26    0.65
   8   5  -3   20.68    0.87
   8   5  -3   23.61    0.95
   8   5  -3   22.40    1.09
  -8  -5   3   21.82    0.79
  -8  -5   3   22.80    0.96
  -8  -5   3   23.35    1.10
   7   5  -3   70.45    2.57
   7   5  -3   74.10    2.74
   7   5  -3   75.99    3.13
  -7  -5   3   72.21    2.36
  -7  -5   3   74.18    2.76
  -7  -5   3   71.29    3.13
   6   5  -3   13.06    0.68
   6   5  -3   13.60    0.48
   6   5  -3   12.56    0.58
   6   5  -3   13.17    0.54
  -6  -5   3   12.60    0.60
  -6  -5   3   13.12    0.50
  -6  -5   3   13.34    0.49
  -6  -5   3   13.05    0.70
   5   5  -3    9.42    0.45
   5   5  -3   10.08    0.54
   5   5  -3    9.69    0.43
  -5  -5   3   10.64    0.41
  -5  -5   3    9.49    0.38
  -5  -5   3    9.43    0.55
  -5  -5   3   10.13    0.47
   4   5  -3   15.11    0.72
   4   5  -3   14.12    0.62
   4   5  -3   15.99    0.52
   4   5  -3   14.90    0.51
  -4  -5   3   14.81    0.74
  -4  -5   3   14.67    0.64
  -4  -5   3   14.97    0.54
  -4  -5   3   15.51    0.55
  -4  -5   3   15.42    0.74
   3   5  -3   27.29    1.23
   3   5  -3   27.69    0.89
   3   5  -3   29.26    0.90
   3   5  -3   27.26    1.07
  -3  -5   3   28.33    1.24
  -3  -5   3   27.40    1.24
  -3  -5   3   27.92    0.93
  -3  -5   3   28.07    1.09
   2   5  -3    6.43    0.36
   2   5  -3    6.36    0.31
   2   5  -3    6.97    0.25
  -2  -5   3    6.46    0.38
  -2  -5   3    7.16    0.39
  -2  -5   3    6.57    0.26
  -2  -5   3    6.01    0.32
   1   5  -3   44.04    1.65
   1   5  -3   43.80    1.88
  -1  -5   3   43.47    1.67
  -1  -5   3   45.89    1.44
  -1  -5   3   44.52    1.90
  -1  -5   3   44.85    1.90
  -1  -5   3   45.90    1.41
   0   5  -3   14.49    0.58
   0  -5   3   14.61    0.60
   0  -5   3   14.76    0.69
   0  -5   3   15.15    0.69
   0  -5   3   15.07    0.50
   0  -5   3   14.67    0.50
  -1   5  -3   22.24    0.97
  -1   5  -3   22.70    0.85
   1  -5   3   22.37    0.99
   1  -5   3   21.70    0.87
   1  -5   3   23.09    0.75
   1  -5   3   23.70    0.73
   1  -5   3   22.22    0.99
  -2   5  -3   28.87    1.25
   2  -5   3   30.03    1.12
   2  -5   3   29.15    1.28
   2  -5   3   28.70    0.94
   2  -5   3   30.65    0.95
   2  -5   3   29.77    1.27
  -3   5  -3  112.51    4.52
   3  -5   3  106.85    3.45
   3  -5   3  109.35    4.00
   3  -5   3  108.76    4.55
   3  -5   3  107.55    4.54
   3  -5   3  112.49    3.45
  -4   5  -3   30.25    1.25
   4  -5   3   31.15    0.96
   4  -5   3   28.21    1.29
   4  -5   3   28.69    0.95
   4  -5   3   30.77    1.29
   4  -5   3   28.11    1.13
   4  -5   3   30.75    1.06
  -5   5  -3    7.53    0.36
   5  -5   3    7.57    0.28
   5  -5   3    7.41    0.37
   5  -5   3    7.38    0.43
   5  -5   3    7.63    0.43
   6  -5   3    4.80    0.30
   6  -5   3    4.17    0.32
   7  -5   3    7.63    0.41
   7  -5   3    7.49    0.46
   8  -5   3    0.56    0.18
   8  -5   3    0.35    0.21
   9  -5   3    5.67    0.38
   9  -5   3    5.48    0.43
  10  -5   3    2.26    0.28
  11  -5   3    0.66    0.25
  12   4  -3    0.45    0.25
  12   4  -3    0.10    0.25
  12   4  -3   -0.11    0.25
 -12  -4   3    0.52    0.24
  11   4  -3    3.71    0.44
  11   4  -3    3.88    0.36
  11   4  -3    3.26    0.33
  11   4  -3    2.92    0.31
 -11  -4   3    4.07    0.35
  10   4  -3    6.55    0.43
  10   4  -3    6.07    0.41
  10   4  -3    7.27    0.43
  10   4  -3    6.61    0.51
 -10  -4   3    7.56    0.45
   9   4  -3    6.04    0.39
   9   4  -3    5.44    0.37
   9   4  -3    5.67    0.46
   9   4  -3    5.90    0.38
  -9  -4   3    6.93    0.42
  -9  -4   3    6.72    0.49
   8   4  -3    2.66    0.25
   8   4  -3    2.50    0.26
   8   4  -3    2.44    0.32
   8   4  -3    2.90    0.26
  -8  -4   3    2.55    0.30
  -8  -4   3    2.20    0.19
  -8  -4   3    2.70    0.27
   7   4  -3   10.68    0.59
   7   4  -3    9.73    0.49
   7   4  -3    9.60    0.46
   7   4  -3   10.30    0.40
  -7  -4   3   10.58    0.59
  -7  -4   3   10.06    0.42
  -7  -4   3    9.97    0.40
  -7  -4   3    9.74    0.51
   6   4  -3   17.27    0.59
   6   4  -3   17.39    0.67
   6   4  -3   16.10    0.82
   6   4  -3   16.95    0.71
  -6  -4   3   16.81    0.83
  -6  -4   3   16.46    0.60
  -6  -4   3   15.96    0.72
  -6  -4   3   17.05    0.60
   5   4  -3   20.08    0.66
   5   4  -3   19.01    0.74
   5   4  -3   19.41    0.79
   5   4  -3   19.91    0.91
  -5  -4   3   19.88    0.68
  -5  -4   3   18.88    0.67
  -5  -4   3   19.18    0.91
  -5  -4   3   20.15    0.80
   4   4  -3    3.19    0.20
   4   4  -3    3.19    0.26
   4   4  -3    2.94    0.22
  -4  -4   3    3.45    0.19
  -4  -4   3    3.79    0.29
  -4  -4   3    3.47    0.19
  -4  -4   3    3.27    0.23
  -4  -4   3    3.70    0.29
   3   4  -3   72.56    2.67
   3   4  -3   72.57    3.04
   3   4  -3   75.01    2.31
   3   4  -3   71.11    2.27
  -3  -4   3   73.65    2.32
  -3  -4   3   78.34    3.06
  -3  -4   3   70.65    2.68
  -3  -4   3   67.55    3.05
   2   4  -3   23.26    0.91
   2   4  -3   21.90    1.03
   2   4  -3   24.31    0.76
   2   4  -3   23.71    0.76
  -2  -4   3   24.10    1.05
  -2  -4   3   24.66    1.05
  -2  -4   3   25.14    0.92
  -2  -4   3   23.17    0.78
   1   4  -3   15.21    0.60
   1   4  -3   15.02    0.69
   1   4  -3   15.81    0.70
  -1  -4   3   15.34    0.62
  -1  -4   3   15.96    0.52
  -1  -4   3   15.86    0.52
  -1  -4   3   15.58    0.71
  -1  -4   3   15.36    0.71
   0   4  -3   56.18    2.34
   0   4  -3   56.27    2.05
   0  -4   3   56.66    1.76
   0  -4   3   56.10    1.78
   0  -4   3   54.81    2.35
   0  -4   3   56.78    2.06
   0  -4   3   55.59    2.34
  -1   4  -3  174.60    7.02
  -1   4  -3  171.25    6.17
  -1   4  -3  168.72    7.02
   1  -4   3  172.09    5.29
   1  -4   3  170.58    6.19
   1  -4   3  171.91    7.03
   1  -4   3  168.20    6.19
   1  -4   3  169.65    7.03
  -2   4  -3   45.06    1.89
  -2   4  -3   45.99    1.89
   2  -4   3   46.83    1.68
   2  -4   3   45.46    1.68
   2  -4   3   44.42    1.91
   2  -4   3   45.13    1.91
  -3   4  -3   16.07    0.70
  -3   4  -3   16.13    0.70
   3  -4   3   16.65    0.73
   3  -4   3   16.16    0.64
   3  -4   3   16.25    0.73
   3  -4   3   16.95    0.64
  -4   4  -3   21.20    0.91
   4  -4   3   21.79    0.95
   4  -4   3   21.82    0.95
   4  -4   3   21.41    0.83
   4  -4   3   21.59    0.77
  -5   4  -3   43.08    1.81
   5  -4   3   42.83    1.63
   5  -4   3   43.85    1.52
   5  -4   3   42.48    1.85
   5  -4   3   45.12    1.85
   5  -4   3   43.23    1.38
   5  -4   3   44.00    1.38
  -6   4  -3   39.68    1.64
   6  -4   3   37.39    1.69
   6  -4   3   39.32    1.49
   6  -4   3   40.57    1.69
   6  -4   3   39.27    1.27
   7  -4   3   14.10    0.60
   7  -4   3   13.35    0.68
   8  -4   3   22.19    0.89
   8  -4   3   20.94    1.01
   9  -4   3    0.60    0.18
   9  -4   3    0.85    0.22
  10  -4   3    5.31    0.39
  10  -4   3    5.30    0.42
  11  -4   3    2.18    0.28
  12  -4   3    7.39    0.49
  13   3  -3    0.74    0.27
  13   3  -3    0.88    0.29
  13   3  -3    0.76    0.26
  12   3  -3   -0.03    0.24
  12   3  -3   -0.10    0.24
  12   3  -3    0.29    0.23
 -12  -3   3    0.29    0.23
  11   3  -3    5.37    0.42
  11   3  -3    5.94    0.41
  11   3  -3    4.72    0.39
  11   3  -3    4.73    0.48
 -11  -3   3    5.46    0.41
  10   3  -3    2.98    0.35
  10   3  -3    2.11    0.27
  10   3  -3    2.61    0.28
  10   3  -3    2.80    0.28
 -10  -3   3    3.24    0.30
   9   3  -3    8.53    0.47
   9   3  -3    8.85    0.47
   9   3  -3    8.84    0.58
  -9  -3   3    8.38    0.55
  -9  -3   3    9.35    0.49
   8   3  -3    2.24    0.24
   8   3  -3    2.48    0.30
   8   3  -3    2.68    0.19
   8   3  -3    2.80    0.25
  -8  -3   3    2.54    0.18
  -8  -3   3    2.56    0.25
  -8  -3   3    2.80    0.32
   7   3  -3   25.49    1.19
   7   3  -3   26.77    0.88
   7   3  -3   25.61    0.98
   7   3  -3   26.49    1.05
   7   3  -3   25.40    1.05
  -7  -3   3   25.76    1.04
  -7  -3   3   25.55    0.88
  -7  -3   3   25.27    1.19
  -7  -3   3   26.79    0.88
   6   3  -3   18.12    0.86
   6   3  -3   18.11    0.62
   6   3  -3   18.92    0.75
   6   3  -3   18.69    0.70
   6   3  -3   18.07    0.75
  -6  -3   3   17.12    0.62
  -6  -3   3   17.26    0.75
  -6  -3   3   17.45    0.62
  -6  -3   3   17.18    0.85
   5   3  -3   63.21    2.18
   5   3  -3   63.93    2.32
   5   3  -3   63.77    2.31
   5   3  -3   61.71    2.63
   5   3  -3   60.97    1.99
  -5  -3   3   61.08    2.32
  -5  -3   3   61.67    2.64
  -5  -3   3   63.31    2.00
  -5  -3   3   60.03    2.00
   4   3  -3   13.91    0.48
   4   3  -3   13.66    0.57
   4   3  -3   13.82    0.54
   4   3  -3   13.34    0.65
  -4  -3   3   14.51    0.49
  -4  -3   3   14.09    0.67
  -4  -3   3   13.87    0.48
  -4  -3   3   14.52    0.67
  -4  -3   3   13.27    0.57
   3   3  -3   42.45    1.63
   3   3  -3   44.32    1.86
   3   3  -3   42.91    1.54
   3   3  -3   46.64    1.87
  -3  -3   3   43.43    1.42
  -3  -3   3   44.21    1.87
  -3  -3   3   43.42    1.64
  -3  -3   3   44.87    1.87
  -3  -3   3   43.45    1.42
   2   3  -3   33.89    1.29
   2   3  -3   35.34    1.10
   2   3  -3   34.68    1.47
   2   3  -3   33.32    1.09
   2   3  -3   32.95    1.46
  -2  -3   3   35.88    1.48
  -2  -3   3   34.12    1.30
  -2  -3   3   34.59    1.48
  -2  -3   3   35.13    1.11
   1   3  -3  179.60    6.86
   1   3  -3  187.44    7.79
   1   3  -3  189.57    5.86
   1   3  -3  195.47    7.80
  -1  -3   3  190.26    7.80
  -1  -3   3  179.36    7.80
  -1  -3   3  188.23    6.87
  -1  -3   3  194.36    6.87
  -1  -3   3  197.35    5.86
  -1  -3   3  195.74    5.97
   0   3  -3  430.07   15.70
   0   3  -3  412.97   17.87
   0   3  -3  423.86   15.73
   0   3  -3  444.12   17.85
   0  -3   3  431.79   15.75
   0  -3   3  456.11   15.76
   0  -3   3  447.63   17.91
   0  -3   3  433.13   17.87
   0  -3   3  431.54   13.47
  -1   3  -3   17.63    0.74
  -1   3  -3   18.21    0.74
  -1   3  -3   18.07    0.64
  -1   3  -3   14.88    0.64
   1  -3   3   18.35    0.58
   1  -3   3   17.64    0.76
   1  -3   3   17.59    0.66
   1  -3   3   17.62    0.76
   1  -3   3   18.69    0.66
  -2   3  -3   48.65    2.02
  -2   3  -3   49.03    2.02
   2  -3   3   47.77    1.79
   2  -3   3   49.08    2.04
   2  -3   3   50.15    1.79
   2  -3   3   49.22    2.04
  -3   3  -3   39.74    1.66
   3  -3   3   40.11    1.68
   3  -3   3   40.31    1.48
   3  -3   3   40.25    1.68
   3  -3   3   40.45    1.48
  -4   3  -3    9.71    0.44
  -4   3  -3   10.08    0.44
   4  -3   3   10.10    0.41
   4  -3   3   10.28    0.41
   4  -3   3   10.15    0.48
   4  -3   3   10.25    0.47
  -5   3  -3   25.98    1.11
   5  -3   3   26.50    1.15
   5  -3   3   25.88    1.01
   5  -3   3   26.19    1.14
   5  -3   3   27.51    0.94
  -6   3  -3    9.96    0.45
   6  -3   3   10.36    0.35
   6  -3   3    9.68    0.40
   6  -3   3    9.85    0.34
   6  -3   3    9.94    0.51
   6  -3   3    9.02    0.49
   6  -3   3   10.30    0.44
   7  -3   3   39.00    1.47
   7  -3   3   38.08    1.68
   7  -3   3   38.97    1.26
   8  -3   3    9.12    0.53
   8  -3   3    9.58    0.46
   9  -3   3    6.85    0.39
   9  -3   3    6.98    0.46
  10  -3   3    8.40    0.46
  11  -3   3    0.64    0.22
  12  -3   3    0.93    0.26
  13   2  -3    0.89    0.30
  13   2  -3    0.91    0.28
 -13  -2   3    0.58    0.16
  12   2  -3    0.16    0.23
  12   2  -3    0.25    0.25
  11   2  -3    0.07    0.22
  11   2  -3   -0.16    0.20
  11   2  -3    0.25    0.26
 -11  -2   3    0.34    0.20
  10   2  -3    5.07    0.32
  10   2  -3    5.36    0.37
  10   2  -3    5.07    0.36
  10   2  -3    4.47    0.43
 -10  -2   3    5.72    0.38
   9   2  -3    3.59    0.29
   9   2  -3    3.64    0.32
   9   2  -3    3.08    0.23
   9   2  -3    2.90    0.34
  -9  -2   3    4.93    0.40
  -9  -2   3    4.03    0.32
   8   2  -3   18.43    0.65
   8   2  -3   17.22    0.72
   8   2  -3   16.74    0.89
   8   2  -3   17.69    0.65
   8   2  -3   18.99    0.79
  -8  -2   3   18.56    0.77
  -8  -2   3   17.86    0.63
  -8  -2   3   18.45    0.90
   7   2  -3   32.16    1.16
   7   2  -3   29.72    1.05
   7   2  -3   31.88    1.05
   7   2  -3   31.30    1.42
   7   2  -3   30.97    1.23
  -7  -2   3   32.81    1.24
  -7  -2   3   30.91    1.41
  -7  -2   3   31.98    1.04
  -7  -2   3   31.00    1.04
   6   2  -3    9.73    0.43
   6   2  -3    9.11    0.40
   6   2  -3    8.68    0.35
   6   2  -3    9.06    0.50
   6   2  -3    9.28    0.35
  -6  -2   3    9.22    0.35
  -6  -2   3    8.73    0.49
  -6  -2   3    8.78    0.35
  -6  -2   3    9.06    0.43
   5   2  -3    5.02    0.28
   5   2  -3    4.77    0.33
   5   2  -3    5.49    0.23
   5   2  -3    4.95    0.22
   5   2  -3    4.87    0.26
  -5  -2   3    4.66    0.22
  -5  -2   3    5.00    0.32
  -5  -2   3    4.88    0.27
  -5  -2   3    4.82    0.22
   4   2  -3   26.05    1.01
   4   2  -3   26.17    0.94
   4   2  -3   26.70    1.15
   4   2  -3   26.65    0.86
   4   2  -3   26.68    1.15
  -4  -2   3   25.71    0.86
  -4  -2   3   26.95    1.15
  -4  -2   3   25.31    0.86
  -4  -2   3   24.24    1.19
  -4  -2   3   27.04    1.01
   3   2  -3  413.66   16.52
   3   2  -3  397.42   14.55
   3   2  -3  393.52   12.63
   3   2  -3  378.15   13.73
   3   2  -3  395.96   14.57
   3   2  -3  414.20   16.42
  -3  -2   3  429.37   16.45
  -3  -2   3  395.52   14.52
  -3  -2   3  383.68   12.59
  -3  -2   3  394.00   12.64
  -3  -2   3  403.36   16.49
   2   2  -3   63.33    2.55
   2   2  -3   63.69    1.94
   2   2  -3   61.68    2.11
   2   2  -3   59.25    2.24
   2   2  -3   59.96    2.55
  -2  -2   3   61.54    1.94
  -2  -2   3   56.20    2.55
  -2  -2   3   64.70    2.55
  -2  -2   3   60.30    2.25
   1   2  -3   13.75    0.52
   1   2  -3   13.64    0.45
   1   2  -3   13.95    0.60
   1   2  -3   13.50    0.52
  -1  -2   3   13.48    0.60
  -1  -2   3   13.42    0.53
  -1  -2   3   13.50    0.53
  -1  -2   3   13.95    0.44
  -1  -2   3   13.68    0.60
   0   2  -3   14.34    0.47
   0   2  -3   14.52    0.53
   0   2  -3   12.57    0.53
   0   2  -3   14.50    0.61
   0   2  -3   14.72    0.61
   0  -2   3   14.31    0.54
   0  -2   3   14.68    0.61
   0  -2   3   14.28    0.62
   0  -2   3   14.48    0.54
   0  -2   3   14.35    0.47
   1  -2   3   23.63    0.87
   1  -2   3   24.05    0.76
   1  -2   3   23.85    0.99
   1  -2   3   23.23    0.87
   1  -2   3   23.55    0.99
   2  -2   3  107.61    3.91
   2  -2   3  110.90    4.44
   2  -2   3  107.92    3.91
   2  -2   3  106.14    4.44
   3  -2   3  109.22    3.96
   3  -2   3  109.46    3.96
   3  -2   3  108.72    4.49
   3  -2   3  109.11    4.50
  -4   2  -3  127.81    5.30
  -4   2  -3  130.50    5.30
   4  -2   3  129.32    4.69
   4  -2   3  132.58    5.33
   4  -2   3  124.82    5.33
   4  -2   3  131.54    4.69
  -5   2  -3    8.74    0.40
   5  -2   3    9.18    0.38
   5  -2   3    8.95    0.44
   5  -2   3    8.53    0.44
   5  -2   3    9.13    0.34
   5  -2   3    9.07    0.38
  -6   2  -3    7.19    0.35
   6  -2   3    7.26    0.39
   6  -2   3    6.86    0.26
   6  -2   3    7.00    0.25
   6  -2   3    7.10    0.31
   6  -2   3    7.44    0.34
   6  -2   3    7.07    0.40
  -7   2  -3   72.70    3.05
   7  -2   3   71.94    3.09
   7  -2   3   75.49    3.09
   7  -2   3   71.92    2.72
   7  -2   3   74.93    2.34
   8  -2   3   18.59    0.77
   8  -2   3   18.28    0.87
   9  -2   3   19.11    0.81
  10  -2   3    2.25    0.37
  11  -2   3    1.03    0.22
  12  -2   3    1.54    0.27
  13  -2   3    0.59    0.26
  13   1  -3    0.67    0.26
  12   1  -3    0.41    0.25
  12   1  -3    0.33    0.25
  11   1  -3    1.04    0.32
  11   1  -3    0.87    0.25
  11   1  -3    0.84    0.24
 -11  -1   3    1.42    0.24
  10   1  -3   23.64    0.89
  10   1  -3   26.00    1.00
  10   1  -3   24.05    1.23
  10   1  -3   25.66    1.07
 -10  -1   3   27.54    1.06
   9   1  -3    8.20    0.44
   9   1  -3    8.15    0.46
   9   1  -3    8.24    0.38
   9   1  -3    8.44    0.54
   9   1  -3    8.43    0.37
  -9  -1   3    8.27    0.33
  -9  -1   3    8.65    0.53
  -9  -1   3    8.26    0.44
   8   1  -3   39.33    1.51
   8   1  -3   38.90    1.42
   8   1  -3   40.16    1.29
   8   1  -3   37.73    1.29
   8   1  -3   35.25    1.72
  -8  -1   3   39.52    1.72
  -8  -1   3   38.88    1.27
  -8  -1   3   38.44    1.50
  -8  -1   3   39.60    1.27
   7   1  -3   23.54    0.90
   7   1  -3   24.52    0.81
   7   1  -3   23.87    1.11
   7   1  -3   23.85    0.96
   7   1  -3   23.38    0.81
  -7  -1   3   24.00    0.96
  -7  -1   3   24.14    0.80
  -7  -1   3   21.61    1.08
  -7  -1   3   24.00    0.80
   6   1  -3   23.69    0.80
   6   1  -3   23.95    0.94
   6   1  -3   22.67    1.08
   6   1  -3   24.09    0.88
   6   1  -3   23.45    0.80
  -6  -1   3   23.58    0.94
  -6  -1   3   23.24    0.79
  -6  -1   3   24.12    0.79
  -6  -1   3   24.05    1.08
   5   1  -3   16.19    0.62
   5   1  -3   16.69    0.56
   5   1  -3   18.44    0.78
   5   1  -3   16.74    0.78
   5   1  -3   16.01    0.67
   5   1  -3   16.56    0.57
  -5  -1   3   15.36    0.76
  -5  -1   3   16.29    0.67
  -5  -1   3   16.19    0.56
  -5  -1   3   16.44    0.56
  -5  -1   3   15.98    0.76
   4   1  -3   84.57    2.62
   4   1  -3   87.25    3.44
   4   1  -3   83.79    2.62
   4   1  -3   80.58    3.02
   4   1  -3   82.10    2.85
   4   1  -3   80.77    3.43
  -4  -1   3   81.54    2.62
  -4  -1   3   81.40    3.02
  -4  -1   3   80.29    3.43
  -4  -1   3   81.11    2.62
   3   1  -3   84.46    3.40
   3   1  -3   81.04    2.59
   3   1  -3   80.51    2.82
   3   1  -3   83.50    3.40
   3   1  -3   79.58    2.59
   3   1  -3   77.16    2.99
  -3  -1   3   79.69    2.59
  -3  -1   3   80.33    3.40
  -3  -1   3   81.04    2.99
  -3  -1   3   81.58    2.59
  -3  -1   3   91.60    3.43
   2   1  -3   85.69    2.88
   2   1  -3   80.00    3.47
   2   1  -3   78.85    3.05
   2   1  -3   86.18    3.47
  -2  -1   3   82.47    2.65
  -2  -1   3   86.36    2.65
  -2  -1   3   85.74    3.06
  -2  -1   3   86.83    3.47
  -2  -1   3   82.31    3.05
   1   1  -3  194.29    8.08
   1   1  -3  192.58    6.08
   1   1  -3  196.05    7.11
   1   1  -3  198.01    7.11
  -1  -1   3  198.27    8.06
  -1  -1   3  191.43    7.13
  -1  -1   3  200.62    8.09
  -1  -1   3  199.32    6.19
  -1  -1   3  195.20    7.09
  -1  -1   3  196.26    6.72
   0   1  -3   55.59    1.75
   0   1  -3   57.50    2.31
   0   1  -3   55.95    2.30
   0  -1   3   55.45    2.31
   0  -1   3   55.92    2.31
   0  -1   3   57.12    1.75
   0  -1   3   56.81    2.03
   0  -1   3   54.64    2.03
   1  -1   3  265.20    8.23
   2  -1   3  316.76   12.80
   2  -1   3  307.92   12.79
   3  -1   3   79.21    3.28
   3  -1   3   79.82    2.89
   3  -1   3   79.76    2.89
   3  -1   3   79.61    3.28
  -4   1  -3  362.23   15.04
  -4   1  -3  366.40   15.06
   4  -1   3  374.65   15.11
   4  -1   3  362.33   15.07
   4  -1   3  367.76   13.29
   4  -1   3  368.32   13.28
  -5   1  -3  104.32    4.32
  -5   1  -3  103.23    4.32
  -5   1  -3  104.94    3.79
   5  -1   3  108.01    3.60
   5  -1   3  102.62    3.82
   5  -1   3  106.51    4.34
   5  -1   3  102.94    4.34
   5  -1   3  107.25    3.82
  -6   1  -3    3.26    0.16
  -6   1  -3    3.49    0.22
   6  -1   3    3.37    0.20
   6  -1   3    3.44    0.15
   6  -1   3    3.61    0.22
   6  -1   3    3.22    0.25
   6  -1   3    3.44    0.16
   6  -1   3    3.54    0.25
  -7   1  -3   29.66    1.28
  -7   1  -3   29.38    1.11
   7  -1   3   30.92    1.32
   7  -1   3   30.14    1.16
   7  -1   3   29.82    0.98
   7  -1   3   29.01    1.07
   8  -1   3    7.84    0.39
   8  -1   3    6.96    0.52
   9  -1   3    9.28    0.45
   9  -1   3    7.85    0.59
  10  -1   3    2.96    0.27
  11  -1   3    1.89    0.32
  11  -1   3    2.16    0.26
  12  -1   3    1.64    0.29
  13  -1   3    3.46    0.36
  13   0  -3    6.19    0.49
  12   0  -3    3.40    0.35
  12   0  -3    3.17    0.34
  11   0  -3    5.10    0.48
  11   0  -3    6.63    0.43
  11   0  -3    5.64    0.41
 -11   0   3    6.12    0.40
  10   0  -3    4.30    0.35
  10   0  -3    3.76    0.42
  10   0  -3    5.04    0.35
 -10   0   3    4.04    0.34
   9   0  -3    7.88    0.58
   9   0  -3    9.19    0.48
   9   0  -3    9.32    0.47
   9   0  -3    9.10    0.41
   9   0  -3    9.48    0.40
  -9   0   3   10.24    0.58
  -9   0   3    8.48    0.34
  -9   0   3   10.15    0.49
   8   0  -3    2.33    0.19
   8   0  -3    2.20    0.22
   8   0  -3    2.34    0.30
   8   0  -3    1.96    0.22
   8   0  -3    2.15    0.18
  -8   0   3    2.17    0.17
  -8   0   3    2.32    0.23
  -8   0   3    2.20    0.28
  -8   0   3    1.97    0.16
   7   0  -3   88.11    2.78
   7   0  -3   86.74    3.03
   7   0  -3   85.46    3.21
   7   0  -3   84.42    2.78
  -7   0   3   87.75    3.21
  -7   0   3   86.06    3.65
  -7   0   3   89.93    3.02
  -7   0   3   85.68    2.76
  -7   0   3   86.23    2.76
   6   0  -3   32.59    1.07
   6   0  -3   32.03    1.18
   6   0  -3   29.14    1.46
   6   0  -3   31.29    1.25
   6   0  -3   36.10    1.45
   6   0  -3   32.85    1.07
  -6   0   3   31.40    1.43
  -6   0   3   33.39    1.25
  -6   0   3   32.32    1.06
  -6   0   3   32.89    1.06
  -6   0   3   33.44    1.17
   5   0  -3   65.80    2.12
   5   0  -3   71.79    2.80
   5   0  -3   64.00    2.45
   5   0  -3   65.64    2.12
   5   0  -3   62.40    2.82
   5   0  -3   69.99    2.32
  -5   0   3   65.32    2.45
  -5   0   3   66.95    2.12
  -5   0   3   66.79    2.31
  -5   0   3   66.06    2.79
  -5   0   3   66.29    2.12
  -5   0   3   65.19    2.79
   4   0  -3   67.51    2.68
   4   0  -3   64.03    2.03
   4   0  -3   63.28    2.21
   4   0  -3   63.78    2.35
   4   0  -3   64.25    2.03
  -4   0   3   66.88    2.67
  -4   0   3   65.55    2.03
  -4   0   3   60.36    2.67
  -4   0   3   60.77    2.03
  -4   0   3   60.40    2.35
   3   0  -3  123.64    4.85
   3   0  -3  118.52    3.71
   3   0  -3  117.08    4.27
   3   0  -3  120.23    3.71
   3   0  -3  111.71    4.03
  -3   0   3  116.95    4.27
  -3   0   3  121.25    4.85
  -3   0   3  117.87    3.71
  -3   0   3  117.45    3.71
  -3   0   3  110.29    4.84
  -3   0   3  115.92    4.03
   2   0  -3   91.77    3.10
   2   0  -3   93.61    3.72
   2   0  -3   97.74    3.74
   2   0  -3   92.43    2.85
   2   0  -3   92.29    2.85
   2   0  -3   80.55    3.27
  -2   0   3   87.05    2.85
  -2   0   3   85.40    3.28
  -2   0   3   87.35    3.72
  -2   0   3   95.82    3.28
  -2   0   3   85.71    3.72
  -2   0   3   89.02    3.10
  -2   0   3   91.14    2.85
   2   0   3   18.59    0.68
   2   0   3   18.39    0.78
   2   0   3   18.52    0.78
  -3   0  -3  197.25    8.07
  -3   0  -3  191.27    8.06
   3   0   3  199.06    8.07
   3   0   3  194.51    7.11
   3   0   3  201.89    8.08
   3   0   3  196.23    7.11
  -4   0  -3   38.37    1.42
  -4   0  -3   38.86    1.62
  -4   0  -3   38.34    1.62
   4   0   3   38.95    1.44
   4   0   3   41.00    1.35
   4   0   3   39.18    1.64
   4   0   3   38.60    1.44
  -5   0  -3  192.74    7.93
  -5   0  -3  191.06    7.93
  -5   0  -3  189.78    6.98
   5   0   3  195.20    6.61
   5   0   3  192.37    7.94
   5   0   3  195.98    6.07
   5   0   3  194.62    6.07
   5   0   3  192.84    7.00
  -6   0  -3   15.33    0.73
  -6   0  -3   15.64    0.63
   6   0   3   16.87    0.55
   6   0   3   16.29    0.66
   6   0   3   16.49    0.55
   6   0   3   16.41    0.76
   6   0   3   16.74    0.61
   6   0   3   18.62    0.81
  -7   0  -3    9.63    0.49
  -7   0  -3    9.82    0.41
   7   0   3   10.25    0.45
   7   0   3    9.74    0.37
   7   0   3    9.58    0.42
   7   0   3   10.33    0.53
  -8   0  -3   15.31    0.60
   8   0   3   14.92    0.64
   8   0   3   14.60    0.76
   9   0   3   14.25    0.61
   9   0   3   11.93    0.69
  10   0   3    0.00    0.17
  10   0   3   -0.12    0.22
  11   0   3    2.02    0.32
  11   0   3    2.01    0.27
  12   0   3    0.30    0.22
  13   0   3    0.22    0.25
  13  -1  -3    0.95    0.28
  12  -1  -3    0.39    0.23
  11  -1  -3    2.21    0.28
  11  -1  -3    2.44    0.36
  11  -1  -3    2.89    0.30
  10  -1  -3    4.26    0.34
  10  -1  -3    3.69    0.31
 -10   1   3    4.26    0.33
   9  -1  -3    2.34    0.22
   9  -1  -3    2.98    0.26
   9  -1  -3    2.30    0.25
   9  -1  -3    1.03    0.36
  -9   1   3    2.48    0.24
  -9   1   3    2.06    0.14
   8  -1  -3   22.05    0.95
   8  -1  -3   23.16    0.80
   8  -1  -3   22.76    0.89
   8  -1  -3   23.55    0.81
  -8   1   3   23.03    1.08
  -8   1   3   23.34    0.76
  -8   1   3   22.64    0.93
  -8   1   3   23.62    0.77
   7  -1  -3   22.90    0.78
   7  -1  -3   23.61    0.87
   7  -1  -3   22.96    0.79
   7  -1  -3   21.96    0.93
  -7   1   3   22.74    0.77
  -7   1   3   23.73    1.06
  -7   1   3   21.77    0.92
  -7   1   3   23.06    0.76
  -7   1   3   23.10    0.85
   6  -1  -3   56.07    2.18
   6  -1  -3   50.26    1.64
   6  -1  -3   50.41    1.79
   6  -1  -3   49.38    1.90
   6  -1  -3   49.78    1.64
  -6   1   3   48.69    2.16
  -6   1   3   50.53    1.90
  -6   1   3   49.30    1.62
  -6   1   3   51.36    1.78
   5  -1  -3    0.89    0.13
   5  -1  -3    0.95    0.15
   5  -1  -3    0.96    0.10
   5  -1  -3    1.01    0.13
   5  -1  -3    0.96    0.11
   5  -1  -3    1.29    0.18
  -5   1   3    1.07    0.13
  -5   1   3    0.86    0.09
  -5   1   3    0.87    0.11
  -5   1   3    1.01    0.16
  -5   1   3    1.07    0.12
   4  -1  -3   89.99    2.81
   4  -1  -3   94.32    3.69
   4  -1  -3   79.77    3.68
   4  -1  -3   90.00    3.25
   4  -1  -3   86.12    2.81
   4  -1  -3   91.68    3.06
  -4   1   3   92.87    3.25
  -4   1   3   85.78    3.06
  -4   1   3   91.47    3.69
  -4   1   3   85.57    2.81
  -4   1   3   86.27    3.68
  -4   1   3   89.15    2.81
   3  -1  -3  250.89    9.81
   3  -1  -3  246.61    8.25
   3  -1  -3  231.28    7.55
   3  -1  -3  254.08    8.73
   3  -1  -3  237.38    7.56
   3  -1  -3  241.40    9.81
  -3   1   3  238.34    7.52
  -3   1   3  237.03    7.55
  -3   1   3  231.19    9.81
  -3   1   3  244.36    8.21
  -3   1   3  214.51    9.80
  -3   1   3  239.28    8.66
   2  -1  -3   17.35    0.58
   2  -1  -3   17.47    0.67
   2  -1  -3   18.01    0.63
   2  -1  -3   17.80    0.77
   2  -1  -3   17.94    0.77
  -2   1   3   17.73    0.77
  -2   1   3   18.15    0.63
  -2   1   3   16.76    0.58
  -2   1   3   17.17    0.77
  -2   1   3   18.21    0.67
  -2   1   3   17.81    0.67
  -2   1   3   17.83    0.58
   1  -1  -3   13.94    0.53
   1  -1  -3   13.79    0.53
   1  -1  -3   13.43    0.45
   1  -1  -3   13.47    0.60
   1  -1  -3   13.92    0.60
   1  -1  -3   13.39    0.49
  -1   1   3   14.81    0.50
  -1   1   3   13.32    0.45
  -1   1   3   13.67    0.53
  -1   1   3   14.36    0.60
  -1   1   3   13.36    0.53
  -1   1   3   13.94    0.61
  -1  -1  -3   16.43    0.52
  -1  -1  -3   15.36    0.58
  -1  -1  -3   16.27    0.67
  -1  -1  -3   15.31    0.67
   1   1   3   16.31    0.51
   1   1   3   16.00    0.59
   1   1   3   15.75    0.59
   1   1   3   15.57    0.67
   1   1   3   16.21    0.67
  -2  -1  -3  256.14    9.46
  -2  -1  -3  258.60   10.75
   2   1   3  258.26   10.77
   2   1   3  247.53    9.47
   2   1   3  286.39   10.78
   2   1   3  263.49    9.48
  -3  -1  -3  183.06    6.66
  -3  -1  -3  173.96    7.56
  -3  -1  -3  186.48    6.65
  -3  -1  -3  179.16    7.54
   3   1   3  184.37    7.55
   3   1   3  192.08    7.55
   3   1   3  193.68    6.30
   3   1   3  176.42    6.66
   3   1   3  186.50    6.65
  -4  -1  -3  467.07   17.00
  -4  -1  -3  468.29   19.30
  -4  -1  -3  413.27   19.28
   4   1   3  491.87   16.08
   4   1   3  477.44   16.99
   4   1   3  471.85   14.78
   4   1   3  493.64   19.38
   4   1   3  463.34   17.04
   4   1   3  477.23   14.77
   4   1   3  469.05   19.25
  -5  -1  -3   38.61    1.44
   5   1   3   38.14    1.24
   5   1   3   40.21    1.36
   5   1   3   37.04    1.66
   5   1   3   39.94    1.45
   5   1   3   38.23    1.24
   5   1   3   40.44    1.66
  -6  -1  -3   48.97    1.84
   6   1   3   50.85    1.74
   6   1   3   47.84    2.12
   6   1   3   49.45    1.86
   6   1   3   52.80    2.12
   6   1   3   49.49    1.60
   6   1   3   49.24    1.59
  -7  -1  -3   67.39    2.46
   7   1   3   67.64    2.33
   7   1   3   62.68    2.82
   7   1   3   71.72    2.83
   7   1   3   67.68    2.48
   7   1   3   66.03    2.14
   7   1   3   64.34    2.13
  -8  -1  -3    1.83    0.15
   8   1   3    0.80    0.22
   8   1   3    1.53    0.15
   8   1   3    1.13    0.18
   8   1   3    1.44    0.19
   9   1   3    2.84    0.25
   9   1   3    2.00    0.29
  10   1   3    3.00    0.33
  10   1   3    2.79    0.27
  11   1   3   11.67    0.71
  11   1   3   12.58    0.61
  12   1   3    2.41    0.31
  13   1   3    0.52    0.26
  13  -2  -3   -0.25    0.24
  12  -2  -3    0.80    0.26
  11  -2  -3    0.78    0.40
  11  -2  -3    2.27    0.27
  10  -2  -3    5.57    0.38
  10  -2  -3    5.66    0.38
 -10   2   3    6.27    0.38
   9  -2  -3   26.90    1.04
   9  -2  -3   26.35    1.10
  -9   2   3   27.67    1.10
   8  -2  -3   11.48    0.44
   8  -2  -3   10.91    0.45
   8  -2  -3   10.81    0.51
   8  -2  -3   11.15    0.55
  -8   2   3   11.25    0.38
  -8   2   3   12.29    0.63
  -8   2   3   11.17    0.39
  -8   2   3   11.12    0.53
   7  -2  -3   35.18    1.37
   7  -2  -3   35.89    1.17
   7  -2  -3   34.71    1.17
   7  -2  -3   34.19    1.56
   7  -2  -3   38.81    1.58
   7  -2  -3   34.31    1.28
  -7   2   3   35.35    1.36
  -7   2   3   34.42    1.14
  -7   2   3   35.76    1.26
  -7   2   3   34.63    1.14
  -7   2   3   34.45    1.55
   6  -2  -3   46.46    1.84
   6  -2  -3   42.66    1.61
   6  -2  -3   39.63    1.82
   6  -2  -3   42.44    1.38
   6  -2  -3   41.92    1.51
   6  -2  -3   42.30    1.38
  -6   2   3   42.10    1.37
  -6   2   3   41.33    1.36
  -6   2   3   42.30    1.60
  -6   2   3   42.84    1.49
  -6   2   3   41.11    1.82
   5  -2  -3    3.68    0.29
   5  -2  -3    3.93    0.22
   5  -2  -3    3.08    0.17
   5  -2  -3    3.51    0.24
   5  -2  -3    3.02    0.26
   5  -2  -3    3.60    0.18
  -5   2   3    3.12    0.26
  -5   2   3    2.95    0.21
  -5   2   3    3.62    0.16
  -5   2   3    3.62    0.20
   4  -2  -3   86.53    3.64
   4  -2  -3   85.47    2.78
   4  -2  -3   87.95    2.78
   4  -2  -3   82.36    3.02
   4  -2  -3   84.22    3.20
   4  -2  -3   90.56    3.65
  -4   2   3   86.32    3.64
  -4   2   3   86.58    2.77
  -4   2   3   92.33    3.64
  -4   2   3   89.25    3.20
  -4   2   3   88.57    3.02
  -4   2   3   89.62    2.78
   3  -2  -3   40.22    1.52
   3  -2  -3   39.70    1.31
   3  -2  -3   40.21    1.43
   3  -2  -3   41.44    1.31
   3  -2  -3   42.38    1.73
   3  -2  -3   39.94    1.73
  -3   2   3   38.73    1.73
  -3   2   3   41.34    1.31
  -3   2   3   42.93    1.74
  -3   2   3   40.92    1.52
  -3   2   3   42.21    1.32
  -3   2   3   41.07    1.43
   2  -2  -3  310.65   12.49
   2  -2  -3  304.32   10.48
   2  -2  -3  288.52    9.64
   2  -2  -3  303.47   11.12
  -2   2   3  306.47   11.08
  -2   2   3  303.56    9.62
  -2   2   3  323.36   12.62
  -2   2   3  314.34   12.64
  -2   2   3  301.27   10.48
  -2   2   3  290.15    9.65
   1  -2  -3   82.14    2.72
   1  -2  -3   77.00    2.50
   1  -2  -3   80.22    2.88
   1  -2  -3   81.49    3.28
   1  -2  -3   83.14    3.28
   1  -2  -3   78.79    2.88
  -1   2   3   81.93    2.51
  -1   2   3   76.46    3.27
  -1   2   3   78.60    2.72
  -1   2   3   74.06    3.27
  -1   2   3   78.13    2.88
  -1   2   3   78.28    2.88
   0  -2  -3   89.15    3.64
   0  -2  -3   91.19    2.80
   0  -2  -3   89.08    3.20
   0  -2  -3   89.78    3.64
   0  -2  -3   84.96    3.03
   0  -2  -3   86.98    3.21
   0   2   3   89.34    3.03
   0   2   3   80.02    3.20
   0   2   3   93.96    3.21
   0   2   3   89.89    2.79
   0   2   3   91.64    3.64
   0   2   3   83.99    3.64
  -1  -2  -3  293.54    9.37
  -1  -2  -3  289.55   10.20
  -1  -2  -3  299.45   12.28
  -1  -2  -3  303.44   10.81
  -1  -2  -3  292.40   12.25
  -1  -2  -3  303.59    9.22
  -1  -2  -3  305.16    9.37
  -1  -2  -3  301.72   10.83
   1   2   3  291.29   12.29
   1   2   3  291.79   10.78
   1   2   3  300.89    9.41
   1   2   3  305.18    9.21
   1   2   3  290.49   10.80
   1   2   3  298.67   10.21
   1   2   3  301.14   10.22
   1   2   3  294.28   12.26
  -2  -2  -3  165.73    5.66
  -2  -2  -3  152.00    6.80
  -2  -2  -3  169.74    6.81
  -2  -2  -3  162.52    5.98
  -2  -2  -3  160.33    5.67
  -2  -2  -3  165.81    6.01
   2   2   3  153.24    6.79
   2   2   3  179.49    6.84
   2   2   3  164.00    5.22
   2   2   3  166.91    5.67
   2   2   3  165.53    5.98
   2   2   3  169.91    5.23
   2   2   3  175.44    6.00
   2   2   3  165.01    5.10
  -3  -2  -3   20.05    0.77
  -3  -2  -3   21.18    0.71
  -3  -2  -3   20.35    0.71
  -3  -2  -3   20.93    0.89
  -3  -2  -3   18.32    0.88
   3   2   3   21.56    0.73
   3   2   3   20.96    0.89
   3   2   3   21.01    0.67
   3   2   3   20.01    0.89
   3   2   3   20.12    0.78
   3   2   3   20.70    0.78
   3   2   3   20.56    0.78
   3   2   3   20.88    0.66
  -4  -2  -3   79.62    3.31
  -4  -2  -3   82.13    2.73
  -4  -2  -3   76.35    2.91
  -4  -2  -3   77.71    2.73
   4   2   3   82.15    3.32
   4   2   3   80.77    2.91
   4   2   3   78.25    3.31
   4   2   3   80.38    2.75
   4   2   3   80.55    2.52
   4   2   3   79.04    2.52
  -5  -2  -3    2.58    0.22
  -5  -2  -3    2.61    0.18
   5   2   3    3.09    0.19
   5   2   3    2.85    0.17
   5   2   3    2.57    0.19
   5   2   3    2.98    0.23
   5   2   3    2.52    0.23
   5   2   3    2.56    0.14
  -6  -2  -3    0.13    0.12
  -6  -2  -3    0.19    0.10
   6   2   3    0.27    0.08
   6   2   3    0.36    0.15
   6   2   3    0.17    0.14
   6   2   3    0.24    0.11
   6   2   3    0.59    0.09
   6   2   3    0.42    0.12
  -7  -2  -3   80.41    3.35
  -7  -2  -3   81.36    2.95
   7   2   3   77.27    3.37
   7   2   3   79.91    2.79
   7   2   3   79.46    2.56
   7   2   3   77.08    2.96
   7   2   3   82.27    2.56
   7   2   3   82.90    3.38
  -8  -2  -3   15.71    0.76
  -8  -2  -3   16.14    0.65
   8   2   3   15.47    0.78
   8   2   3   15.15    0.57
   8   2   3   15.81    0.63
   8   2   3   15.72    0.68
  -9  -2  -3    3.36    0.27
   9   2   3    3.30    0.33
   9   2   3    2.94    0.27
  10   2   3    6.58    0.47
  10   2   3    6.52    0.41
  11   2   3    1.09    0.29
  11   2   3    1.27    0.24
  12   2   3    4.58    0.40
  13   2   3    1.58    0.30
  12  -3  -3   18.61    0.86
  11  -3  -3    4.97    0.40
  10  -3  -3   -0.20    0.34
  10  -3  -3    0.50    0.21
 -10   3   3    0.79    0.19
   9  -3  -3    1.41    0.21
   9  -3  -3    0.88    0.21
  -9   3   3    1.51    0.21
   8  -3  -3    6.54    0.38
   8  -3  -3    5.89    0.37
   8  -3  -3    6.00    0.33
   8  -3  -3    6.22    0.43
  -8   3   3    6.47    0.36
  -8   3   3    6.47    0.44
   7  -3  -3   17.11    0.61
   7  -3  -3   16.67    0.74
   7  -3  -3   17.29    0.84
   7  -3  -3   17.11    0.62
   7  -3  -3   17.01    0.68
   7  -3  -3   18.61    0.87
  -7   3   3   17.24    0.57
  -7   3   3   17.68    0.83
  -7   3   3   17.41    0.72
  -7   3   3   17.17    0.57
  -7   3   3   16.83    0.65
   6  -3  -3   20.29    0.95
   6  -3  -3   20.92    0.84
   6  -3  -3   20.30    0.70
   6  -3  -3   20.98    0.78
   6  -3  -3   19.95    0.95
   6  -3  -3   20.29    0.70
  -6   3   3   20.31    0.67
  -6   3   3   20.99    0.76
  -6   3   3   20.30    0.68
  -6   3   3   19.94    0.94
  -6   3   3   21.10    0.82
   5  -3  -3   22.06    0.87
   5  -3  -3   22.67    0.81
   5  -3  -3   22.98    1.00
   5  -3  -3   21.37    0.98
   5  -3  -3   21.36    0.73
   5  -3  -3   22.11    0.73
  -5   3   3   20.45    0.98
  -5   3   3   21.74    0.80
  -5   3   3   22.07    0.86
  -5   3   3   21.22    0.72
  -5   3   3   21.89    0.72
   4  -3  -3    3.18    0.21
   4  -3  -3    3.76    0.27
   4  -3  -3    3.56    0.23
   4  -3  -3    3.25    0.16
   4  -3  -3    3.29    0.26
   4  -3  -3    3.42    0.18
  -4   3   3    2.94    0.21
  -4   3   3    3.29    0.25
  -4   3   3    3.10    0.15
  -4   3   3    3.17    0.21
  -4   3   3    3.37    0.28
   3  -3  -3   23.80    1.04
   3  -3  -3   23.53    0.92
   3  -3  -3   22.97    1.04
   3  -3  -3   23.81    0.86
   3  -3  -3   24.51    0.78
  -3   3   3   23.74    1.04
  -3   3   3   24.26    0.86
  -3   3   3   23.44    0.77
  -3   3   3   22.65    0.91
  -3   3   3   23.25    1.04
  -3   3   3   25.32    0.78
   2  -3  -3  122.20    3.80
   2  -3  -3  118.34    4.37
   2  -3  -3  122.79    4.13
   2  -3  -3  130.57    4.97
   2  -3  -3  106.76    4.96
  -2   3   3  107.79    4.96
  -2   3   3  126.50    4.97
  -2   3   3  120.33    3.80
  -2   3   3  119.85    4.37
  -2   3   3  121.24    3.80
  -2   3   3  125.61    4.13
   1  -3  -3  101.78    4.02
   1  -3  -3   96.97    3.54
   1  -3  -3   87.61    4.01
   1  -3  -3  102.40    3.07
   1  -3  -3   99.50    3.34
  -1   3   3   99.53    3.07
  -1   3   3  102.56    3.54
  -1   3   3   95.42    3.34
  -1   3   3   82.57    4.01
  -1   3   3  102.70    4.02
   0  -3  -3    9.44    0.40
   0  -3  -3   10.06    0.46
   0  -3  -3   10.08    0.38
   0  -3  -3    9.98    0.35
   0  -3  -3    9.82    0.47
   0   3   3    9.69    0.46
   0   3   3   10.48    0.47
   0   3   3   10.55    0.38
   0   3   3    9.98    0.40
   0   3   3   10.29    0.35
  -1  -3  -3   50.01    1.54
  -1  -3  -3   49.95    1.50
  -1  -3  -3   52.48    2.02
  -1  -3  -3   47.89    1.68
  -1  -3  -3   44.82    2.02
  -1  -3  -3   49.35    1.67
  -1  -3  -3   45.73    1.77
   1   3   3   47.76    1.78
   1   3   3   50.12    1.54
   1   3   3   44.59    2.02
   1   3   3   49.05    2.02
  -2  -3  -3   21.30    0.69
  -2  -3  -3   21.36    0.93
  -2  -3  -3   21.97    0.76
  -2  -3  -3   20.15    0.81
  -2  -3  -3   21.43    0.92
  -2  -3  -3   20.84    0.69
  -2  -3  -3   21.56    0.76
   2   3   3   21.56    0.92
   2   3   3   21.98    0.70
   2   3   3   21.70    0.81
   2   3   3   22.18    0.76
   2   3   3   20.72    0.93
   2   3   3   21.74    0.67
  -3  -3  -3  188.64    6.22
  -3  -3  -3  187.80    5.73
  -3  -3  -3  178.57    6.57
  -3  -3  -3  179.65    5.72
  -3  -3  -3  171.12    7.46
  -3  -3  -3  176.49    7.46
   3   3   3  187.61    5.71
   3   3   3  186.31    5.71
   3   3   3  178.28    6.21
   3   3   3  183.44    7.46
   3   3   3  188.12    7.46
   3   3   3  169.53    6.57
  -4  -3  -3   49.73    1.57
  -4  -3  -3   49.68    1.57
  -4  -3  -3   48.95    1.84
  -4  -3  -3   49.84    2.10
  -4  -3  -3   49.37    2.10
  -4  -3  -3   45.49    1.72
  -4  -3  -3   49.49    1.73
   4   3   3   51.84    2.10
   4   3   3   52.38    2.11
   4   3   3   49.40    1.85
   4   3   3   50.08    1.60
   4   3   3   50.51    1.60
   4   3   3   51.36    1.74
  -5  -3  -3   47.38    1.66
  -5  -3  -3   48.56    1.66
  -5  -3  -3   47.04    1.78
  -5  -3  -3   48.97    2.03
   5   3   3   50.22    2.04
   5   3   3   46.95    1.54
   5   3   3   49.96    1.68
   5   3   3   46.38    1.79
   5   3   3   46.77    1.54
   5   3   3   46.71    1.79
   5   3   3   48.42    2.04
  -6  -3  -3    4.10    0.25
  -6  -3  -3    4.21    0.29
  -6  -3  -3    4.16    0.20
  -6  -3  -3    3.93    0.20
   6   3   3    4.08    0.26
   6   3   3    3.81    0.30
   6   3   3    4.49    0.33
   6   3   3    4.00    0.21
   6   3   3    4.13    0.25
   6   3   3    4.19    0.20
   6   3   3    4.13    0.26
  -7  -3  -3  115.62    4.65
  -7  -3  -3  118.31    3.83
  -7  -3  -3  110.87    3.83
  -7  -3  -3  110.74    4.09
   7   3   3  110.13    3.55
   7   3   3  107.90    3.55
   7   3   3  107.83    4.10
   7   3   3  107.69    4.66
   7   3   3  109.99    3.87
   7   3   3  116.33    4.67
  -8  -3  -3   13.12    0.56
  -8  -3  -3   13.21    0.66
   8   3   3   12.82    0.49
   8   3   3   13.13    0.59
   8   3   3   12.09    0.68
   8   3   3   13.19    0.56
  -9  -3  -3   22.46    0.90
   9   3   3   20.69    1.06
   9   3   3   23.53    0.94
  10   3   3    4.02    0.31
  10   3   3    4.03    0.40
  11   3   3    0.58    0.27
  11   3   3    0.97    0.21
  11   3   3    0.84    0.23
  12   3   3    2.08    0.29
  12   3   3    2.06    0.30
  13   3   3    0.29    0.26
  13   3   3    0.10    0.23
  12  -4  -3    0.43    0.25
  11  -4  -3    4.56    0.40
  10  -4  -3    4.09    0.36
   9  -4  -3    3.26    0.35
   9  -4  -3    3.20    0.29
   9  -4  -3    2.98    0.29
  -9   4   3    3.68    0.28
   8  -4  -3   16.71    0.69
   8  -4  -3   16.18    0.72
   8  -4  -3   15.30    0.81
  -8   4   3   16.33    0.70
   7  -4  -3   20.73    0.71
   7  -4  -3   20.03    0.97
   7  -4  -3   20.77    0.98
   7  -4  -3   20.18    0.79
   7  -4  -3   20.58    0.85
   7  -4  -3   19.61    0.72
  -7   4   3   19.44    0.83
  -7   4   3   20.72    0.75
  -7   4   3   20.13    0.95
   6  -4  -3   24.48    0.99
   6  -4  -3   24.75    1.13
   6  -4  -3   25.37    0.93
   6  -4  -3   24.43    0.83
   6  -4  -3   26.17    1.13
   6  -4  -3   24.26    0.84
  -6   4   3   23.73    0.90
  -6   4   3   25.28    1.12
  -6   4   3   24.21    0.80
  -6   4   3   25.42    0.98
  -6   4   3   24.54    0.80
   5  -4  -3  138.18    5.07
   5  -4  -3  139.09    4.39
   5  -4  -3  148.75    5.76
   5  -4  -3  139.40    5.76
   5  -4  -3  134.69    4.39
   5  -4  -3  134.38    4.78
  -5   4   3  136.88    5.75
  -5   4   3  138.16    4.76
  -5   4   3  139.12    5.06
  -5   4   3  138.20    4.37
  -5   4   3  137.23    4.37
   4  -4  -3   23.76    0.86
   4  -4  -3   23.11    1.05
   4  -4  -3   22.85    0.92
   4  -4  -3   24.56    1.05
   4  -4  -3   24.17    0.79
  -4   4   3   22.56    0.91
  -4   4   3   23.87    0.77
  -4   4   3   23.55    1.05
  -4   4   3   24.18    0.85
  -4   4   3   23.01    0.77
   3  -4  -3  117.71    4.49
   3  -4  -3  125.77    4.24
   3  -4  -3  120.79    3.90
   3  -4  -3  117.86    5.10
   3  -4  -3  132.49    5.11
  -3   4   3  121.94    3.89
  -3   4   3  126.19    4.24
  -3   4   3  127.20    4.49
  -3   4   3  113.79    5.09
  -3   4   3  127.17    5.10
   2  -4  -3  306.28   11.69
   2  -4  -3  289.92   11.59
   2  -4  -3  274.01    8.91
   2  -4  -3  250.81   10.20
   2  -4  -3  273.89    9.66
  -2   4   3  281.28   11.59
  -2   4   3  291.74   11.59
  -2   4   3  294.35   10.27
  -2   4   3  273.39    8.92
  -2   4   3  278.98    8.93
  -2   4   3  288.45    9.68
   1  -4  -3    7.92    0.42
   1  -4  -3    8.23    0.32
   1  -4  -3    9.50    0.43
   1  -4  -3    8.69    0.37
   1  -4  -3    8.20    0.35
  -1   4   3    8.99    0.36
  -1   4   3    8.58    0.42
  -1   4   3    7.82    0.30
  -1   4   3    8.58    0.43
  -1   4   3    8.90    0.35
   0  -4  -3   11.89    0.47
   0  -4  -3   11.12    0.40
   0  -4  -3   11.55    0.44
   0  -4  -3   11.97    0.55
   0  -4  -3   11.76    0.54
   0   4   3   11.59    0.40
   0   4   3   11.61    0.44
   0   4   3   11.13    0.54
   0   4   3   12.14    0.55
   0   4   3   10.85    0.47
  -1  -4  -3  266.62    9.07
  -1  -4  -3  264.49    8.15
  -1  -4  -3  281.69   10.87
  -1  -4  -3  249.62    9.03
  -1  -4  -3  252.38    8.31
  -1  -4  -3  273.96    9.63
  -1  -4  -3  278.73   10.95
   1   4   3  281.42    9.65
   1   4   3  267.18   10.89
   1   4   3  245.01    8.36
   1   4   3  245.52   10.85
  -2  -4  -3   13.09    0.45
  -2  -4  -3   13.38    0.49
  -2  -4  -3   13.54    0.50
  -2  -4  -3   12.85    0.61
  -2  -4  -3   13.46    0.61
  -2  -4  -3   12.41    0.53
   2   4   3   13.80    0.61
   2   4   3   12.04    0.52
   2   4   3   13.00    0.45
   2   4   3   13.54    0.61
  -3  -4  -3  152.54    4.74
  -3  -4  -3  141.71    6.19
  -3  -4  -3  139.87    6.19
  -3  -4  -3  149.14    5.45
  -3  -4  -3  149.47    5.15
  -3  -4  -3  153.96    5.15
   3   4   3  153.27    5.46
   3   4   3  152.04    6.20
   3   4   3  157.12    4.62
   3   4   3  150.54    6.20
   3   4   3  153.70    5.16
   3   4   3  146.64    4.74
  -4  -4  -3   10.00    0.52
  -4  -4  -3   10.66    0.41
  -4  -4  -3   11.00    0.37
  -4  -4  -3   10.78    0.41
  -4  -4  -3   10.50    0.45
  -4  -4  -3   10.92    0.37
   4   4   3   10.26    0.38
   4   4   3   10.54    0.43
   4   4   3    9.52    0.44
   4   4   3   10.66    0.52
   4   4   3   10.60    0.52
  -5  -4  -3   15.54    0.52
  -5  -4  -3   15.48    0.59
  -5  -4  -3   16.36    0.74
  -5  -4  -3   14.96    0.53
  -5  -4  -3   16.42    0.65
   5   4   3   16.94    0.66
   5   4   3   15.63    0.61
   5   4   3   15.99    0.55
   5   4   3   17.04    0.75
   5   4   3   14.67    0.55
   5   4   3   15.73    0.74
  -6  -4  -3   25.04    0.90
  -6  -4  -3   25.60    0.90
  -6  -4  -3   24.87    0.80
  -6  -4  -3   24.50    0.98
  -6  -4  -3   25.65    1.13
   6   4   3   23.21    0.92
   6   4   3   25.71    0.84
   6   4   3   25.40    0.99
   6   4   3   24.44    1.13
   6   4   3   26.59    1.14
   6   4   3   24.52    0.85
  -7  -4  -3   21.51    0.80
  -7  -4  -3   21.66    0.80
  -7  -4  -3   21.85    0.89
  -7  -4  -3   23.42    1.02
   7   4   3   21.08    0.75
   7   4   3   21.74    1.03
   7   4   3   22.30    0.90
   7   4   3   22.03    0.84
   7   4   3   21.34    0.90
   7   4   3   21.82    0.76
   7   4   3   23.83    1.05
  -8  -4  -3   42.21    1.40
  -8  -4  -3   39.02    1.74
  -8  -4  -3   40.17    1.52
  -8  -4  -3   39.63    1.40
   8   4   3   38.55    1.76
   8   4   3   40.08    1.45
   8   4   3   39.74    1.33
   8   4   3   39.36    1.55
   8   4   3   38.38    1.54
  -9  -4  -3    0.12    0.08
  -9  -4  -3    0.09    0.15
   9   4   3    0.04    0.17
   9   4   3    0.19    0.18
   9   4   3    0.02    0.22
   9   4   3    0.35    0.19
  10   4   3    0.49    0.19
  10   4   3    0.65    0.21
  10   4   3    0.54    0.25
  11   4   3    5.70    0.42
  11   4   3    5.65    0.41
  11   4   3    5.80    0.49
  12   4   3    3.64    0.35
  12   4   3    4.51    0.39
  13   4   3    1.75    0.32
  12  -5  -3    1.85    0.32
  11  -5  -3    1.63    0.27
  10  -5  -3    5.01    0.46
  10  -5  -3    5.09    0.39
   9  -5  -3    8.78    0.48
   9  -5  -3    9.36    0.59
   8  -5  -3    7.41    0.52
   8  -5  -3    7.89    0.44
   8  -5  -3    8.18    0.46
  -8   5   3    8.58    0.43
   7  -5  -3   47.62    1.86
   7  -5  -3   48.63    1.75
   7  -5  -3   46.05    2.12
   7  -5  -3   47.67    1.60
  -7   5   3   49.86    1.70
  -7   5   3   49.83    2.11
  -7   5   3   50.24    1.85
   6  -5  -3   68.89    2.32
   6  -5  -3   70.16    2.53
   6  -5  -3   71.00    3.06
   6  -5  -3   71.28    2.69
   6  -5  -3   75.51    3.06
   6  -5  -3   73.38    2.32
  -6   5   3   74.36    2.67
  -6   5   3   71.89    2.50
  -6   5   3   70.91    3.04
   5  -5  -3   19.73    0.68
   5  -5  -3   19.57    0.81
   5  -5  -3   19.14    0.92
   5  -5  -3   20.35    0.92
   5  -5  -3   19.73    0.75
  -5   5   3   20.71    0.91
  -5   5   3   19.12    0.79
  -5   5   3   20.41    0.64
  -5   5   3   19.51    0.63
  -5   5   3   17.33    0.71
   4  -5  -3    4.86    0.33
   4  -5  -3    4.88    0.23
   4  -5  -3    4.76    0.28
   4  -5  -3    4.85    0.32
   4  -5  -3    4.35    0.26
  -4   5   3    5.16    0.27
  -4   5   3    4.66    0.32
  -4   5   3    5.51    0.25
  -4   5   3    5.05    0.20
  -4   5   3    4.77    0.20
   3  -5  -3   62.61    2.03
   3  -5  -3   62.72    2.34
   3  -5  -3   64.52    2.66
   3  -5  -3   66.56    2.66
   3  -5  -3   63.22    2.20
  -3   5   3   62.30    2.33
  -3   5   3   60.80    2.00
  -3   5   3   63.36    2.19
  -3   5   3   63.55    2.01
  -3   5   3   60.64    2.65
   2  -5  -3   49.33    1.73
   2  -5  -3   48.60    2.09
   2  -5  -3   50.35    2.08
   2  -5  -3   50.51    1.59
   2  -5  -3   49.11    1.83
  -2   5   3   47.41    1.57
  -2   5   3   49.91    1.72
  -2   5   3   49.94    2.08
  -2   5   3   48.92    1.82
  -2   5   3   46.66    2.08
   1  -5  -3  252.52    9.60
   1  -5  -3  244.95    9.60
   1  -5  -3  228.19    7.99
   1  -5  -3  219.30    7.35
   1  -5  -3  236.96    8.45
  -1   5   3  237.34    9.60
  -1   5   3  219.80    9.59
  -1   5   3  231.53    7.99
  -1   5   3  236.98    7.34
  -1   5   3  223.98    8.45
   0  -5  -3  108.99    4.31
   0  -5  -3  102.78    3.79
   0  -5  -3  100.30    3.29
   0  -5  -3  105.17    3.58
   0  -5  -3   87.63    4.30
   0   5   3  103.00    3.29
   0   5   3  110.74    3.79
   0   5   3  101.05    4.30
   0   5   3  114.25    4.32
  -1  -5  -3  108.49    3.68
  -1  -5  -3  107.57    4.43
  -1  -5  -3  105.07    3.89
  -1  -5  -3  107.38    4.42
  -1  -5  -3  106.14    3.38
   1   5   3  105.07    3.89
   1   5   3  109.84    4.43
   1   5   3  104.07    4.42
   1   5   3  105.67    3.38
  -2  -5  -3    5.54    0.27
  -2  -5  -3    5.69    0.33
  -2  -5  -3    5.49    0.24
  -2  -5  -3    5.97    0.34
  -2  -5  -3    5.66    0.30
  -2  -5  -3    5.83    0.28
   2   5   3    5.59    0.24
   2   5   3    5.97    0.36
   2   5   3    5.86    0.33
   2   5   3    5.07    0.29
  -3  -5  -3   24.07    0.79
  -3  -5  -3   23.67    0.92
  -3  -5  -3   23.13    0.79
  -3  -5  -3   24.73    0.86
  -3  -5  -3   22.73    1.05
  -3  -5  -3   24.03    0.87
   3   5   3   23.84    0.92
   3   5   3   23.63    0.79
   3   5   3   22.86    1.05
   3   5   3   24.62    1.06
  -4  -5  -3   15.23    0.74
  -4  -5  -3   16.04    0.65
  -4  -5  -3   16.19    0.59
  -4  -5  -3   14.93    0.54
  -4  -5  -3   15.59    0.60
   4   5   3   15.68    0.64
   4   5   3   15.62    0.61
   4   5   3   15.82    0.50
   4   5   3   15.82    0.55
   4   5   3   16.71    0.75
   4   5   3   15.65    0.74
  -5  -5  -3   17.30    0.65
  -5  -5  -3   17.13    0.65
  -5  -5  -3   16.97    0.58
  -5  -5  -3   17.53    0.71
  -5  -5  -3   17.40    0.81
  -5  -5  -3   16.15    0.58
   5   5   3   17.84    0.67
   5   5   3   17.23    0.81
   5   5   3   17.99    0.83
   5   5   3   16.67    0.59
   5   5   3   16.79    0.70
  -6  -5  -3   15.75    0.54
  -6  -5  -3   16.88    0.62
  -6  -5  -3   15.95    0.55
  -6  -5  -3   15.93    0.78
  -6  -5  -3   16.34    0.68
  -6  -5  -3   16.23    0.62
   6   5   3   16.35    0.69
   6   5   3   16.50    0.81
   6   5   3   16.82    0.65
   6   5   3   16.09    0.57
   6   5   3   14.64    0.77
  -7  -5  -3   16.74    0.59
  -7  -5  -3   17.44    0.68
  -7  -5  -3   17.70    0.85
  -7  -5  -3   18.94    0.75
  -7  -5  -3   17.48    0.58
   7   5   3   18.15    0.76
   7   5   3   18.03    0.71
   7   5   3   17.56    0.86
   7   5   3   17.96    0.63
  -8  -5  -3   10.95    0.50
  -8  -5  -3   10.67    0.58
  -8  -5  -3    9.50    0.43
   8   5   3    9.16    0.50
   8   5   3   10.18    0.59
   8   5   3   10.22    0.49
  -9  -5  -3    8.25    0.37
  -9  -5  -3    9.44    0.46
   9   5   3    8.73    0.56
   9   5   3    8.61    0.46
   9   5   3    9.16    0.49
  10   5   3    1.95    0.27
  10   5   3    1.92    0.33
  11   5   3    4.64    0.39
  11   5   3    4.65    0.46
  12   5   3    4.53    0.40
  11  -6  -3    2.47    0.31
  10  -6  -3    2.84    0.32
   9  -6  -3    5.43    0.39
   9  -6  -3    5.22    0.44
   8  -6  -3   19.83    1.00
   8  -6  -3   19.22    0.87
  -8   6   3   21.14    0.84
   7  -6  -3    4.95    0.34
   7  -6  -3    5.05    0.36
   7  -6  -3    5.52    0.42
  -7   6   3    5.28    0.32
   6  -6  -3   12.36    0.60
   6  -6  -3   13.21    0.56
   6  -6  -3   12.39    0.68
   6  -6  -3   13.45    0.50
  -6   6   3   13.34    0.67
  -6   6   3   12.40    0.57
   5  -6  -3    4.12    0.29
   5  -6  -3    5.18    0.38
   5  -6  -3    3.96    0.25
   5  -6  -3    4.24    0.30
   5  -6  -3    3.68    0.34
  -5   6   3    4.71    0.34
  -5   6   3    4.42    0.28
   4  -6  -3   44.99    2.02
   4  -6  -3   46.83    1.67
   4  -6  -3   46.06    1.53
   4  -6  -3   44.86    1.78
   4  -6  -3   48.94    2.02
  -4   6   3   49.13    2.02
  -4   6   3   47.34    1.49
  -4   6   3   47.92    1.77
  -4   6   3   46.00    1.49
   3  -6  -3   30.64    1.16
   3  -6  -3   30.51    1.09
   3  -6  -3   31.52    1.32
   3  -6  -3   29.52    1.00
   3  -6  -3   29.26    1.32
  -3   6   3   28.66    0.96
  -3   6   3   28.85    1.31
  -3   6   3   29.31    1.15
  -3   6   3   29.88    0.96
   2  -6  -3   38.35    1.23
   2  -6  -3   35.24    1.62
   2  -6  -3   37.65    1.34
   2  -6  -3   36.96    1.43
   2  -6  -3   38.39    1.63
  -2   6   3   39.33    1.21
  -2   6   3   37.89    1.62
  -2   6   3   37.49    1.42
  -2   6   3   36.46    1.21
   1  -6  -3   78.30    2.74
   1  -6  -3   75.34    2.52
   1  -6  -3   81.60    3.30
   1  -6  -3   78.98    2.90
   1  -6  -3   81.52    3.30
  -1   6   3   80.45    3.29
  -1   6   3   74.86    2.50
  -1   6   3   78.26    2.90
   0  -6  -3   46.30    1.62
   0  -6  -3   51.44    1.88
   0  -6  -3   55.42    2.14
   0  -6  -3   49.10    2.13
   0  -6  -3   49.22    1.77
   0   6   3   52.28    1.87
   0   6   3   47.06    1.61
   0   6   3   50.67    2.13
  -1  -6  -3  106.77    4.55
  -1  -6  -3  107.22    4.54
  -1  -6  -3  110.75    3.78
  -1  -6  -3  115.06    4.01
  -1  -6  -3  111.32    3.48
   1   6   3  108.34    3.47
   1   6   3  111.90    4.55
   1   6   3  111.93    4.00
   1   6   3  100.21    4.54
  -2  -6  -3  151.88    5.01
  -2  -6  -3  140.08    6.55
  -2  -6  -3  157.00    5.45
  -2  -6  -3  176.65    6.56
  -2  -6  -3  160.15    5.77
   2   6   3  171.18    6.56
   2   6   3  154.50    6.55
   2   6   3  153.92    5.01
   2   6   3  159.63    5.77
  -3  -6  -3    5.86    0.25
  -3  -6  -3    5.85    0.29
  -3  -6  -3    6.40    0.26
  -3  -6  -3    5.72    0.31
  -3  -6  -3    5.41    0.36
   3   6   3    7.05    0.26
   3   6   3    5.68    0.35
   3   6   3    5.42    0.30
   3   6   3    5.77    0.39
  -4  -6  -3   70.28    2.54
  -4  -6  -3   66.59    2.89
  -4  -6  -3   68.76    2.39
  -4  -6  -3   65.91    2.19
  -4  -6  -3   68.95    2.18
   4   6   3   69.54    2.88
   4   6   3   68.49    2.19
   4   6   3   66.92    2.53
  -5  -6  -3   20.43    0.79
  -5  -6  -3   20.27    0.71
  -5  -6  -3   21.02    0.98
  -5  -6  -3   21.17    0.79
  -5  -6  -3   20.83    0.85
   5   6   3   20.33    0.72
   5   6   3   21.60    0.66
   5   6   3   20.43    0.97
   5   6   3   20.40    0.80
   5   6   3   21.54    0.85
  -6  -6  -3   26.62    1.02
  -6  -6  -3   24.88    0.84
  -6  -6  -3   25.47    1.16
  -6  -6  -3   24.85    0.94
  -6  -6  -3   24.98    0.85
   6   6   3   26.07    0.87
   6   6   3   24.22    0.95
   6   6   3   25.30    1.02
   6   6   3   25.15    1.16
  -7  -6  -3    9.59    0.44
  -7  -6  -3    9.63    0.57
  -7  -6  -3   10.09    0.38
  -7  -6  -3    9.67    0.37
  -7  -6  -3    9.97    0.49
   7   6   3    9.04    0.56
   7   6   3    9.99    0.47
   7   6   3    9.30    0.48
   7   6   3    9.85    0.40
  -8  -6  -3    5.15    0.34
  -8  -6  -3    4.47    0.20
  -8  -6  -3    4.49    0.19
  -8  -6  -3    4.26    0.28
   8   6   3    4.44    0.34
   8   6   3    4.84    0.34
   8   6   3    4.13    0.40
  -9  -6  -3    0.20    0.15
  -9  -6  -3    0.23    0.18
   9   6   3    0.50    0.21
   9   6   3    0.61    0.21
   9   6   3    0.25    0.24
 -10  -6  -3    2.56    0.27
 -10  -6  -3    2.45    0.20
  10   6   3    3.13    0.36
  10   6   3    2.68    0.29
  10   6   3    2.59    0.30
  11   6   3    0.58    0.25
  12   6   3    0.25    0.25
  11  -7  -3    0.35    0.25
  10  -7  -3    0.88    0.24
   9  -7  -3   -0.12    0.20
   9  -7  -3    0.03    0.25
   8  -7  -3    6.35    0.48
   8  -7  -3    5.84    0.41
   7  -7  -3    6.01    0.40
   7  -7  -3    5.80    0.47
  -7   7   3    6.95    0.38
   6  -7  -3    3.94    0.31
   6  -7  -3    4.36    0.34
   6  -7  -3    4.11    0.38
  -6   7   3    4.22    0.30
   5  -7  -3    8.80    0.52
   5  -7  -3    8.76    0.47
   5  -7  -3    9.17    0.45
   5  -7  -3    8.24    0.39
  -5   7   3    9.09    0.44
  -5   7   3    9.10    0.51
   4  -7  -3   39.85    1.37
   4  -7  -3   44.84    1.82
   4  -7  -3   40.49    1.81
   4  -7  -3   40.73    1.49
   4  -7  -3   41.57    1.60
  -4   7   3   41.57    1.80
  -4   7   3   40.78    1.57
   3  -7  -3   35.16    1.18
   3  -7  -3   35.39    1.29
   3  -7  -3   38.53    1.57
   3  -7  -3   33.93    1.37
   3  -7  -3   33.92    1.56
  -3   7   3   36.05    1.14
  -3   7   3   35.96    1.36
  -3   7   3   35.70    1.55
  -3   7   3   34.32    1.14
   2  -7  -3    7.62    0.46
   2  -7  -3    7.51    0.39
   2  -7  -3    8.21    0.45
   2  -7  -3    7.82    0.37
   2  -7  -3    7.73    0.33
  -2   7   3    7.67    0.29
  -2   7   3    7.66    0.38
  -2   7   3    7.88    0.44
  -2   7   3    7.71    0.28
   1  -7  -3   19.69    0.89
   1  -7  -3   17.98    0.66
   1  -7  -3   18.63    0.89
   1  -7  -3   19.10    0.77
   1  -7  -3   18.75    0.72
  -1   7   3   19.10    0.87
  -1   7   3   17.83    0.63
  -1   7   3   18.67    0.63
  -1   7   3   19.33    0.76
   0  -7  -3    4.38    0.22
   0  -7  -3    4.13    0.31
   0  -7  -3    4.45    0.28
   0  -7  -3    4.51    0.26
   0  -7  -3    4.04    0.31
   0   7   3    3.82    0.24
   0   7   3    3.54    0.30
   0   7   3    4.29    0.20
  -1  -7  -3    0.96    0.13
  -1  -7  -3    1.15    0.15
  -1  -7  -3    1.43    0.20
  -1  -7  -3    0.98    0.15
   1   7   3    1.14    0.11
   1   7   3    1.47    0.16
   1   7   3    1.48    0.18
  -2  -7  -3    2.27    0.17
  -2  -7  -3    2.55    0.25
  -2  -7  -3    2.29    0.19
  -2  -7  -3    2.40    0.21
   2   7   3    1.94    0.18
   2   7   3    1.96    0.22
   2   7   3    2.16    0.15
  -3  -7  -3    0.78    0.15
  -3  -7  -3    0.93    0.20
  -3  -7  -3    1.14    0.16
  -3  -7  -3    0.86    0.13
   3   7   3    0.80    0.11
   3   7   3    1.12    0.20
   3   7   3    0.86    0.14
  -4  -7  -3   19.33    0.91
  -4  -7  -3   19.38    0.79
  -4  -7  -3   19.23    0.67
  -4  -7  -3   18.81    0.74
  -4  -7  -3   19.22    0.67
   4   7   3   19.19    0.91
   4   7   3   19.01    0.79
   4   7   3   18.83    0.67
  -5  -7  -3   42.54    1.86
  -5  -7  -3   43.07    1.39
  -5  -7  -3   41.40    1.52
  -5  -7  -3   43.41    1.38
  -5  -7  -3   43.38    1.63
   5   7   3   40.82    1.62
   5   7   3   41.16    1.85
   5   7   3   41.63    1.39
  -6  -7  -3   81.93    3.52
  -6  -7  -3   82.23    2.91
  -6  -7  -3   84.53    3.10
  -6  -7  -3   80.51    2.66
   6   7   3   80.80    3.52
   6   7   3   83.97    2.67
   6   7   3   87.55    3.10
   6   7   3   82.39    2.92
  -7  -7  -3    7.51    0.42
  -7  -7  -3    7.04    0.38
  -7  -7  -3    7.49    0.34
  -7  -7  -3    8.07    0.52
   7   7   3    8.59    0.44
   7   7   3    7.93    0.51
   7   7   3    7.55    0.42
   7   7   3    7.92    0.36
  -8  -7  -3   13.84    0.59
  -8  -7  -3   15.14    0.67
   8   7   3   13.13    0.63
   8   7   3   13.78    0.67
   8   7   3   15.05    0.78
  -9  -7  -3    1.33    0.19
  -9  -7  -3    1.53    0.24
   9   7   3    1.20    0.24
   9   7   3    1.41    0.30
   9   7   3    1.38    0.24
 -10  -7  -3    3.75    0.33
 -10  -7  -3    2.80    0.24
  10   7   3    3.64    0.41
  10   7   3    3.34    0.33
  10   7   3    3.29    0.32
 -11  -7  -3    2.29    0.19
  11   7   3    2.06    0.31
  11   7   3    2.52    0.31
  12   7   3    0.43    0.27
  10  -8  -3    0.95    0.27
   9  -8  -3    0.35    0.22
   8  -8  -3    0.60    0.27
   8  -8  -3    0.81    0.22
   7  -8  -3    7.51    0.53
   7  -8  -3    7.08    0.44
   6  -8  -3    2.42    0.25
   6  -8  -3    2.21    0.29
  -6   8   3    2.87    0.24
   5  -8  -3   21.54    0.90
   5  -8  -3   20.38    1.03
   5  -8  -3   20.61    0.84
  -5   8   3   22.13    0.87
   4  -8  -3   40.37    1.55
   4  -8  -3   38.02    1.75
   4  -8  -3   41.49    1.34
   4  -8  -3   38.88    1.45
  -4   8   3   40.45    1.74
  -4   8   3   38.49    1.52
   3  -8  -3    9.95    0.58
   3  -8  -3   10.23    0.51
   3  -8  -3   10.70    0.44
   3  -8  -3   10.46    0.48
  -3   8   3   10.47    0.56
  -3   8   3   11.44    0.50
   2  -8  -3    4.56    0.32
   2  -8  -3    4.57    0.39
   2  -8  -3    5.20    0.28
   2  -8  -3    4.94    0.31
  -2   8   3    5.20    0.21
  -2   8   3    4.96    0.20
  -2   8   3    4.99    0.36
  -2   8   3    5.06    0.31
   1  -8  -3   54.40    1.91
   1  -8  -3   51.30    1.75
   1  -8  -3   53.09    2.31
   1  -8  -3   52.98    2.02
  -1   8   3   56.32    2.30
  -1   8   3   54.10    1.72
  -1   8   3   52.17    1.71
  -1   8   3   53.48    2.01
   0  -8  -3   54.13    2.34
   0  -8  -3   54.41    1.77
   0  -8  -3   52.28    2.05
   0  -8  -3   54.36    1.93
   0   8   3   57.65    2.33
   0   8   3   50.05    1.74
   0   8   3   56.43    2.04
  -1  -8  -3   62.04    2.39
  -1  -8  -3   63.30    2.73
  -1  -8  -3   64.15    2.07
  -1  -8  -3   62.44    2.25
   1   8   3   64.26    2.38
   1   8   3   63.97    2.05
   1   8   3   65.68    2.72
  -2  -8  -3   31.27    1.48
  -2  -8  -3   34.31    1.12
  -2  -8  -3   34.44    1.22
  -2  -8  -3   31.58    1.30
   2   8   3   35.08    1.10
   2   8   3   32.12    1.29
   2   8   3   33.32    1.48
  -3  -8  -3   46.25    2.05
  -3  -8  -3   46.74    1.55
  -3  -8  -3   45.09    1.69
  -3  -8  -3   49.15    1.80
   3   8   3   45.96    2.04
   3   8   3   48.33    1.79
   3   8   3   47.55    1.54
  -4  -8  -3   15.98    0.72
  -4  -8  -3   16.56    0.60
  -4  -8  -3   16.43    0.67
  -4  -8  -3   17.66    0.60
  -4  -8  -3   16.00    0.82
   4   8   3   16.11    0.82
   4   8   3   15.29    0.71
   4   8   3   17.08    0.59
  -5  -8  -3   29.42    1.01
  -5  -8  -3   29.96    1.20
  -5  -8  -3   28.52    1.11
  -5  -8  -3   31.89    1.38
   5   8   3   30.37    1.36
   5   8   3   29.14    1.19
   5   8   3   29.60    1.01
  -6  -8  -3    1.81    0.21
  -6  -8  -3    1.71    0.19
  -6  -8  -3    1.95    0.24
  -6  -8  -3    1.81    0.28
   6   8   3    2.03    0.23
   6   8   3    1.73    0.28
  -7  -8  -3    1.43    0.22
  -7  -8  -3    1.26    0.28
  -7  -8  -3    1.01    0.20
   7   8   3    1.03    0.21
   7   8   3    1.28    0.26
  -8  -8  -3    1.44    0.21
  -8  -8  -3    1.39    0.24
   8   8   3    1.65    0.28
   8   8   3    1.12    0.23
   8   8   3    1.06    0.22
  -9  -8  -3    0.10    0.21
  -9  -8  -3    0.13    0.18
   9   8   3    0.08    0.19
   9   8   3    0.06    0.27
   9   8   3    0.06    0.21
 -10  -8  -3    3.75    0.31
 -10  -8  -3    4.35    0.36
  10   8   3    3.68    0.35
  10   8   3    3.28    0.41
  10   8   3    4.29    0.38
 -11  -8  -3    1.24    0.21
  11   8   3    1.50    0.29
  11   8   3    1.56    0.30
  10  -9  -3    0.63    0.29
   9  -9  -3    1.15    0.28
   8  -9  -3    2.10    0.30
   7  -9  -3    5.10    0.47
   7  -9  -3    5.33    0.40
   6  -9  -3    5.79    0.40
   6  -9  -3    5.85    0.47
   5  -9  -3    3.75    0.37
   5  -9  -3    3.95    0.34
  -5   9   3    4.13    0.29
   4  -9  -3   14.56    0.66
   4  -9  -3   13.62    0.62
   4  -9  -3   14.16    0.77
  -4   9   3   14.95    0.64
   3  -9  -3   12.88    0.54
   3  -9  -3   13.78    0.59
   3  -9  -3   13.19    0.63
   3  -9  -3   13.74    0.73
  -3   9   3   14.04    0.60
   2  -9  -3   15.53    0.82
   2  -9  -3   15.68    0.68
   2  -9  -3   15.26    0.62
   2  -9  -3   17.10    0.74
  -2   9   3   16.81    0.54
  -2   9   3   16.37    0.70
  -2   9   3   18.41    0.83
   1  -9  -3    3.50    0.30
   1  -9  -3    3.96    0.36
   1  -9  -3    4.83    0.32
   1  -9  -3    4.17    0.28
  -1   9   3    4.44    0.36
  -1   9   3    3.92    0.19
  -1   9   3    4.30    0.29
  -1   9   3    4.16    0.20
   0  -9  -3    9.00    0.47
   0  -9  -3    8.62    0.45
   0  -9  -3    8.44    0.40
   0  -9  -3    9.28    0.56
   0   9   3   10.24    0.45
   0   9   3    8.82    0.35
   0   9   3    9.34    0.52
  -1  -9  -3   14.63    0.65
  -1  -9  -3   14.52    0.75
  -1  -9  -3   13.58    0.61
  -1  -9  -3   14.33    0.56
   1   9   3   13.89    0.51
   1   9   3   15.15    0.64
   1   9   3   15.03    0.75
  -2  -9  -3    9.37    0.58
  -2  -9  -3   10.05    0.50
  -2  -9  -3    9.11    0.46
  -2  -9  -3    8.11    0.41
   2   9   3   10.01    0.46
   2   9   3   10.57    0.55
  -3  -9  -3    5.66    0.34
  -3  -9  -3    5.64    0.38
  -3  -9  -3    5.21    0.44
  -3  -9  -3    5.54    0.30
   3   9   3    5.70    0.35
   3   9   3    5.55    0.42
  -4  -9  -3    0.33    0.24
  -4  -9  -3    0.36    0.19
  -4  -9  -3    0.78    0.17
  -4  -9  -3    1.03    0.21
   4   9   3    0.36    0.20
   4   9   3    0.61    0.18
  -5  -9  -3   20.04    0.98
  -5  -9  -3   19.55    0.85
  -5  -9  -3   18.34    0.79
  -5  -9  -3   18.97    0.72
   5   9   3   21.24    0.99
   5   9   3   20.63    0.85
  -6  -9  -3    2.75    0.28
  -6  -9  -3    2.78    0.33
  -6  -9  -3    2.18    0.24
   6   9   3    2.37    0.25
   6   9   3    2.94    0.33
  -7  -9  -3    9.48    0.51
  -7  -9  -3    7.97    0.44
   7   9   3    9.04    0.48
   7   9   3    8.97    0.57
  -8  -9  -3    0.79    0.21
  -8  -9  -3    0.44    0.22
   8   9   3    0.56    0.26
   8   9   3    0.67    0.22
  -9  -9  -3    1.24    0.26
   9   9   3    0.97    0.25
   9   9   3    1.10    0.32
 -10  -9  -3    0.97    0.27
 -10  -9  -3    0.66    0.22
  10   9   3    0.88    0.27
 -11  -9  -3    0.44    0.21
  11   9   3    0.48    0.27
  11   9   3    0.62    0.28
   9 -10  -3    2.69    0.36
   8 -10  -3    3.10    0.35
   7 -10  -3    0.68    0.25
   6 -10  -3   21.19    0.96
   6 -10  -3   22.88    1.11
   5 -10  -3   10.84    0.63
   5 -10  -3    9.75    0.55
   4 -10  -3    8.94    0.50
   4 -10  -3    8.48    0.56
  -4  10   3    9.47    0.47
   3 -10  -3    1.12    0.22
   3 -10  -3    1.50    0.29
   3 -10  -3    1.15    0.22
  -3  10   3    1.27    0.20
   2 -10  -3    0.42    0.20
   2 -10  -3    0.32    0.18
   2 -10  -3    0.26    0.23
  -2  10   3    0.33    0.15
   1 -10  -3    5.47    0.39
   1 -10  -3    6.68    0.38
   1 -10  -3    6.02    0.47
   1 -10  -3    6.01    0.35
  -1  10   3    5.73    0.22
  -1  10   3    6.24    0.23
  -1  10   3    5.72    0.35
   0 -10  -3   15.57    0.82
   0 -10  -3   16.06    0.67
   0 -10  -3   15.90    0.72
   0 -10  -3   15.16    0.62
   0  10   3   16.36    0.69
   0  10   3   15.91    0.81
   0  10   3   15.50    0.54
  -1 -10  -3    1.42    0.21
  -1 -10  -3    1.52    0.24
  -1 -10  -3    1.69    0.23
  -1 -10  -3    1.80    0.29
   1  10   3    1.39    0.19
   1  10   3    1.82    0.26
  -2 -10  -3    3.16    0.27
  -2 -10  -3    2.98    0.34
  -2 -10  -3    2.62    0.28
  -2 -10  -3    2.94    0.25
   2  10   3    3.13    0.31
   2  10   3    2.66    0.25
  -3 -10  -3    6.33    0.34
  -3 -10  -3    6.61    0.41
  -3 -10  -3    6.38    0.39
  -3 -10  -3    6.38    0.48
   3  10   3    7.51    0.41
   3  10   3    7.05    0.48
  -4 -10  -3    9.97    0.43
  -4 -10  -3    9.68    0.52
  -4 -10  -3    8.53    0.46
  -4 -10  -3    9.48    0.59
   4  10   3    8.89    0.56
   4  10   3    9.25    0.48
  -5 -10  -3    1.34    0.29
  -5 -10  -3    1.30    0.22
  -5 -10  -3    1.23    0.23
   5  10   3    1.49    0.23
   5  10   3    1.10    0.27
  -6 -10  -3    1.39    0.24
  -6 -10  -3    1.63    0.31
  -6 -10  -3    1.55    0.24
   6  10   3    1.88    0.29
   6  10   3    1.59    0.24
  -7 -10  -3    3.22    0.30
  -7 -10  -3    3.51    0.34
   7  10   3    4.09    0.36
   7  10   3    3.59    0.39
  -8 -10  -3    2.09    0.26
  -8 -10  -3    2.05    0.30
   8  10   3    2.14    0.36
   8  10   3    1.83    0.27
  -9 -10  -3    4.95    0.43
  -9 -10  -3    4.03    0.34
   9  10   3    5.47    0.52
   9  10   3    5.10    0.42
 -10 -10  -3    3.12    0.32
 -10 -10  -3    4.40    0.40
  10  10   3    4.34    0.40
   8 -11  -3    4.00    0.40
   7 -11  -3    2.62    0.34
   6 -11  -3    2.22    0.31
   5 -11  -3    0.10    0.27
   5 -11  -3   -0.10    0.21
   4 -11  -3    1.40    0.26
   4 -11  -3    1.82    0.31
   3 -11  -3    5.68    0.49
   3 -11  -3    5.85    0.39
   2 -11  -3    2.57    0.28
   2 -11  -3    2.22    0.32
   2 -11  -3    2.52    0.29
  -2  11   3    2.86    0.25
   1 -11  -3   11.42    0.69
   1 -11  -3   11.43    0.58
   1 -11  -3   10.77    0.54
  -1  11   3   11.25    0.54
   0 -11  -3    4.20    0.29
   0 -11  -3    4.01    0.33
   0 -11  -3    3.30    0.37
   0 -11  -3    3.54    0.32
   0  11   3    3.17    0.27
  -1 -11  -3    9.89    0.50
  -1 -11  -3    9.38    0.53
  -1 -11  -3    9.80    0.61
  -1 -11  -3    9.75    0.45
   1  11   3   10.07    0.50
  -2 -11  -3    2.69    0.28
  -2 -11  -3    2.47    0.27
  -2 -11  -3    2.57    0.34
  -2 -11  -3    2.67    0.25
   2  11   3    2.78    0.26
  -3 -11  -3    0.84    0.28
  -3 -11  -3    0.45    0.21
  -3 -11  -3    0.80    0.21
   3  11   3    0.47    0.19
  -4 -11  -3    0.75    0.30
  -4 -11  -3    1.07    0.24
  -4 -11  -3    1.10    0.23
   4  11   3    0.89    0.21
  -5 -11  -3    2.13    0.27
  -5 -11  -3    2.86    0.39
  -5 -11  -3    3.26    0.33
   5  11   3    3.27    0.30
  -6 -11  -3    0.17    0.23
  -6 -11  -3    0.18    0.23
   6  11   3    0.51    0.21
  -7 -11  -3    0.29    0.24
  -7 -11  -3    0.02    0.23
   7  11   3    0.38    0.22
  -8 -11  -3    3.53    0.37
  -8 -11  -3    3.58    0.33
   8  11   3    3.95    0.36
  -9 -11  -3    2.41    0.34
  -9 -11  -3    1.84    0.28
   9  11   3    2.61    0.34
   6 -12  -3    3.79    0.39
   5 -12  -3    7.06    0.50
   4 -12  -3   -0.31    0.22
   3 -12  -3    1.69    0.35
   3 -12  -3    1.46    0.28
   2 -12  -3    0.62    0.28
   2 -12  -3    0.92    0.25
   1 -12  -3    1.71    0.33
   1 -12  -3    1.36    0.26
   1 -12  -3    1.24    0.27
  -1  12   3    1.86    0.23
   0 -12  -3    1.23    0.32
   0 -12  -3    1.28    0.25
   0 -12  -3    1.71    0.26
   0  12   3    1.32    0.23
  -1 -12  -3    9.16    0.51
  -1 -12  -3    9.73    0.55
  -1 -12  -3    8.66    0.61
   1  12   3   10.15    0.51
  -2 -12  -3   11.07    0.69
  -2 -12  -3   10.22    0.56
  -2 -12  -3   11.65    0.62
   2  12   3   12.09    0.58
  -3 -12  -3    3.75    0.43
  -3 -12  -3    3.03    0.31
  -3 -12  -3    3.68    0.35
   3  12   3    2.98    0.30
  -4 -12  -3    0.34    0.30
  -4 -12  -3    0.80    0.25
  -4 -12  -3    0.39    0.24
   4  12   3    0.41    0.19
  -5 -12  -3    1.94    0.37
  -5 -12  -3    1.77    0.29
  -5 -12  -3    1.84    0.29
   5  12   3    1.72    0.27
  -6 -12  -3    0.54    0.25
  -6 -12  -3    0.72    0.25
   6  12   3    0.68    0.24
  -7 -12  -3    3.65    0.38
  -7 -12  -3    2.63    0.32
   7  12   3    2.99    0.33
  -8 -12  -3    2.99    0.33
  -8 -12  -3    3.82    0.40
   8  12   3    3.67    0.38
   5 -13  -3    1.56    0.32
   4 -13  -3    9.71    0.60
   3 -13  -3    2.86    0.35
   2 -13  -3    3.05    0.35
   1 -13  -3    1.55    0.30
   0 -13  -3    0.38    0.27
   0 -13  -3    0.30    0.31
   0 -13  -3    0.53    0.25
  -1 -13  -3    2.67    0.42
  -1 -13  -3    2.84    0.33
  -1 -13  -3    3.29    0.35
   1  13   3    3.00    0.30
  -2 -13  -3    2.29    0.40
  -2 -13  -3    2.69    0.34
  -2 -13  -3    2.70    0.32
   2  13   3    2.75    0.29
  -3 -13  -3    3.13    0.36
  -3 -13  -3    2.96    0.33
  -3 -13  -3    3.00    0.44
   3  13   3    3.38    0.33
  -4 -13  -3    3.61    0.38
  -4 -13  -3    4.19    0.50
  -4 -13  -3    4.12    0.37
   4  13   3    4.32    0.37
  -5 -13  -3    4.91    0.41
  -5 -13  -3    4.70    0.44
   5  13   3    5.58    0.39
  -6 -13  -3    0.71    0.29
  -6 -13  -3    1.31    0.32
   6  13   3    1.22    0.28
   2 -14  -3    0.20    0.27
   1 -14  -3    1.26    0.31
   0 -14  -3    4.16    0.41
  -1 -14  -3    0.89    0.28
  -1 -14  -3    0.58    0.31
  -2 -14  -3    1.58    0.30
  -2 -14  -3    1.36    0.31
  -3 -14  -3    3.64    0.38
  -3 -14  -3    3.11    0.38
  -4 -14  -3    1.64    0.34
  -4 -14  -3    1.38    0.31
  -2 -13   4    6.78    0.51
  -1 -13   4    2.04    0.33
   0 -13   4    0.79    0.29
  -5 -12   4    0.50    0.26
  -4 -12   4    8.82    0.57
  -3 -12   4    4.29    0.39
  -2 -12   4    0.23    0.25
  -1 -12   4    3.04    0.35
   0 -12   4    0.29    0.25
   1 -12   4    5.81    0.45
   2 -12   4    3.77    0.37
   3 -12   4    0.52    0.27
   4 -12   4    0.67    0.27
  -7 -11   4    0.63    0.28
  -6 -11   4    0.56    0.25
  -5 -11   4    4.86    0.43
  -4 -11   4    2.72    0.32
  -3 -11   4    4.94    0.41
  -2 -11   4    5.52    0.42
  -1 -11   4    0.69    0.24
   0 -11   4    1.34    0.26
   1 -11   4    1.45    0.26
   2 -11   4    0.55    0.24
   3 -11   4    4.90    0.43
   4 -11   4    8.74    0.53
   5 -11   4    1.92    0.30
   6 -11   4    4.66    0.40
  -8 -10   4    1.21    0.30
  -7 -10   4    0.29    0.25
  -6 -10   4    3.04    0.39
  -6 -10   4    1.94    0.30
  -5 -10   4    4.46    0.37
  -5 -10   4    4.85    0.45
  -4 -10   4    6.67    0.52
  -4 -10   4    6.22    0.44
  -3 -10   4    2.07    0.27
  -3 -10   4    2.37    0.34
  -2 -10   4    1.22    0.28
  -2 -10   4    1.29    0.23
  -1 -10   4    4.11    0.36
  -1 -10   4    5.03    0.43
   0 -10   4    0.71    0.25
   0 -10   4    0.80    0.21
   1 -10   4    3.00    0.34
   1 -10   4    2.76    0.28
   2 -10   4    1.05    0.26
   2 -10   4    0.88    0.22
   3 -10   4    4.30    0.35
   3 -10   4    3.37    0.37
   4 -10   4    0.16    0.20
   5 -10   4    8.56    0.49
   6 -10   4    3.61    0.33
   7 -10   4    0.60    0.24
   9   9  -4    0.91    0.25
  -9  -9   4    0.44    0.25
   8   9  -4    0.26    0.21
  -8  -9   4    0.43    0.24
  -8  -9   4    0.29    0.32
   7   9  -4    0.66    0.20
  -7  -9   4    0.86    0.24
  -7  -9   4    0.35    0.30
   6   9  -4    4.14    0.33
  -6  -9   4    3.40    0.33
  -6  -9   4    3.82    0.41
   5   9  -4    0.80    0.19
  -5  -9   4    1.04    0.27
  -5  -9   4    0.94    0.21
   4   9  -4    1.97    0.22
  -4  -9   4    2.12    0.25
  -4  -9   4    1.96    0.30
   3   9  -4    5.47    0.33
  -3  -9   4    5.05    0.43
  -3  -9   4    4.72    0.37
  -2  -9   4   22.62    1.11
  -2  -9   4   23.19    0.97
  -1  -9   4   27.28    1.28
  -1  -9   4   27.30    1.12
   0  -9   4   11.53    0.66
   0  -9   4   12.04    0.57
   1  -9   4    7.10    0.48
   1  -9   4    7.20    0.41
   2  -9   4   24.46    1.01
   2  -9   4   24.14    1.15
   3  -9   4    0.47    0.18
   3  -9   4    0.22    0.22
   4  -9   4    5.11    0.35
   4  -9   4    5.22    0.43
   5  -9   4    8.61    0.55
   5  -9   4    9.15    0.49
   6  -9   4    4.21    0.36
   7  -9   4    2.80    0.29
   8  -9   4    2.20    0.30
  10   8  -4    5.21    0.42
 -10  -8   4    4.68    0.43
   9   8  -4    6.13    0.44
  -9  -8   4    6.46    0.47
   8   8  -4    2.70    0.29
  -8  -8   4    2.49    0.30
  -8  -8   4    3.15    0.40
   7   8  -4    1.77    0.23
  -7  -8   4    2.03    0.34
  -7  -8   4    1.74    0.27
   6   8  -4    0.33    0.17
  -6  -8   4    0.62    0.20
  -6  -8   4    0.54    0.25
  -6  -8   4    0.91    0.18
   5   8  -4    3.98    0.31
  -5  -8   4    4.27    0.42
  -5  -8   4    3.87    0.34
   4   8  -4   40.00    1.52
  -4  -8   4   38.65    1.55
  -4  -8   4   39.03    1.77
   3   8  -4   34.58    1.32
  -3  -8   4   34.16    1.36
  -3  -8   4   33.48    1.54
   2   8  -4   29.45    1.12
  -2  -8   4   27.64    1.32
  -2  -8   4   29.25    1.16
   1   8  -4   31.72    1.17
  -1  -8   4   30.29    1.21
  -1  -8   4   30.68    1.00
  -1  -8   4   28.65    1.38
   0  -8   4    7.94    0.42
   0  -8   4    6.57    0.46
   0  -8   4    7.99    0.33
   1  -8   4   46.52    2.06
   1  -8   4   49.18    1.53
   1  -8   4   46.34    1.81
   2  -8   4    3.96    0.25
   2  -8   4    4.17    0.30
   2  -8   4    3.60    0.34
   3  -8   4   23.74    0.95
   3  -8   4   22.34    1.08
   4  -8   4   27.85    1.28
   4  -8   4   28.11    1.12
   5  -8   4    9.61    0.58
   5  -8   4   10.37    0.51
   6  -8   4   12.14    0.68
   6  -8   4   12.68    0.60
   7  -8   4    0.74    0.20
   7  -8   4    0.51    0.24
   8  -8   4    3.74    0.33
   9  -8   4    3.57    0.34
  11   7  -4    3.22    0.33
  11   7  -4    3.93    0.38
 -11  -7   4    3.53    0.37
  10   7  -4    3.11    0.34
 -10  -7   4    2.44    0.33
   9   7  -4    0.23    0.21
  -9  -7   4    0.41    0.30
  -9  -7   4    0.32    0.23
   8   7  -4    3.41    0.31
  -8  -7   4    3.72    0.41
  -8  -7   4    3.47    0.34
   7   7  -4    1.46    0.22
  -7  -7   4    1.59    0.19
  -7  -7   4    1.47    0.24
  -7  -7   4    1.65    0.30
   6   7  -4   12.95    0.70
   6   7  -4   12.35    0.59
  -6  -7   4   12.72    0.71
  -6  -7   4   13.22    0.51
  -6  -7   4   12.48    0.62
   5   7  -4   17.99    0.88
   5   7  -4   17.48    0.76
   5   7  -4   19.25    0.60
  -5  -7   4   17.24    0.79
  -5  -7   4   17.88    0.67
  -5  -7   4   18.29    0.66
  -5  -7   4   17.23    0.91
   4   7  -4    5.36    0.39
   4   7  -4    5.68    0.33
  -4  -7   4    5.48    0.28
  -4  -7   4    4.99    0.39
  -4  -7   4    4.66    0.33
   3   7  -4   51.79    1.83
   3   7  -4   49.59    2.09
  -3  -7   4   47.74    1.85
  -3  -7   4   46.57    2.11
  -3  -7   4   46.80    1.59
   2   7  -4   38.35    1.67
   2   7  -4   39.60    1.46
  -2  -7   4   40.06    1.49
  -2  -7   4   37.65    1.27
  -2  -7   4   36.58    1.69
   1   7  -4   15.72    0.72
   1   7  -4   15.74    0.62
  -1  -7   4   15.61    0.54
  -1  -7   4   14.43    0.75
  -1  -7   4   14.51    0.66
  -1  -7   4   15.33    0.55
   0   7  -4   21.33    0.79
   0   7  -4   20.01    0.91
   0  -7   4   21.17    0.70
   0  -7   4   18.83    0.94
   0  -7   4   20.40    0.70
   0  -7   4   20.06    0.83
  -1   7  -4   23.12    0.86
  -1   7  -4   22.44    0.99
   1  -7   4   23.40    0.77
   1  -7   4   22.54    0.76
   1  -7   4   21.53    1.03
   1  -7   4   22.34    0.90
   2  -7   4    1.37    0.16
   2  -7   4    1.04    0.21
   2  -7   4    0.88    0.12
   2  -7   4    1.13    0.17
   3  -7   4    4.16    0.35
   3  -7   4    4.22    0.30
   4  -7   4   11.37    0.60
   4  -7   4   11.23    0.53
   5  -7   4    8.97    0.45
   5  -7   4    8.62    0.50
   6  -7   4    1.85    0.21
   6  -7   4    1.42    0.24
   7  -7   4    6.42    0.45
   7  -7   4    6.59    0.40
   8  -7   4    2.87    0.28
   8  -7   4    2.79    0.33
   9  -7   4    4.24    0.37
  10  -7   4    4.51    0.39
  11   6  -4    7.94    0.50
  11   6  -4    8.20    0.54
 -11  -6   4    8.53    0.52
  10   6  -4    0.73    0.23
  10   6  -4    0.83    0.23
 -10  -6   4    0.65    0.25
   9   6  -4    1.24    0.23
   9   6  -4    1.40    0.24
  -9  -6   4    1.57    0.26
  -9  -6   4    2.07    0.33
   8   6  -4    1.34    0.22
   8   6  -4    1.49    0.21
   8   6  -4    1.38    0.27
  -8  -6   4    1.71    0.24
  -8  -6   4    1.75    0.31
   7   6  -4    6.25    0.40
   7   6  -4    6.74    0.48
  -7  -6   4    6.94    0.48
  -7  -6   4    7.51    0.34
  -7  -6   4    6.50    0.40
   6   6  -4   17.32    0.73
   6   6  -4   16.52    0.58
   6   6  -4   16.58    0.84
  -6  -6   4   16.71    0.75
  -6  -6   4   16.79    0.86
  -6  -6   4   16.06    0.62
  -6  -6   4   17.68    0.63
   5   6  -4   20.27    0.87
   5   6  -4   21.50    1.00
   5   6  -4   20.85    0.71
   5   6  -4   21.76    0.71
  -5  -6   4   20.33    0.88
  -5  -6   4   22.87    0.76
  -5  -6   4   21.13    0.75
  -5  -6   4   21.26    1.03
   4   6  -4   16.03    0.50
   4   6  -4   14.76    0.64
   4   6  -4   15.51    0.52
   4   6  -4   14.25    0.73
  -4  -6   4   14.92    0.55
  -4  -6   4   15.18    0.77
  -4  -6   4   14.38    0.66
   3   6  -4    6.44    0.26
   3   6  -4    6.54    0.33
   3   6  -4    6.43    0.39
  -3  -6   4    6.11    0.40
  -3  -6   4    6.58    0.35
  -3  -6   4    6.46    0.28
  -3  -6   4    6.27    0.41
   2   6  -4   27.89    1.04
   2   6  -4   27.11    1.19
  -2  -6   4   27.39    1.07
  -2  -6   4   28.34    1.22
  -2  -6   4   26.15    0.90
  -2  -6   4   25.86    1.22
   1   6  -4   14.89    0.69
   1   6  -4   15.39    0.60
  -1  -6   4   14.43    0.63
  -1  -6   4   15.37    0.52
  -1  -6   4   15.82    0.72
  -1  -6   4   14.29    0.72
  -1  -6   4   14.81    0.52
   0   6  -4   38.61    1.41
   0   6  -4   38.08    1.62
   0  -6   4   37.86    1.44
   0  -6   4   38.69    1.23
   0  -6   4   36.86    1.23
   0  -6   4   36.36    1.64
   0  -6   4   40.08    1.65
  -1   6  -4    6.27    0.27
  -1   6  -4    6.46    0.34
   1  -6   4    6.29    0.32
   1  -6   4    6.21    0.25
   1  -6   4    6.53    0.38
   1  -6   4    6.51    0.28
   1  -6   4    6.00    0.37
  -2   6  -4  119.81    4.89
   2  -6   4  119.96    3.75
   2  -6   4  119.00    4.34
   2  -6   4  116.60    4.92
   2  -6   4  120.78    3.72
   2  -6   4  115.81    4.93
  -3   6  -4   15.65    0.68
   3  -6   4   15.13    0.65
   3  -6   4   16.36    0.74
   3  -6   4   15.90    0.75
   3  -6   4   15.88    0.53
   4  -6   4   63.53    1.97
   4  -6   4   60.29    2.62
   4  -6   4   62.27    2.31
   5  -6   4   37.13    1.41
   5  -6   4   36.63    1.61
   6  -6   4   12.29    0.55
   6  -6   4   11.75    0.62
   7  -6   4    3.30    0.33
   7  -6   4    3.54    0.29
   8  -6   4   13.80    0.62
   8  -6   4   12.73    0.70
   9  -6   4    3.46    0.30
  10  -6   4    0.69    0.24
  11  -6   4    0.13    0.23
  12   5  -4    4.85    0.42
  12   5  -4    3.82    0.38
 -12  -5   4    4.51    0.41
  11   5  -4    3.87    0.36
  11   5  -4    4.42    0.40
 -11  -5   4    3.80    0.36
  10   5  -4    0.81    0.24
  10   5  -4    0.83    0.24
  10   5  -4    0.79    0.28
 -10  -5   4    0.84    0.23
   9   5  -4    0.03    0.18
   9   5  -4    0.50    0.25
   9   5  -4   -0.11    0.19
  -9  -5   4    0.40    0.20
  -9  -5   4    0.16    0.26
   8   5  -4    5.34    0.45
   8   5  -4    4.65    0.32
   8   5  -4    5.40    0.37
  -8  -5   4    5.35    0.37
  -8  -5   4    5.47    0.45
  -8  -5   4    5.06    0.29
   7   5  -4    4.11    0.38
   7   5  -4    3.97    0.31
   7   5  -4    3.75    0.28
  -7  -5   4    3.54    0.24
  -7  -5   4    4.72    0.34
  -7  -5   4    4.43    0.37
   6   5  -4   11.67    0.50
   6   5  -4   12.60    0.55
   6   5  -4   11.24    0.64
  -6  -5   4   12.73    0.47
  -6  -5   4   11.53    0.65
  -6  -5   4   12.10    0.57
  -6  -5   4   11.91    0.46
   5   5  -4   13.81    0.70
   5   5  -4   13.59    0.60
   5   5  -4   14.88    0.50
   5   5  -4   14.14    0.49
  -5  -5   4   14.15    0.63
  -5  -5   4   13.81    0.52
  -5  -5   4   14.59    0.53
  -5  -5   4   13.91    0.71
   4   5  -4   11.71    0.39
   4   5  -4   10.69    0.39
   4   5  -4   11.01    0.49
   4   5  -4   11.25    0.56
  -4  -5   4   10.80    0.41
  -4  -5   4   11.07    0.59
  -4  -5   4   11.02    0.50
  -4  -5   4   10.69    0.57
  -4  -5   4   11.05    0.43
   3   5  -4   60.98    1.91
   3   5  -4   61.26    2.56
   3   5  -4   60.22    2.25
  -3  -5   4   62.60    2.58
  -3  -5   4   58.65    1.95
  -3  -5   4   62.62    2.27
  -3  -5   4   58.86    2.58
   2   5  -4   54.24    2.07
   2   5  -4   56.30    2.36
   2   5  -4   54.24    1.77
  -2  -5   4   55.77    2.10
  -2  -5   4   55.90    1.80
  -2  -5   4   60.09    2.39
  -2  -5   4   56.76    2.39
   1   5  -4   83.25    3.00
  -1  -5   4   81.31    3.02
  -1  -5   4   78.22    3.43
  -1  -5   4   82.68    2.56
  -1  -5   4   82.41    2.61
  -1  -5   4   84.31    3.43
   0   5  -4   30.00    1.12
   0   5  -4   30.06    1.28
   0  -5   4   29.55    1.15
   0  -5   4   30.61    0.98
   0  -5   4   29.31    1.31
   0  -5   4   29.82    0.97
   0  -5   4   32.01    1.31
  -1   5  -4    1.11    0.12
   1  -5   4    1.12    0.15
   1  -5   4    1.17    0.09
   1  -5   4    1.13    0.14
   1  -5   4    1.11    0.13
   1  -5   4    1.26    0.12
  -2   5  -4    4.96    0.25
   2  -5   4    5.02    0.30
   2  -5   4    4.54    0.26
   2  -5   4    5.41    0.30
   3  -5   4    2.53    0.20
   3  -5   4    2.86    0.23
   3  -5   4    2.96    0.24
   4  -5   4    4.99    0.33
   4  -5   4    5.58    0.33
   4  -5   4    5.77    0.30
   5  -5   4   36.74    1.59
   5  -5   4   35.68    1.40
   5  -5   4   38.14    1.18
   6  -5   4   46.22    1.67
   6  -5   4   42.05    1.89
   7  -5   4   17.47    0.74
   7  -5   4   17.78    0.85
   8  -5   4   10.89    0.62
   8  -5   4   12.06    0.55
   9  -5   4    1.39    0.25
   9  -5   4    1.04    0.22
  10  -5   4    4.19    0.36
  11  -5   4    0.89    0.26
  12   4  -4    1.00    0.29
  12   4  -4    1.07    0.28
 -12  -4   4    1.59    0.29
  11   4  -4    1.36    0.28
  11   4  -4    1.62    0.34
  11   4  -4    0.81    0.25
  11   4  -4    0.81    0.27
 -11  -4   4    1.28    0.27
  10   4  -4    1.62    0.25
  10   4  -4    2.35    0.34
  10   4  -4    2.32    0.28
  10   4  -4    1.89    0.27
 -10  -4   4    1.60    0.27
   9   4  -4    2.88    0.28
   9   4  -4    2.75    0.34
   9   4  -4    2.30    0.26
   9   4  -4    2.57    0.26
  -9  -4   4    2.66    0.28
  -9  -4   4    2.71    0.33
   8   4  -4   22.02    0.89
   8   4  -4   23.49    1.11
   8   4  -4   22.77    0.95
   8   4  -4   24.21    0.96
  -8  -4   4   23.03    1.10
  -8  -4   4   21.60    0.80
  -8  -4   4   23.17    0.96
   7   4  -4    5.11    0.31
   7   4  -4    4.07    0.30
   7   4  -4    4.32    0.38
  -7  -4   4    4.13    0.33
  -7  -4   4    3.83    0.24
  -7  -4   4    4.46    0.40
  -7  -4   4    4.74    0.29
   6   4  -4   23.20    0.94
   6   4  -4   24.39    0.79
   6   4  -4   24.28    1.09
   6   4  -4   23.55    0.88
  -6  -4   4   23.47    0.80
  -6  -4   4   22.02    0.80
  -6  -4   4   22.38    0.95
  -6  -4   4   23.15    1.09
   5   4  -4    4.43    0.27
   5   4  -4    4.30    0.25
   5   4  -4    4.22    0.33
  -5  -4   4    4.54    0.24
  -5  -4   4    4.09    0.32
  -5  -4   4    4.19    0.27
  -5  -4   4    4.09    0.22
   4   4  -4   21.79    1.00
   4   4  -4   21.17    0.73
   4   4  -4   22.30    0.88
   4   4  -4   23.11    0.74
  -4  -4   4   23.18    0.76
  -4  -4   4   22.30    0.75
  -4  -4   4   20.96    1.01
  -4  -4   4   24.11    1.03
  -4  -4   4   22.34    0.90
   3   4  -4   24.90    0.76
   3   4  -4   23.60    1.04
   3   4  -4   22.53    0.76
   3   4  -4   23.12    0.91
  -3  -4   4   23.64    0.78
  -3  -4   4   23.29    1.05
  -3  -4   4   23.39    1.05
  -3  -4   4   23.13    0.92
   2   4  -4   75.60    2.37
   2   4  -4   73.31    3.16
   2   4  -4   76.79    2.78
  -2  -4   4   78.89    3.18
  -2  -4   4   75.73    2.80
  -2  -4   4   74.53    2.42
  -2  -4   4   77.49    3.18
   1   4  -4   24.13    0.91
   1   4  -4   23.12    0.79
  -1  -4   4   24.38    0.79
  -1  -4   4   24.41    0.79
  -1  -4   4   24.47    1.06
  -1  -4   4   24.83    1.06
  -1  -4   4   24.59    0.93
   0   4  -4    4.72    0.21
   0   4  -4    5.08    0.26
   0   4  -4    4.57    0.27
   0  -4   4    4.59    0.28
   0  -4   4    5.01    0.27
   0  -4   4    5.27    0.21
   0  -4   4    4.37    0.23
   0  -4   4    5.09    0.18
  -1   4  -4   28.44    1.19
  -1   4  -4   27.93    1.19
   1  -4   4   28.97    1.21
   1  -4   4   28.51    1.22
   1  -4   4   28.56    1.06
   1  -4   4   28.16    0.93
   1  -4   4   28.55    1.07
   2  -4   4    1.36    0.13
   2  -4   4    1.45    0.11
   2  -4   4    1.35    0.11
   2  -4   4    1.29    0.14
   3  -4   4   16.20    0.61
   3  -4   4   15.42    0.70
   3  -4   4   15.09    0.69
   3  -4   4   15.99    0.61
   4  -4   4   30.05    1.28
   4  -4   4   28.76    1.27
   4  -4   4   29.58    1.12
   4  -4   4   30.51    1.12
   5  -4   4    1.22    0.14
   5  -4   4    1.26    0.16
   5  -4   4    1.05    0.16
   6  -4   4   14.94    0.62
   6  -4   4   16.20    0.50
   6  -4   4   13.83    0.71
   7  -4   4    2.98    0.28
   7  -4   4    2.83    0.25
   8  -4   4   17.38    0.71
   8  -4   4   15.50    0.79
   9  -4   4    2.00    0.23
   9  -4   4    1.66    0.26
  10  -4   4    8.86    0.50
  10  -4   4    9.19    0.55
  11  -4   4    2.62    0.29
  12  -4   4    1.22    0.27
  12   3  -4    1.18    0.28
  12   3  -4    0.69    0.27
  12   3  -4    1.29    0.30
 -12  -3   4    1.63    0.29
  11   3  -4    0.87    0.25
  11   3  -4    0.41    0.24
  11   3  -4    0.39    0.31
  11   3  -4    1.05    0.23
 -11  -3   4    0.95    0.24
  10   3  -4    7.96    0.46
  10   3  -4    8.83    0.51
  10   3  -4    8.77    0.60
  10   3  -4    8.71    0.50
 -10  -3   4    8.88    0.49
   9   3  -4    0.37    0.20
   9   3  -4    0.05    0.17
   9   3  -4    0.47    0.25
   9   3  -4    0.37    0.19
  -9  -3   4    0.20    0.22
  -9  -3   4    0.55    0.20
   8   3  -4    6.11    0.47
   8   3  -4    7.57    0.41
   8   3  -4    7.21    0.41
   8   3  -4    7.30    0.39
  -8  -3   4    7.40    0.33
  -8  -3   4    7.08    0.48
  -8  -3   4    7.70    0.42
   7   3  -4   12.40    0.61
   7   3  -4   14.76    0.50
   7   3  -4   13.41    0.57
   7   3  -4   13.39    0.61
   7   3  -4   13.30    0.70
  -7  -3   4   12.67    0.71
  -7  -3   4   13.55    0.50
  -7  -3   4   13.08    0.62
  -7  -3   4   14.01    0.51
   6   3  -4   28.76    1.28
   6   3  -4   28.11    0.94
   6   3  -4   28.93    1.12
   6   3  -4   28.71    1.12
   6   3  -4   28.14    1.04
  -6  -3   4   28.68    0.96
  -6  -3   4   28.38    1.12
  -6  -3   4   27.23    0.95
  -6  -3   4   27.79    1.28
   5   3  -4   30.37    1.18
   5   3  -4   29.29    1.18
   5   3  -4   31.87    1.35
   5   3  -4   30.75    1.11
   5   3  -4   32.64    1.01
  -5  -3   4   29.99    1.36
  -5  -3   4   29.52    1.19
  -5  -3   4   30.88    1.02
  -5  -3   4   29.71    1.01
   4   3  -4  203.05    7.01
   4   3  -4  206.15    8.43
   4   3  -4  193.27    7.42
  -4  -3   4  194.73    7.43
  -4  -3   4  215.04    6.46
  -4  -3   4  197.30    8.44
  -4  -3   4  219.69    8.45
  -4  -3   4  205.67    6.45
   3   3  -4  197.27    9.08
   3   3  -4  220.18    8.01
   3   3  -4  229.82    6.95
  -3  -3   4  219.93    6.96
  -3  -3   4  223.59    8.02
  -3  -3   4  225.80    6.97
  -3  -3   4  245.90    9.11
  -3  -3   4  204.70    9.10
   2   3  -4   25.54    1.04
   2   3  -4   23.44    0.77
   2   3  -4   23.31    1.03
   2   3  -4   23.06    0.90
  -2  -3   4   24.32    1.05
  -2  -3   4   23.31    1.04
  -2  -3   4   24.17    0.92
  -2  -3   4   23.75    0.78
   1   3  -4  187.06    5.77
   1   3  -4  185.16    7.68
   1   3  -4  185.74    6.76
  -1  -3   4  191.28    5.78
  -1  -3   4  187.64    7.68
  -1  -3   4  180.37    6.77
  -1  -3   4  190.66    7.68
  -1  -3   4  186.26    5.88
   0   3  -4   72.15    2.95
   0   3  -4   70.92    2.59
   0   3  -4   71.34    2.95
   0   3  -4   71.80    2.59
   0  -3   4   72.03    2.61
   0  -3   4   71.09    2.61
   0  -3   4   70.32    2.96
   0  -3   4   71.31    2.96
   0  -3   4   72.45    2.24
  -1   3  -4   35.52    1.48
  -1   3  -4   35.77    1.48
   1  -3   4   35.94    1.50
   1  -3   4   35.67    1.51
   1  -3   4   35.40    1.32
   1  -3   4   36.76    1.32
   1  -3   4   35.93    1.15
   2  -3   4   30.73    1.11
   2  -3   4   29.92    1.27
   2  -3   4   29.66    1.12
   2  -3   4   30.84    1.27
   3  -3   4  147.69    5.98
   3  -3   4  143.36    5.26
   3  -3   4  146.61    5.26
   3  -3   4  143.83    5.97
   4  -3   4   20.42    0.89
   4  -3   4   20.80    0.78
   4  -3   4   20.27    0.78
   4  -3   4   20.63    0.89
   5  -3   4    0.28    0.11
   5  -3   4    0.32    0.09
   5  -3   4    0.42    0.10
   6  -3   4   18.33    0.85
   6  -3   4   18.75    0.75
   6  -3   4   19.63    0.86
   7  -3   4   16.91    0.80
   7  -3   4   17.20    0.58
   7  -3   4   17.25    0.71
   8  -3   4    1.30    0.18
   8  -3   4    1.17    0.21
   9  -3   4    0.13    0.17
   9  -3   4    0.53    0.21
  10  -3   4    2.65    0.26
  10  -3   4    1.13    0.35
  11  -3   4    4.45    0.36
  12  -3   4   12.71    0.66
  13   2  -4    0.54    0.30
  13   2  -4    0.79    0.28
  12   2  -4    0.18    0.22
  12   2  -4   -0.06    0.24
 -12  -2   4   -0.05    0.22
  11   2  -4    0.99    0.25
  11   2  -4    0.59    0.22
  11   2  -4    1.20    0.30
 -11  -2   4    0.96    0.22
  10   2  -4    0.85    0.22
  10   2  -4    0.76    0.22
  10   2  -4    0.57    0.26
 -10  -2   4    0.99    0.22
   9   2  -4    6.98    0.40
   9   2  -4    7.61    0.44
   9   2  -4    7.22    0.35
   9   2  -4    6.95    0.50
  -9  -2   4    6.95    0.51
  -9  -2   4    6.81    0.43
   8   2  -4    3.62    0.36
   8   2  -4    3.83    0.29
   8   2  -4    3.65    0.26
   8   2  -4    3.59    0.32
   8   2  -4    3.44    0.23
  -8  -2   4    4.33    0.39
  -8  -2   4    3.75    0.23
  -8  -2   4    4.02    0.32
   7   2  -4   18.55    0.72
   7   2  -4   19.10    0.78
   7   2  -4   18.45    0.89
   7   2  -4   19.00    0.64
   7   2  -4   16.94    0.64
  -7  -2   4   17.66    0.89
  -7  -2   4   17.98    0.64
  -7  -2   4   17.99    0.77
  -7  -2   4   19.58    0.65
   6   2  -4   14.28    0.63
   6   2  -4   15.05    0.59
   6   2  -4   15.52    0.74
   6   2  -4   14.45    0.53
   6   2  -4   15.44    0.53
  -6  -2   4   15.73    0.54
  -6  -2   4   15.02    0.64
  -6  -2   4   14.59    0.74
  -6  -2   4   14.33    0.53
   5   2  -4   20.56    0.95
   5   2  -4   21.60    0.70
   5   2  -4   20.84    0.77
   5   2  -4   19.99    0.82
  -5  -2   4   20.50    0.70
  -5  -2   4   21.28    0.84
  -5  -2   4   21.43    0.71
  -5  -2   4   19.82    0.95
   4   2  -4   39.48    1.34
   4   2  -4   37.16    1.42
   4   2  -4   36.95    1.62
   4   2  -4   39.67    1.22
  -4  -2   4   38.23    1.23
  -4  -2   4   36.49    1.63
  -4  -2   4   37.53    1.23
  -4  -2   4   36.88    1.43
   3   2  -4   14.00    0.62
   3   2  -4   12.68    0.53
   3   2  -4   12.94    0.49
   3   2  -4   13.28    0.53
   3   2  -4   13.49    0.44
   3   2  -4   12.82    0.62
  -3  -2   4   13.77    0.64
  -3  -2   4   13.18    0.46
  -3  -2   4   13.18    0.46
  -3  -2   4   12.46    0.54
  -3  -2   4   13.31    0.62
   2   2  -4   19.06    0.81
   2   2  -4   17.13    0.70
   2   2  -4   18.45    0.80
   2   2  -4   18.13    0.60
  -2  -2   4   19.92    0.82
  -2  -2   4   18.57    0.60
  -2  -2   4   18.41    0.71
  -2  -2   4   17.51    0.81
   1   2  -4   77.58    2.93
   1   2  -4   79.61    3.34
   1   2  -4   80.81    2.52
  -1  -2   4   78.32    2.94
  -1  -2   4   81.70    2.94
  -1  -2   4   84.70    3.34
  -1  -2   4   81.25    2.55
  -1  -2   4   80.63    3.34
  -1  -2   4   82.81    2.94
   0   2  -4  141.59    5.00
   0   2  -4  142.60    5.68
   0   2  -4  138.67    5.68
   0   2  -4  138.92    4.29
   0  -2   4  140.98    4.29
   0  -2   4  139.76    5.69
   0  -2   4  133.81    5.01
   0  -2   4  140.65    5.01
   0  -2   4  130.67    5.69
   1  -2   4  132.75    5.41
   1  -2   4  131.94    4.76
   1  -2   4  128.92    4.09
   1  -2   4  132.49    4.76
   1  -2   4  133.15    5.41
   2  -2   4    1.17    0.07
   2  -2   4    1.14    0.10
   2  -2   4    1.24    0.11
   2  -2   4    1.17    0.07
   3  -2   4   51.73    1.88
   3  -2   4   51.99    1.88
   3  -2   4   51.79    2.14
   3  -2   4   51.65    2.14
   4  -2   4  197.82    7.27
   4  -2   4  202.61    8.26
   4  -2   4  202.02    8.26
   4  -2   4  202.64    7.28
   5  -2   4    3.36    0.19
   5  -2   4    3.24    0.19
   5  -2   4    3.18    0.23
   5  -2   4    3.11    0.22
   6  -2   4   25.20    0.98
   6  -2   4   25.29    1.11
   6  -2   4   25.44    0.91
   6  -2   4   25.86    1.12
  -7   2  -4    7.40    0.34
   7  -2   4    7.34    0.37
   7  -2   4    7.02    0.42
   7  -2   4    7.34    0.29
   8  -2   4    1.79    0.20
   9  -2   4    0.64    0.18
   9  -2   4    0.14    0.28
  10  -2   4    1.33    0.36
  10  -2   4    4.45    0.31
  11  -2   4    1.40    0.24
  12  -2   4    2.56    0.31
  13   1  -4    0.09    0.25
  13   1  -4    0.36    0.27
  12   1  -4    1.07    0.25
  12   1  -4    0.82    0.26
  11   1  -4    0.58    0.22
  11   1  -4    0.76    0.31
  11   1  -4    0.60    0.24
 -11  -1   4    1.00    0.23
  10   1  -4    3.82    0.33
  10   1  -4    3.82    0.28
  10   1  -4    3.29    0.40
  10   1  -4    3.78    0.32
 -10  -1   4    4.48    0.35
   9   1  -4   48.82    1.71
   9   1  -4   51.06    1.88
   9   1  -4   53.21    2.01
   9   1  -4   48.99    2.29
  -9  -1   4   55.15    2.01
  -9  -1   4   55.53    2.30
   8   1  -4    1.01    0.15
   8   1  -4    0.76    0.14
   8   1  -4    0.87    0.19
   8   1  -4    0.64    0.24
   8   1  -4    0.95    0.18
  -8  -1   4    0.75    0.13
  -8  -1   4    1.14    0.24
  -8  -1   4    0.88    0.19
   7   1  -4   30.28    1.22
   7   1  -4   30.23    1.15
   7   1  -4   31.89    1.04
   7   1  -4   31.11    1.41
   7   1  -4   30.63    1.04
  -7  -1   4   32.41    1.23
  -7  -1   4   30.70    1.40
  -7  -1   4   31.24    1.04
  -7  -1   4   31.24    1.04
   6   1  -4   38.49    1.33
   6   1  -4   37.96    1.21
   6   1  -4   35.10    1.61
   6   1  -4   36.17    1.21
   6   1  -4   37.97    1.42
  -6  -1   4   36.52    1.41
  -6  -1   4   37.13    1.21
  -6  -1   4   34.93    1.21
  -6  -1   4   37.38    1.62
   5   1  -4   24.45    0.99
   5   1  -4   25.75    1.14
   5   1  -4   26.26    0.93
   5   1  -4   25.76    0.85
   5   1  -4   26.13    0.84
  -5  -1   4   25.42    1.14
  -5  -1   4   24.92    1.13
  -5  -1   4   24.65    1.00
  -5  -1   4   25.67    0.85
  -5  -1   4   25.73    0.85
   4   1  -4   58.20    2.41
   4   1  -4   56.97    1.83
   4   1  -4   60.77    2.41
   4   1  -4   57.93    1.99
   4   1  -4   58.65    1.82
   4   1  -4   53.85    2.11
  -4  -1   4   55.66    2.41
  -4  -1   4   56.20    2.12
  -4  -1   4   57.13    1.83
  -4  -1   4   57.97    2.40
  -4  -1   4   54.21    1.83
   3   1  -4   58.29    2.36
   3   1  -4   65.84    2.70
   3   1  -4   66.18    2.70
   3   1  -4   64.61    2.23
  -3  -1   4   64.53    2.05
  -3  -1   4   72.54    2.73
  -3  -1   4   61.19    2.37
  -3  -1   4   62.82    2.70
  -3  -1   4   64.89    2.05
   2   1  -4  192.81    7.26
   2   1  -4  204.91    6.90
   2   1  -4  202.32    8.25
   2   1  -4  199.91    8.25
  -2  -1   4  210.90    6.35
  -2  -1   4  190.63    8.25
  -2  -1   4  206.15    6.32
  -2  -1   4  199.06    7.27
   1   1  -4  297.75   12.24
   1   1  -4  282.07    9.19
   1   1  -4  299.30   10.77
   1   1  -4  281.01   10.78
  -1  -1   4  283.83   10.74
  -1  -1   4  312.15   12.26
  -1  -1   4  297.90   10.80
  -1  -1   4  326.57   12.24
   0   1  -4  180.83    7.44
   0   1  -4  183.20    7.44
   0   1  -4  183.21    5.61
   0  -1   4  177.89    6.56
   0  -1   4  184.61    7.44
   0  -1   4  185.75    5.61
   0  -1   4  174.93    6.56
   0  -1   4  180.99    7.45
   1  -1   4   20.06    0.65
   3  -1   4  188.05    7.80
   3  -1   4  192.67    6.87
   3  -1   4  191.87    6.86
   3  -1   4  188.61    7.79
   4  -1   4   29.89    1.11
   4  -1   4   30.06    1.11
   4  -1   4   29.77    1.26
   4  -1   4   30.03    1.26
   5  -1   4   60.49    2.57
   5  -1   4   60.71    2.57
   5  -1   4   61.66    2.26
   5  -1   4   63.74    2.26
  -6   1  -4   49.28    2.07
   6  -1   4   48.76    2.11
   6  -1   4   49.63    1.85
   6  -1   4   50.15    2.11
   6  -1   4   51.97    1.74
  -7   1  -4   34.48    1.44
   7  -1   4   34.49    1.49
   7  -1   4   33.40    1.11
   7  -1   4   34.91    1.31
   8  -1   4    5.09    0.31
  10  -1   4    0.46    0.19
  10  -1   4    0.39    0.24
  11  -1   4    1.76    0.25
  11  -1   4    1.21    0.29
  12  -1   4    0.95    0.26
  13  -1   4    0.06    0.23
  13   0  -4    0.36    0.25
  13   0  -4    0.61    0.28
  12   0  -4    2.18    0.29
  12   0  -4    1.39    0.28
  11   0  -4    0.95    0.32
  11   0  -4    0.59    0.23
  11   0  -4    1.35    0.25
 -11   0   4    1.04    0.23
  10   0  -4    1.12    0.19
  10   0  -4    1.30    0.31
  10   0  -4    1.36    0.24
  10   0  -4    1.00    0.23
 -10   0   4    1.71    0.24
   9   0  -4   30.83    1.07
   9   0  -4   28.97    1.45
   9   0  -4   31.56    1.27
   9   0  -4   31.34    1.18
  -9   0   4   31.58    1.25
  -9   0   4   33.55    1.45
   8   0  -4    1.19    0.25
   8   0  -4    1.29    0.17
   8   0  -4    1.56    0.22
   8   0  -4    1.32    0.16
   8   0  -4    1.49    0.21
  -8   0   4    1.52    0.14
  -8   0   4    1.13    0.19
  -8   0   4    1.60    0.25
   7   0  -4   24.77    1.02
   7   0  -4   25.56    0.96
   7   0  -4   26.18    0.87
   7   0  -4   24.03    0.87
  -7   0   4   25.92    1.02
  -7   0   4   24.78    0.86
  -7   0   4   26.16    0.86
  -7   0   4   26.38    1.17
   6   0  -4    6.69    0.36
   6   0  -4    7.71    0.29
   6   0  -4    6.95    0.34
   6   0  -4    7.22    0.30
  -6   0   4    6.95    0.36
  -6   0   4    7.13    0.42
  -6   0   4    7.16    0.29
  -6   0   4    7.49    0.30
   5   0  -4    8.82    0.32
   5   0  -4    8.26    0.32
   5   0  -4    8.90    0.46
   5   0  -4    8.87    0.40
   5   0  -4    8.60    0.37
  -5   0   4    8.77    0.40
  -5   0   4    7.98    0.45
  -5   0   4    8.82    0.32
  -5   0   4    7.89    0.32
  -5   0   4    8.71    0.45
   4   0  -4  178.10    5.84
   4   0  -4  192.10    7.03
   4   0  -4  178.23    5.37
   4   0  -4  168.09    6.18
   4   0  -4  164.71    5.37
   4   0  -4  164.28    7.04
  -4   0   4  146.91    7.01
  -4   0   4  175.31    5.37
  -4   0   4  165.10    5.37
  -4   0   4  173.29    7.02
  -4   0   4  164.59    6.18
   3   0  -4   26.39    0.83
   3   0  -4   25.51    0.91
   3   0  -4   27.63    1.11
   3   0  -4   24.90    0.97
   3   0  -4   25.47    0.83
  -3   0   4   25.80    0.84
  -3   0   4   24.01    1.11
  -3   0   4   25.32    0.97
  -3   0   4   26.60    1.11
  -3   0   4   24.60    0.83
   2   0  -4    1.51    0.12
   2   0  -4    1.29    0.09
   2   0  -4    1.58    0.09
   2   0  -4    1.40    0.13
  -2   0   4    1.53    0.10
  -2   0   4    1.53    0.15
  -2   0   4    1.33    0.13
  -2   0   4    1.19    0.11
  -2   0   4    1.36    0.09
   1   0  -4   22.55    0.94
   1   0  -4   22.50    0.77
   1   0  -4   21.67    0.83
   1   0  -4   21.35    0.83
  -1   0   4   21.58    0.83
  -1   0   4   23.54    0.71
  -1   0   4   21.64    0.95
  -1   0   4   21.72    0.95
  -1   0   4   22.76    0.83
   0   0  -4  183.23    7.42
   0   0  -4  183.17    5.62
   0   0  -4  184.35    7.42
   0   0  -4  181.54    6.52
   0   0   4  185.60    5.58
   0   0   4  174.56    7.44
   0   0   4  178.75    6.55
   0   0   4  174.57    6.53
   1   0   4   82.76    2.57
   3   0   4   78.10    3.20
   3   0   4   76.91    2.81
   3   0   4   77.98    2.81
  -4   0  -4   80.66    3.34
   4   0   4   81.71    2.96
   4   0   4   81.73    3.36
   4   0   4   81.28    2.96
  -5   0  -4   95.55    3.95
  -5   0  -4   95.49    3.95
   5   0   4   83.28    3.99
   5   0   4   97.41    3.50
   5   0   4   97.10    3.98
   5   0   4  101.24    3.29
   5   0   4  101.73    3.50
  -6   0  -4    8.76    0.42
   6   0   4    8.87    0.40
   6   0   4    9.22    0.31
   6   0   4    9.21    0.31
   6   0   4    9.08    0.47
   6   0   4    8.97    0.36
  -7   0  -4   81.73    3.42
   7   0   4   83.85    2.86
   7   0   4   80.21    3.04
   7   0   4   84.35    3.45
   7   0   4   82.10    2.62
   8   0   4   21.42    0.85
   8   0   4   20.34    0.98
   9   0   4   22.90    1.11
   9   0   4   24.41    0.97
  10   0   4    2.09    0.30
  10   0   4    2.60    0.26
  11   0   4    1.05    0.23
  11   0   4    1.28    0.30
  12   0   4    2.47    0.30
  13   0   4    3.39    0.36
  13  -1  -4    2.08    0.33
  12  -1  -4    5.60    0.44
  12  -1  -4    5.04    0.40
  11  -1  -4    2.97    0.42
  11  -1  -4    4.04    0.33
  11  -1  -4    3.39    0.33
 -11   1   4    4.33    0.36
  10  -1  -4    6.37    0.43
  10  -1  -4    6.77    0.55
  10  -1  -4    6.35    0.41
 -10   1   4    7.53    0.42
   9  -1  -4    1.86    0.19
   9  -1  -4    1.53    0.35
   9  -1  -4    2.13    0.24
   9  -1  -4    2.10    0.19
   9  -1  -4    1.73    0.23
  -9   1   4    2.10    0.24
  -9   1   4    2.37    0.16
  -9   1   4    1.74    0.27
   8  -1  -4    9.45    0.41
   8  -1  -4    9.83    0.51
   8  -1  -4    9.54    0.47
   8  -1  -4   10.79    0.42
  -8   1   4   10.46    0.51
  -8   1   4   10.27    0.40
  -8   1   4   10.33    0.38
  -8   1   4   10.35    0.59
   7  -1  -4    3.66    0.41
   7  -1  -4    4.76    0.30
   7  -1  -4    4.41    0.29
   7  -1  -4    4.61    0.26
   7  -1  -4    4.54    0.24
  -7   1   4    4.72    0.34
  -7   1   4    4.33    0.21
  -7   1   4    4.85    0.31
   6  -1  -4   17.82    0.61
   6  -1  -4   18.40    0.68
   6  -1  -4   16.32    0.72
   6  -1  -4   19.70    0.90
   6  -1  -4   18.28    0.62
  -6   1   4   17.27    0.73
  -6   1   4   16.10    0.83
  -6   1   4   18.23    0.61
  -6   1   4   17.39    0.60
   5  -1  -4   15.41    0.67
   5  -1  -4   16.96    0.57
   5  -1  -4   16.77    0.56
   5  -1  -4   18.14    0.77
   5  -1  -4   16.01    0.62
  -5   1   4   16.44    0.76
  -5   1   4   16.17    0.56
  -5   1   4   16.01    0.56
  -5   1   4   15.58    0.66
   4  -1  -4   77.34    2.49
   4  -1  -4   75.66    2.71
   4  -1  -4   77.21    3.27
   4  -1  -4   78.66    2.49
   4  -1  -4   82.72    3.27
   4  -1  -4   78.70    2.88
  -4   1   4   74.43    2.49
  -4   1   4   84.52    3.27
  -4   1   4   77.59    2.88
  -4   1   4   77.88    3.27
  -4   1   4   76.45    2.49
   3  -1  -4   19.15    0.68
   3  -1  -4   19.09    0.62
   3  -1  -4   18.73    0.72
   3  -1  -4   19.68    0.83
   3  -1  -4   18.73    0.62
   3  -1  -4   18.00    0.82
  -3   1   4   18.36    0.83
  -3   1   4   18.15    0.83
  -3   1   4   18.45    0.62
  -3   1   4   18.94    0.62
  -3   1   4   17.42    0.72
   2  -1  -4  104.48    4.27
   2  -1  -4   96.04    4.27
   2  -1  -4  105.96    3.76
   2  -1  -4  106.38    3.55
   2  -1  -4  105.29    3.27
  -2   1   4  102.07    3.76
  -2   1   4  106.71    3.27
  -2   1   4  105.23    4.28
  -2   1   4   96.04    4.27
  -2   1   4  105.67    3.27
   1  -1  -4  329.61   12.51
   1  -1  -4  343.10   10.86
   1  -1  -4  344.78   14.23
   1  -1  -4  342.04   11.82
   1  -1  -4  338.83   12.48
   1  -1  -4  381.49   14.25
  -1   1   4  361.74   12.54
  -1   1   4  349.86   14.25
  -1   1   4  305.92   12.46
  -1   1   4  361.00   11.83
  -1   1   4  334.07   14.17
  -1   1   4  344.63   10.88
   0  -1  -4   28.39    1.09
   0  -1  -4   28.29    1.09
   0  -1  -4   30.16    0.94
   0  -1  -4   29.46    1.24
   0   1   4   29.53    1.09
   0   1   4   29.30    1.24
   0   1   4   28.83    1.09
   0   1   4   30.12    1.24
   0   1   4   29.53    1.02
  -1  -1  -4  362.61   14.96
  -1  -1  -4  349.14   13.16
  -1  -1  -4  364.35   11.33
  -1  -1  -4  367.46   14.96
   1   1   4  364.18   14.99
   1   1   4  371.79   13.20
   1   1   4  372.45   13.20
   1   1   4  363.18   11.29
   1   1   4  367.81   15.00
  -2  -1  -4   77.78    3.32
  -2  -1  -4   93.10    3.33
   2   1   4   78.86    2.52
   2   1   4   78.00    2.93
   2   1   4   78.06    3.33
   2   1   4   79.71    2.93
   2   1   4   81.16    3.33
  -3  -1  -4   34.31    1.43
  -3  -1  -4   33.91    1.25
  -3  -1  -4   34.17    1.43
   3   1   4   34.51    1.26
   3   1   4   35.11    1.44
   3   1   4   33.77    1.26
   3   1   4   34.52    1.44
  -4  -1  -4  102.27    4.31
  -4  -1  -4  102.95    3.79
  -4  -1  -4  105.47    4.31
   4   1   4  100.13    3.80
   4   1   4  109.34    3.59
   4   1   4  109.31    4.33
   4   1   4  102.97    3.81
   4   1   4  105.41    4.32
  -5  -1  -4   47.59    2.05
  -5  -1  -4   48.36    1.80
   5   1   4   49.56    1.56
   5   1   4   48.87    1.82
   5   1   4   49.44    2.08
   5   1   4   48.85    2.07
   5   1   4   51.18    1.71
   5   1   4   50.41    1.56
  -6  -1  -4   15.98    0.62
  -6  -1  -4   15.91    0.73
   6   1   4   16.16    0.75
   6   1   4   16.67    0.76
   6   1   4   16.51    0.61
   6   1   4   16.83    0.54
   6   1   4   16.10    0.54
   6   1   4   16.10    0.66
  -7  -1  -4   13.04    0.52
  -7  -1  -4   13.38    0.61
   7   1   4   12.77    0.56
   7   1   4   12.90    0.52
   7   1   4   13.57    0.47
   7   1   4   12.48    0.65
   7   1   4   14.02    0.66
  -8  -1  -4    3.33    0.21
   8   1   4    3.30    0.31
   8   1   4    3.12    0.25
   9   1   4   12.43    0.70
   9   1   4   14.01    0.61
  10   1   4    5.47    0.36
  10   1   4    4.69    0.41
  11   1   4    8.68    0.48
  11   1   4    7.23    0.56
  12   1   4    2.38    0.31
  13   1   4    1.46    0.29
  13  -2  -4    1.18    0.29
  12  -2  -4    0.67    0.27
  11  -2  -4    6.06    0.41
  11  -2  -4    5.83    0.42
  10  -2  -4    3.53    0.31
  10  -2  -4    2.87    0.29
 -10   2   4    3.39    0.30
   9  -2  -4   36.13    1.23
   9  -2  -4   36.77    1.34
   9  -2  -4   34.18    1.43
  -9   2   4   35.74    1.16
  -9   2   4   37.57    1.43
   8  -2  -4   28.77    1.06
   8  -2  -4   26.99    1.13
   8  -2  -4   27.25    0.96
   8  -2  -4   28.89    0.96
  -8   2   4   28.04    1.12
  -8   2   4   27.80    0.93
  -8   2   4   27.72    1.28
  -8   2   4   28.63    0.92
   7  -2  -4   19.74    0.75
   7  -2  -4   19.70    0.67
   7  -2  -4   17.63    0.79
   7  -2  -4   19.26    0.67
   7  -2  -4   19.20    0.90
  -7   2   4   19.37    0.66
  -7   2   4   18.84    0.79
  -7   2   4   18.61    0.64
  -7   2   4   18.46    0.90
   6  -2  -4   22.56    0.84
   6  -2  -4   22.25    0.90
   6  -2  -4   23.69    1.05
   6  -2  -4   22.35    0.77
   6  -2  -4   22.34    1.03
   6  -2  -4   22.69    0.76
  -6   2   4   23.65    0.84
  -6   2   4   22.05    0.75
  -6   2   4   21.56    0.89
  -6   2   4   21.16    1.02
   5  -2  -4   11.78    0.41
   5  -2  -4   10.95    0.56
   5  -2  -4   11.23    0.50
   5  -2  -4   11.57    0.46
   5  -2  -4   12.45    0.58
   5  -2  -4   11.03    0.41
  -5   2   4   10.77    0.56
  -5   2   4   11.93    0.46
  -5   2   4   11.37    0.50
  -5   2   4   11.44    0.41
  -5   2   4   11.26    0.40
   4  -2  -4   78.17    3.22
   4  -2  -4   78.87    3.22
   4  -2  -4   77.31    2.45
   4  -2  -4   71.25    2.83
   4  -2  -4   77.63    2.67
   4  -2  -4   76.31    2.45
  -4   2   4   79.10    3.22
  -4   2   4   78.48    2.45
  -4   2   4   76.71    2.83
  -4   2   4   76.81    2.45
  -4   2   4   74.91    3.22
   3  -2  -4   29.68    1.26
   3  -2  -4   29.51    0.95
   3  -2  -4   30.23    1.27
   3  -2  -4   28.17    1.11
   3  -2  -4   29.64    1.04
  -3   2   4   28.51    1.26
  -3   2   4   29.85    1.26
  -3   2   4   28.74    0.95
  -3   2   4   28.98    0.95
  -3   2   4   29.41    1.11
   2  -2  -4  357.09   12.93
   2  -2  -4  345.81   12.17
   2  -2  -4  364.11   14.66
   2  -2  -4  332.66   14.55
   2  -2  -4  359.14   11.20
  -2   2   4  346.29   11.19
  -2   2   4  374.48   14.67
  -2   2   4  336.39   11.19
  -2   2   4  353.15   14.61
  -2   2   4  371.97   12.92
   1  -2  -4  311.84   10.96
   1  -2  -4  315.66   10.08
   1  -2  -4  313.78   11.61
   1  -2  -4  337.62   13.23
   1  -2  -4  342.62   13.14
  -1   2   4  362.51   13.24
  -1   2   4  282.77   13.07
  -1   2   4  299.45   11.61
  -1   2   4  327.67   10.09
  -1   2   4  297.32   11.54
   0  -2  -4  160.61    6.41
   0  -2  -4  171.65    6.10
   0  -2  -4  176.00    5.60
   0  -2  -4  178.51    7.35
   0  -2  -4  183.39    6.47
   0  -2  -4  171.66    7.31
   0   2   4  182.28    5.62
   0   2   4  188.99    7.33
   0   2   4  169.06    6.42
   0   2   4  183.96    6.45
   0   2   4  185.85    7.29
  -1  -2  -4  162.93    4.98
  -1  -2  -4  166.54    6.62
  -1  -2  -4  162.09    5.86
  -1  -2  -4  156.79    5.83
  -1  -2  -4  164.77    5.52
  -1  -2  -4  159.84    5.52
   1   2   4  155.14    5.83
   1   2   4  158.46    5.87
   1   2   4  163.48    5.09
   1   2   4  152.72    6.62
   1   2   4  167.26    6.68
   1   2   4  164.96    5.53
   1   2   4  161.42    4.98
  -2  -2  -4   10.96    0.42
  -2  -2  -4   10.57    0.43
  -2  -2  -4   11.12    0.49
   2   2   4   11.20    0.36
   2   2   4   11.27    0.49
   2   2   4   10.81    0.43
   2   2   4   11.44    0.44
   2   2   4   11.01    0.40
   2   2   4   11.22    0.37
   2   2   4   11.43    0.50
   2   2   4   11.16    0.36
  -3  -2  -4  144.55    5.98
  -3  -2  -4  142.19    5.26
   3   2   4  145.99    5.27
   3   2   4  144.34    4.58
   3   2   4  151.65    5.27
   3   2   4  142.70    5.27
   3   2   4  146.89    4.98
   3   2   4  145.81    4.57
   3   2   4  142.34    5.98
   3   2   4  147.39    5.98
  -4  -2  -4   18.53    0.79
  -4  -2  -4   16.76    0.66
   4   2   4   17.16    0.77
   4   2   4   17.46    0.57
   4   2   4   16.16    0.67
   4   2   4   17.00    0.57
   4   2   4   17.59    0.77
   4   2   4   17.63    0.63
  -5  -2  -4   62.88    2.32
   5   2   4   63.01    2.01
   5   2   4   63.21    2.65
   5   2   4   61.04    2.33
   5   2   4   66.10    2.66
   5   2   4   62.73    2.01
   5   2   4   64.39    2.20
  -6  -2  -4   43.24    1.65
   6   2   4   44.58    1.67
   6   2   4   44.63    1.43
   6   2   4   45.69    1.57
   6   2   4   45.58    1.91
   6   2   4   44.16    1.43
   6   2   4   43.84    1.90
  -7  -2  -4    7.43    0.32
   7   2   4    6.61    0.34
   7   2   4    5.87    0.30
   7   2   4    7.26    0.43
   7   2   4    5.97    0.40
   7   2   4    7.03    0.36
  -8  -2  -4    8.36    0.36
   8   2   4    6.67    0.45
   8   2   4    6.84    0.39
   9   2   4    4.89    0.34
   9   2   4    4.94    0.39
  10   2   4    0.81    0.20
  10   2   4    0.19    0.22
  11   2   4    6.02    0.41
  11   2   4    6.11    0.48
  12   2   4    4.21    0.37
  13   2   4    4.35    0.40
  12  -3  -4    0.08    0.22
  11  -3  -4    9.04    0.53
  10  -3  -4    0.62    0.22
  10  -3  -4    0.05    0.36
  10  -3  -4    0.80    0.22
 -10   3   4    0.76    0.20
   9  -3  -4   24.82    0.98
   9  -3  -4   24.96    1.05
  -9   3   4   25.39    1.03
   8  -3  -4    9.31    0.39
   8  -3  -4    8.86    0.55
   8  -3  -4    9.13    0.48
   8  -3  -4    9.10    0.45
   8  -3  -4    9.25    0.41
  -8   3   4    9.35    0.53
  -8   3   4    9.07    0.46
  -8   3   4    8.69    0.33
  -8   3   4    8.85    0.34
   7  -3  -4   16.66    0.84
   7  -3  -4   17.09    0.62
   7  -3  -4   17.67    0.62
   7  -3  -4   17.70    0.69
   7  -3  -4   17.52    0.74
  -7   3   4   17.85    0.73
  -7   3   4   17.01    0.84
  -7   3   4   17.24    0.60
  -7   3   4   16.99    0.59
   6  -3  -4    1.15    0.13
   6  -3  -4    1.27    0.14
   6  -3  -4    1.17    0.16
   6  -3  -4    1.23    0.17
   6  -3  -4    1.65    0.22
   6  -3  -4    1.64    0.22
  -6   3   4    1.62    0.15
  -6   3   4    1.38    0.11
  -6   3   4    1.26    0.13
  -6   3   4    1.47    0.21
  -6   3   4    1.33    0.16
   5  -3  -4    8.27    0.32
   5  -3  -4    9.06    0.47
   5  -3  -4    8.04    0.38
   5  -3  -4    7.70    0.44
   5  -3  -4    7.54    0.36
   5  -3  -4    8.51    0.32
  -5   3   4    7.89    0.36
  -5   3   4    7.74    0.43
  -5   3   4    8.08    0.38
  -5   3   4    7.94    0.30
   4  -3  -4   21.08    0.97
   4  -3  -4   22.06    0.73
   4  -3  -4   22.42    0.98
   4  -3  -4   22.07    0.85
   4  -3  -4   20.48    0.80
  -4   3   4   21.64    0.73
  -4   3   4   21.99    0.85
  -4   3   4   20.91    0.97
  -4   3   4   21.46    0.80
  -4   3   4   22.18    0.72
  -4   3   4   23.10    0.98
   3  -3  -4   60.29    2.43
   3  -3  -4   68.14    2.77
   3  -3  -4   69.39    2.77
   3  -3  -4   63.26    2.10
   3  -3  -4   64.98    2.29
  -3   3   4   66.07    2.29
  -3   3   4   64.00    2.10
  -3   3   4   65.26    2.76
  -3   3   4   65.85    2.11
  -3   3   4   70.38    2.77
  -3   3   4   67.75    2.43
   2  -3  -4  168.75    7.04
   2  -3  -4  171.93    5.86
   2  -3  -4  146.24    6.19
   2  -3  -4  169.78    7.04
   2  -3  -4  168.24    5.39
  -2   3   4  171.83    5.39
  -2   3   4  173.80    5.86
  -2   3   4  171.98    6.20
  -2   3   4  173.40    5.39
  -2   3   4  185.34    7.04
  -2   3   4  178.64    7.04
   1  -3  -4  431.51   18.04
   1  -3  -4  449.78   15.02
   1  -3  -4  368.33   17.89
   1  -3  -4  440.76   13.81
   1  -3  -4  429.69   15.90
  -1   3   4  394.73   17.91
  -1   3   4  440.08   13.82
  -1   3   4  497.33   15.96
  -1   3   4  481.60   18.02
   0  -3  -4    0.73    0.11
   0  -3  -4    0.54    0.09
   0  -3  -4    0.64    0.10
   0  -3  -4    0.78    0.07
   0  -3  -4    0.69    0.08
   0   3   4    0.63    0.08
   0   3   4    0.65    0.11
   0   3   4    0.79    0.08
   0   3   4    0.71    0.11
  -1  -3  -4  109.21    4.35
  -1  -3  -4  105.43    3.33
  -1  -3  -4  108.86    3.61
  -1  -3  -4  110.58    3.26
  -1  -3  -4  105.91    3.83
  -1  -3  -4  107.39    4.35
  -1  -3  -4  104.54    3.61
   1   3   4   95.78    4.34
   1   3   4  103.01    3.33
   1   3   4  100.28    3.83
   1   3   4  106.44    4.35
  -2  -3  -4   52.95    1.69
  -2  -3  -4   53.71    2.23
  -2  -3  -4   52.24    1.96
  -2  -3  -4   53.64    1.85
  -2  -3  -4   54.41    1.69
  -2  -3  -4   55.31    2.23
   2   3   4   49.72    2.23
   2   3   4   54.27    1.86
   2   3   4   52.95    1.97
   2   3   4   53.44    1.71
   2   3   4   54.91    1.67
   2   3   4   55.21    2.24
  -3  -3  -4   35.21    1.23
  -3  -3  -4   35.77    1.50
  -3  -3  -4   35.17    1.50
  -3  -3  -4   35.05    1.23
  -3  -3  -4   35.10    1.32
   3   3   4   34.91    1.14
   3   3   4   34.42    1.32
   3   3   4   36.31    1.50
   3   3   4   36.78    1.24
   3   3   4   34.90    1.12
   3   3   4   35.23    1.14
   3   3   4   36.08    1.51
  -4  -3  -4   31.64    1.40
  -4  -3  -4   33.19    1.14
  -4  -3  -4   32.44    1.23
  -4  -3  -4   32.79    1.14
  -4  -3  -4   32.56    1.40
   4   3   4   33.42    1.16
   4   3   4   33.21    1.06
   4   3   4   32.27    1.41
   4   3   4   34.04    1.41
   4   3   4   33.02    1.24
   4   3   4   32.71    1.06
  -5  -3  -4   53.50    2.05
  -5  -3  -4   56.53    2.33
   5   3   4   53.42    2.34
   5   3   4   55.28    1.78
   5   3   4   57.35    2.35
   5   3   4   55.90    1.78
   5   3   4   55.94    2.06
   5   3   4   55.90    1.94
   5   3   4   55.77    2.06
  -6  -3  -4   35.48    1.57
  -6  -3  -4   35.91    1.37
   6   3   4   36.19    1.19
   6   3   4   38.21    1.39
   6   3   4   37.76    1.59
   6   3   4   36.00    1.58
   6   3   4   36.76    1.30
   6   3   4   37.33    1.39
   6   3   4   34.98    1.19
  -7  -3  -4   10.42    0.54
  -7  -3  -4   10.82    0.46
   7   3   4    9.95    0.54
   7   3   4   10.69    0.41
   7   3   4    9.86    0.48
   7   3   4   10.96    0.46
   7   3   4   10.31    0.57
  -8  -3  -4   61.85    2.23
   8   3   4   61.78    2.12
   8   3   4   56.29    2.56
   8   3   4   59.10    2.25
   9   3   4    3.75    0.36
   9   3   4    3.24    0.28
  10   3   4    0.96    0.21
  10   3   4    0.86    0.24
  11   3   4    1.57    0.25
  11   3   4    1.87    0.32
  11   3   4    1.08    0.25
  12   3   4    2.56    0.32
  12   3   4    2.59    0.31
  13   3   4    3.67    0.36
  13   3   4    2.89    0.36
  12  -4  -4    6.23    0.45
  11  -4  -4    4.44    0.38
  10  -4  -4    2.53    0.28
  10  -4  -4    2.64    0.29
   9  -4  -4    0.21    0.21
   9  -4  -4    0.14    0.19
   9  -4  -4   -0.17    0.18
  -9   4   4    0.33    0.17
   8  -4  -4    4.74    0.41
   8  -4  -4    4.87    0.35
   8  -4  -4    4.21    0.31
   8  -4  -4    4.87    0.34
  -8   4   4    4.98    0.34
   7  -4  -4    8.57    0.44
   7  -4  -4    8.77    0.37
   7  -4  -4    8.96    0.51
   7  -4  -4    8.17    0.42
   7  -4  -4    8.05    0.36
  -7   4   4    8.36    0.31
  -7   4   4    9.23    0.52
  -7   4   4    8.18    0.31
  -7   4   4    9.07    0.44
   6  -4  -4    1.95    0.17
   6  -4  -4    2.02    0.20
   6  -4  -4    2.06    0.16
   6  -4  -4    1.92    0.24
   6  -4  -4    2.17    0.25
   6  -4  -4    2.22    0.21
  -6   4   4    2.00    0.19
  -6   4   4    2.14    0.14
  -6   4   4    2.04    0.14
  -6   4   4    1.97    0.23
  -6   4   4    2.14    0.17
   5  -4  -4   19.54    0.73
   5  -4  -4   20.03    0.90
   5  -4  -4   18.65    0.89
   5  -4  -4   18.36    0.78
   5  -4  -4   19.38    0.67
  -5   4   4   20.27    0.66
  -5   4   4   18.72    0.65
  -5   4   4   19.37    0.89
  -5   4   4   18.35    0.77
  -5   4   4   20.51    0.73
   4  -4  -4   11.11    0.50
   4  -4  -4   11.85    0.56
   4  -4  -4   11.95    0.56
   4  -4  -4   11.65    0.46
   4  -4  -4   11.52    0.41
  -4   4   4    9.51    0.40
  -4   4   4   10.82    0.55
  -4   4   4   11.33    0.40
  -4   4   4   12.10    0.45
  -4   4   4   11.35    0.48
   3  -4  -4   95.39    3.58
   3  -4  -4   92.41    3.10
   3  -4  -4   94.54    4.07
   3  -4  -4  109.82    4.08
   3  -4  -4   98.52    3.38
  -3   4   4   99.90    3.38
  -3   4   4   84.04    3.57
  -3   4   4  101.47    4.07
  -3   4   4  102.67    4.07
  -3   4   4  100.31    3.10
  -3   4   4   95.86    3.10
   2  -4  -4    1.11    0.13
   2  -4  -4    1.08    0.15
   2  -4  -4    1.28    0.11
   2  -4  -4    0.99    0.15
   2  -4  -4    1.12    0.13
  -2   4   4    1.17    0.09
  -2   4   4    1.04    0.15
  -2   4   4    0.85    0.11
  -2   4   4    0.84    0.11
  -2   4   4    1.37    0.17
  -2   4   4    0.95    0.12
   1  -4  -4    7.15    0.27
   1  -4  -4    6.68    0.37
   1  -4  -4    7.57    0.38
   1  -4  -4    7.01    0.30
   1  -4  -4    6.76    0.32
  -1   4   4    7.69    0.28
  -1   4   4    6.87    0.38
  -1   4   4    7.53    0.39
  -1   4   4    6.82    0.32
   0  -4  -4   31.42    1.34
   0  -4  -4   33.39    1.02
   0  -4  -4   32.63    1.11
   0  -4  -4   29.48    1.34
   0  -4  -4   29.52    1.18
   0   4   4   34.11    1.02
   0   4   4   29.52    1.34
   0   4   4   31.89    1.35
   0   4   4   29.68    1.18
  -1  -4  -4  105.08    3.46
  -1  -4  -4   98.98    3.46
  -1  -4  -4   96.68    4.17
  -1  -4  -4  100.82    3.11
  -1  -4  -4   99.73    4.16
  -1  -4  -4   99.65    3.18
  -1  -4  -4  101.42    3.67
   1   4   4   98.26    4.17
   1   4   4  103.81    3.67
   1   4   4  102.03    4.17
   1   4   4   99.81    3.19
  -2  -4  -4    5.40    0.26
  -2  -4  -4    5.58    0.25
  -2  -4  -4    5.78    0.31
  -2  -4  -4    5.46    0.22
  -2  -4  -4    5.61    0.25
  -2  -4  -4    4.98    0.21
  -2  -4  -4    5.92    0.32
   2   4   4    5.81    0.27
   2   4   4    5.49    0.31
   2   4   4    5.91    0.33
   2   4   4    5.55    0.23
  -3  -4  -4    6.88    0.36
  -3  -4  -4    6.23    0.30
  -3  -4  -4    6.42    0.23
  -3  -4  -4    6.62    0.27
  -3  -4  -4    6.18    0.24
  -3  -4  -4    5.99    0.27
  -3  -4  -4    5.96    0.35
   3   4   4    6.21    0.34
   3   4   4    6.49    0.23
   3   4   4    6.18    0.25
   3   4   4    6.17    0.36
   3   4   4    6.66    0.30
   3   4   4    6.30    0.30
  -4  -4  -4    4.45    0.24
  -4  -4  -4    4.26    0.21
  -4  -4  -4    4.09    0.16
  -4  -4  -4    4.32    0.26
  -4  -4  -4    4.37    0.16
   4   4   4    3.98    0.19
   4   4   4    4.14    0.28
   4   4   4    4.19    0.17
   4   4   4    4.09    0.23
   4   4   4    4.44    0.24
   4   4   4    3.86    0.27
  -5  -4  -4   41.71    1.45
  -5  -4  -4   40.77    1.78
  -5  -4  -4   42.22    1.56
  -5  -4  -4   41.97    1.45
   5   4   4   43.94    1.80
   5   4   4   41.78    1.48
   5   4   4   40.88    1.35
   5   4   4   41.24    1.35
   5   4   4   39.85    1.57
   5   4   4   41.78    1.79
  -6  -4  -4   28.72    1.25
  -6  -4  -4   28.97    1.00
  -6  -4  -4   27.25    1.00
  -6  -4  -4   28.55    1.09
   6   4   4   27.66    0.94
   6   4   4   26.69    0.94
   6   4   4   27.80    1.26
   6   4   4   30.14    1.27
   6   4   4   29.91    1.11
   6   4   4   27.05    1.03
  -7  -4  -4    5.89    0.25
  -7  -4  -4    5.99    0.33
  -7  -4  -4    5.65    0.24
  -7  -4  -4    5.82    0.37
   7   4   4    6.11    0.34
   7   4   4    5.79    0.39
   7   4   4    5.98    0.28
   7   4   4    4.93    0.33
   7   4   4    5.76    0.43
  -8  -4  -4   16.86    0.68
   8   4   4   15.64    0.70
   8   4   4   16.78    0.66
   8   4   4   15.96    0.70
   8   4   4   14.78    0.79
  -9  -4  -4    3.56    0.28
   9   4   4    3.26    0.34
   9   4   4    2.93    0.27
   9   4   4    2.81    0.26
  10   4   4    3.69    0.33
  10   4   4    4.13    0.34
  10   4   4    4.19    0.41
  11   4   4    1.22    0.24
  11   4   4    1.24    0.25
  11   4   4    1.14    0.30
  12   4   4    1.19    0.28
  12   4   4    1.20    0.26
  13   4   4    9.70    0.59
  12  -5  -4    1.28    0.30
  11  -5  -4    0.85    0.26
  10  -5  -4    2.92    0.32
  10  -5  -4    2.95    0.37
   9  -5  -4    1.53    0.24
   9  -5  -4    1.86    0.30
   9  -5  -4    1.83    0.25
  -9   5   4    2.01    0.23
   8  -5  -4    4.01    0.39
   8  -5  -4    3.70    0.31
   8  -5  -4    3.83    0.33
  -8   5   4    4.08    0.30
   7  -5  -4   19.52    0.71
   7  -5  -4   19.03    0.83
   7  -5  -4   19.98    0.78
   7  -5  -4   19.85    0.95
  -7   5   4   20.15    0.94
  -7   5   4   18.37    0.81
   6  -5  -4    6.57    0.35
   6  -5  -4    6.77    0.31
   6  -5  -4    7.00    0.37
   6  -5  -4    7.19    0.44
  -6   5   4    6.51    0.36
  -6   5   4    6.36    0.25
  -6   5   4    6.51    0.25
  -6   5   4    6.33    0.43
   5  -5  -4   12.93    0.58
   5  -5  -4   12.32    0.66
   5  -5  -4   14.54    0.68
   5  -5  -4   13.54    0.54
   5  -5  -4   13.09    0.48
  -5   5   4   12.02    0.65
  -5   5   4   13.78    0.46
  -5   5   4   13.15    0.45
  -5   5   4   12.39    0.57
  -5   5   4   13.93    0.52
   4  -5  -4   31.56    1.31
   4  -5  -4   30.40    1.15
   4  -5  -4   27.98    1.30
   4  -5  -4   28.95    1.07
   4  -5  -4   28.59    0.98
  -4   5   4   29.98    1.30
  -4   5   4   28.82    0.96
  -4   5   4   30.00    1.06
  -4   5   4   29.62    0.96
  -4   5   4   28.68    1.14
   3  -5  -4   22.60    0.82
   3  -5  -4   23.31    1.01
   3  -5  -4   21.82    0.75
   3  -5  -4   22.33    1.01
   3  -5  -4   22.35    0.88
  -3   5   4   21.27    0.74
  -3   5   4   23.35    0.82
  -3   5   4   22.21    0.87
  -3   5   4   22.45    0.74
  -3   5   4   21.48    1.00
   2  -5  -4   98.03    3.02
   2  -5  -4   96.44    3.29
   2  -5  -4   91.02    3.96
   2  -5  -4   99.45    3.96
   2  -5  -4   88.07    3.48
  -2   5   4   92.02    3.48
  -2   5   4   89.94    3.95
  -2   5   4   94.36    3.02
  -2   5   4   92.33    3.01
  -2   5   4   99.59    3.29
  -2   5   4  103.36    3.96
   1  -5  -4  334.35   15.18
   1  -5  -4  389.20   11.70
   1  -5  -4  369.63   12.65
   1  -5  -4  380.70   13.48
   1  -5  -4  359.40   15.18
  -1   5   4  371.65   11.69
  -1   5   4  326.31   15.17
  -1   5   4  403.77   15.19
  -1   5   4  395.07   13.52
   0  -5  -4  142.32    5.65
   0  -5  -4  123.61    4.97
   0  -5  -4  146.49    5.65
   0  -5  -4  142.38    4.32
   0  -5  -4  140.08    4.70
   0   5   4  123.25    4.96
   0   5   4  153.48    5.65
   0   5   4  132.60    4.32
   0   5   4  123.86    5.64
  -1  -5  -4   36.50    1.69
  -1  -5  -4   42.87    1.40
  -1  -5  -4   40.15    1.40
  -1  -5  -4   39.49    1.69
  -1  -5  -4   42.36    1.29
  -1  -5  -4   37.28    1.49
   1   5   4   41.21    1.28
   1   5   4   40.31    1.70
   1   5   4   37.90    1.69
   1   5   4   38.13    1.48
  -2  -5  -4    5.71    0.29
  -2  -5  -4    6.03    0.25
  -2  -5  -4    5.88    0.34
  -2  -5  -4    6.32    0.36
  -2  -5  -4    6.48    0.28
  -2  -5  -4    6.15    0.28
   2   5   4    6.19    0.24
   2   5   4    6.38    0.35
   2   5   4    5.64    0.30
   2   5   4    5.68    0.36
  -3  -5  -4    7.19    0.34
  -3  -5  -4    6.95    0.38
  -3  -5  -4    6.56    0.30
  -3  -5  -4    7.59    0.27
  -3  -5  -4    6.70    0.31
   3   5   4    6.48    0.39
   3   5   4    6.38    0.38
   3   5   4    6.76    0.31
   3   5   4    6.66    0.27
   3   5   4    6.93    0.33
  -4  -5  -4   12.26    0.42
  -4  -5  -4   12.69    0.52
  -4  -5  -4   11.47    0.60
  -4  -5  -4   12.88    0.48
  -4  -5  -4   12.43    0.48
  -4  -5  -4   11.99    0.43
   4   5   4   12.75    0.50
   4   5   4   12.57    0.44
   4   5   4   13.32    0.62
   4   5   4   12.16    0.53
   4   5   4   11.78    0.60
   4   5   4   12.50    0.41
  -5  -5  -4   38.91    1.24
  -5  -5  -4   38.27    1.37
  -5  -5  -4   40.30    1.69
  -5  -5  -4   39.55    1.48
  -5  -5  -4   37.31    1.25
   5   5   4   39.56    1.39
   5   5   4   40.58    1.70
   5   5   4   37.55    1.48
   5   5   4   38.85    1.27
   5   5   4   37.83    1.68
  -6  -5  -4   37.35    1.35
  -6  -5  -4   39.57    1.35
  -6  -5  -4   37.80    1.45
  -6  -5  -4   37.70    1.66
   6   5   4   38.33    1.38
   6   5   4   35.95    1.66
   6   5   4   36.92    1.25
   6   5   4   41.39    1.69
   6   5   4   37.70    1.47
  -7  -5  -4   10.46    0.42
  -7  -5  -4   10.77    0.57
  -7  -5  -4   10.38    0.42
  -7  -5  -4   10.10    0.49
   7   5   4   10.10    0.49
   7   5   4    9.93    0.57
   7   5   4   10.02    0.47
  -8  -5  -4    7.89    0.42
  -8  -5  -4    7.21    0.33
   8   5   4    7.41    0.41
   8   5   4    8.36    0.42
   8   5   4    7.47    0.49
  -9  -5  -4    2.21    0.23
   9   5   4    1.99    0.30
   9   5   4    1.78    0.24
   9   5   4    2.11    0.25
  10   5   4    3.38    0.32
  10   5   4    3.35    0.38
  11   5   4    1.85    0.28
  12   5   4    1.78    0.30
  11  -6  -4    2.57    0.33
  10  -6  -4    0.18    0.20
   9  -6  -4    0.44    0.26
   9  -6  -4    0.92    0.23
   8  -6  -4    7.31    0.51
   8  -6  -4    8.88    0.44
   8  -6  -4    7.33    0.44
  -8   6   4    7.76    0.43
   7  -6  -4    7.67    0.43
   7  -6  -4    7.10    0.40
   7  -6  -4    6.93    0.49
  -7   6   4    7.51    0.40
   6  -6  -4   11.04    0.63
   6  -6  -4   11.43    0.46
   6  -6  -4   10.69    0.55
   6  -6  -4   11.49    0.51
  -6   6   4   11.13    0.53
  -6   6   4   12.56    0.63
   5  -6  -4    9.26    0.42
   5  -6  -4    8.98    0.37
   5  -6  -4    8.57    0.51
   5  -6  -4    8.90    0.46
  -5   6   4    9.60    0.44
  -5   6   4    9.36    0.51
  -5   6   4    8.94    0.33
  -5   6   4    8.88    0.32
   4  -6  -4   28.61    1.39
   4  -6  -4   31.18    1.05
   4  -6  -4   34.18    1.40
   4  -6  -4   31.48    1.22
   4  -6  -4   31.58    1.15
  -4   6   4   29.75    1.39
  -4   6   4   30.65    1.21
  -4   6   4   33.09    1.13
  -4   6   4   32.34    1.02
  -4   6   4   30.43    1.02
   3  -6  -4   43.16    1.79
   3  -6  -4   41.87    1.48
   3  -6  -4   41.34    1.57
   3  -6  -4   40.30    1.35
   3  -6  -4   40.63    1.79
  -3   6   4   41.29    1.56
  -3   6   4   39.66    1.33
  -3   6   4   41.73    1.78
  -3   6   4   39.83    1.33
  -3   6   4   43.28    1.47
   2  -6  -4   66.23    2.05
   2  -6  -4   69.56    2.70
   2  -6  -4   60.79    2.37
   2  -6  -4   65.54    2.23
   2  -6  -4   62.37    2.70
  -2   6   4   65.46    2.69
  -2   6   4   61.67    2.36
  -2   6   4   60.59    2.03
  -2   6   4   62.59    2.22
  -2   6   4   62.39    2.04
   1  -6  -4   18.62    0.66
   1  -6  -4   17.58    0.60
   1  -6  -4   16.42    0.70
   1  -6  -4   15.91    0.80
   1  -6  -4   18.29    0.80
  -1   6   4   15.90    0.79
  -1   6   4   17.69    0.58
  -1   6   4   17.03    0.70
   0  -6  -4  203.65    8.51
   0  -6  -4  196.99    6.51
   0  -6  -4  205.51    7.50
   0  -6  -4  203.01    7.08
   0  -6  -4  222.10    8.51
   0   6   4  207.08    8.51
   0   6   4  202.35    6.51
   0   6   4  206.93    7.49
   0   6   4  208.69    8.51
  -1  -6  -4  111.64    4.46
  -1  -6  -4  109.89    3.70
  -1  -6  -4  110.81    3.41
  -1  -6  -4  111.30    4.46
  -1  -6  -4  106.32    3.92
   1   6   4   98.10    3.92
   1   6   4  106.34    3.40
   1   6   4  111.95    4.46
   1   6   4   97.49    4.45
  -2  -6  -4   15.86    0.63
  -2  -6  -4   16.87    0.78
  -2  -6  -4   17.02    0.68
  -2  -6  -4   16.10    0.57
   2   6   4   16.58    0.57
   2   6   4   16.18    0.67
   2   6   4   16.29    0.77
   2   6   4   16.50    0.77
  -3  -6  -4    3.75    0.23
  -3  -6  -4    3.77    0.26
  -3  -6  -4    3.63    0.22
  -3  -6  -4    3.61    0.19
  -3  -6  -4    3.56    0.19
  -3  -6  -4    4.03    0.30
   3   6   4    3.37    0.28
   3   6   4    3.72    0.23
   3   6   4    3.79    0.32
   3   6   4    3.44    0.19
  -4  -6  -4    0.98    0.12
  -4  -6  -4    0.84    0.15
  -4  -6  -4    0.66    0.08
  -4  -6  -4    1.34    0.13
  -4  -6  -4    0.77    0.18
  -4  -6  -4    1.24    0.15
   4   6   4    1.00    0.14
   4   6   4    1.27    0.12
   4   6   4    0.82    0.14
   4   6   4    0.70    0.17
   4   6   4    1.19    0.19
[truncated: 574,063 more chars]
