# Supplementary material for: 3,4-Bis-O-propargyl-1,2:5,6-di-O-iso­propyl­idene-d-mannitol: a study of multiple weak hydrogen bonds in the solid state
Source: Acta Crystallogr C Struct Chem. 2022 Oct 11;78(Pt 11):629–46. doi: 10.1107/S205322962200897X (PMC9635589; doi:10.1107/S205322962200897X)
Supplement: Supplementary file 2 [file c-78-00629-Isup2.hkl]

data_I                                                                          
_shelx_title ' Adnan3_P1 in P1'                                                 
_shelx_refln_list_code          4                                               
_shelx_F_calc_maximum       90.70                                               
_exptl_crystal_F_000       546.00                                               
_reflns_d_resolution_high  0.8409                                               
                                                                                
loop_                                                                           
 _space_group_symop_operation_xyz                                               
 'x, y, z'                                                                      
                                                                                
_cell_length_a     9.4726                                                       
_cell_length_b    10.3000                                                       
_cell_length_c    15.3583                                                       
_cell_angle_alpha  73.378                                                       
_cell_angle_beta   88.382                                                       
_cell_angle_gamma  86.400                                                       
                                                                                
_shelx_F_squared_multiplier     1.000                                           
                                                                                
loop_                                                                           
 _refln_index_h                                                                 
 _refln_index_k                                                                 
 _refln_index_l                                                                 
 _refln_F_squared_calc                                                          
 _refln_F_squared_meas                                                          
 _refln_F_squared_sigma                                                         
 _refln_observed_status                                                         
   0  -8 -16         26.57         35.72         2.10 o                         
  -2  -7 -16         41.41         45.62         2.23 o                         
  -1  -7 -16          6.96          8.59         1.25 o                         
   0  -7 -16          9.62         11.60         1.38 o                         
  -2  -6 -16         13.76         15.86         1.44 o                         
  -1  -6 -16         16.80         19.60         1.57 o                         
   0  -6 -16          6.44          5.18         1.11 o                         
  -2  -5 -16         38.51         30.02         1.90 o                         
  -1  -5 -16        115.97        113.53         4.33 o                         
   1  -9 -15          5.24          7.41         0.92 o                         
   2  -9 -15         22.80         28.31         2.26 o                         
  -1  -8 -15         36.10         36.18         1.97 o                         
   0  -8 -15          5.86          7.01         1.18 o                         
   1  -8 -15         49.46         46.54         2.49 o                         
   2  -8 -15          6.93          7.03         0.71 o                         
   3  -8 -15          3.18          2.67         0.82 o                         
  -2  -7 -15         15.61         16.71         1.38 o                         
  -1  -7 -15         20.78         21.17         1.51 o                         
   0  -7 -15         66.09         64.89         2.88 o                         
   1  -7 -15         16.75         17.30         1.51 o                         
   2  -7 -15         71.42         78.00         3.47 o                         
   3  -7 -15          3.00          3.07         1.28 o                         
   4  -7 -15         51.17         50.68         1.87 o                         
  -2  -6 -15         67.49         74.46         3.08 o                         
  -1  -6 -15        157.54        172.91         5.90 o                         
   0  -6 -15         69.45         69.94         3.08 o                         
   1  -6 -15         60.14         56.63         2.75 o                         
   2  -6 -15         19.06         18.09         1.64 o                         
   3  -6 -15         66.02         73.80         3.47 o                         
   4  -6 -15          6.38          6.24         0.75 o                         
   5  -6 -15          9.08         12.06         0.96 o                         
  -2  -5 -15         54.76         56.50         2.62 o                         
  -1  -5 -15         26.56         30.54         1.90 o                         
   0  -5 -15         79.14         80.62         3.34 o                         
   1  -5 -15          2.81          3.80         1.05 o                         
   2  -5 -15         22.42         19.20         1.64 o                         
   4  -5 -15         27.18         34.61         2.29 o                         
   5  -5 -15         13.68         15.56         0.96 o                         
  -2  -4 -15        129.90        127.22         4.65 o                         
  -1  -4 -15        162.18        159.54         5.57 o                         
   0  -4 -15        101.88         98.91         3.74 o                         
   1  -4 -15        184.72        193.56         6.75 o                         
   2  -4 -15         36.81         35.79         2.10 o                         
   6  -4 -15         33.34         32.91         1.49 o                         
  -2  -3 -15         78.55         80.95         3.28 o                         
  -1  -3 -15         35.51         30.48         1.90 o                         
   0  -3 -15          0.49          1.05         0.92 o                         
   1  -3 -15         13.15         14.16         1.38 o                         
   6  -3 -15          3.99          4.59         0.72 o                         
  -2  -2 -15         84.03         85.47         3.47 o                         
  -1  -2 -15         17.40         15.21         1.44 o                         
   0  -2 -15         39.44         40.44         2.23 o                         
   1  -2 -15         43.53         42.80         2.23 o                         
  -1  -1 -15        189.54        199.85         7.01 o                         
   0  -1 -15         70.14         64.43         2.88 o                         
  -1 -10 -14          4.89          6.29         0.85 o                         
   0 -10 -14          9.25          7.79         0.86 o                         
   1 -10 -14          2.12          1.60         0.85 o                         
   0  -9 -14         12.15         10.99         1.11 o                         
   1  -9 -14         65.34         68.77         2.22 o                         
   2  -9 -14         46.97         48.79         1.51 o                         
   3  -9 -14         39.65         43.63         1.83 o                         
  -1  -8 -14         45.09         47.91         2.16 o                         
   0  -8 -14         29.50         33.90         1.64 o                         
   1  -8 -14         69.37         75.22         3.24 o                         
   2  -8 -14          9.22         10.60         0.96 o                         
   3  -8 -14          3.00          1.89         0.77 o                         
   4  -8 -14         60.14         65.15         2.88 o                         
  -2  -7 -14          6.39          7.14         1.05 o                         
  -1  -7 -14         19.15         20.06         1.51 o                         
   0  -7 -14         87.70         92.72         3.70 o                         
   1  -7 -14        152.19        163.98         4.26 o                         
   2  -7 -14         95.21        107.25         2.99 o                         
   3  -7 -14          8.62          7.47         0.83 o                         
   4  -7 -14         18.33         20.92         1.57 o                         
   5  -7 -14          7.26         10.10         1.01 o                         
  -2  -6 -14         40.82         39.26         2.03 o                         
  -1  -6 -14         74.05         72.43         3.02 o                         
   0  -6 -14         53.99         55.65         2.56 o                         
   1  -6 -14         39.64         40.51         1.57 o                         
   2  -6 -14         72.59         67.87         2.46 o                         
   3  -6 -14         13.12         11.69         0.80 o                         
   4  -6 -14         30.72         34.36         1.46 o                         
   5  -6 -14         27.67         27.81         1.42 o                         
   6  -6 -14         33.46         31.12         2.75 o                         
  -2  -5 -14        184.66        174.68         6.10 o                         
  -1  -5 -14         28.97         28.71         1.77 o                         
   0  -5 -14         14.70         12.13         1.25 o                         
   1  -5 -14        119.10        107.81         2.98 o                         
   2  -5 -14        171.90        182.71         4.66 o                         
   3  -5 -14         54.43         55.51         3.93 o                         
   4  -5 -14         28.19         26.73         1.90 o                         
   5  -5 -14         49.46         53.66         2.72 o                         
   6  -5 -14         75.83         86.28         8.82 o                         
  -2  -4 -14        126.30        126.70         4.65 o                         
  -1  -4 -14        105.99        112.02         4.13 o                         
   0  -4 -14         51.15         47.52         2.43 o                         
   1  -4 -14        106.24        108.02         4.13 o                         
   2  -4 -14        218.67        240.22         5.95 o                         
   3  -4 -14         99.68         95.38         2.92 o                         
   4  -4 -14        133.61        134.10         3.56 o                         
   5  -4 -14          8.68          7.68         0.77 o                         
   6  -4 -14         37.72         36.52         1.57 o                         
  -2  -3 -14          2.29          1.84         0.98 o                         
  -1  -3 -14        133.93        139.61         5.05 o                         
   0  -3 -14         59.88         52.11         2.43 o                         
   1  -3 -14          3.67          2.03         1.05 o                         
   2  -3 -14         20.33         18.81         1.57 o                         
   3  -3 -14         20.09         18.52         1.08 o                         
   4  -3 -14        130.22        153.70         5.83 o                         
   5  -3 -14         48.76         54.23         1.72 o                         
   6  -3 -14         23.64         20.12         1.16 o                         
  -2  -2 -14        280.14        259.17         8.72 o                         
  -1  -2 -14         23.53         22.61         1.64 o                         
   0  -2 -14         73.26         74.07         3.08 o                         
   1  -2 -14         41.60         31.86         1.90 o                         
   2  -2 -14         15.05         14.94         1.38 o                         
   3  -2 -14         57.72         56.83         2.56 o                         
   5  -2 -14          0.06         -0.66         0.92 o                         
   6  -2 -14          7.47          9.60         0.76 o                         
  -1  -1 -14         69.46         71.38         3.02 o                         
   0  -1 -14         63.49         57.75         2.69 o                         
   1  -1 -14        118.39        114.57         4.39 o                         
   2  -1 -14        145.53        138.63         5.11 o                         
   3  -1 -14        129.01        115.43         4.39 o                         
  -1   0 -14         72.50         69.94         3.15 o                         
   0   0 -14         78.44         83.83         3.41 o                         
   1   0 -14        279.37        273.39         9.11 o                         
   2   0 -14         26.60         25.17         1.70 o                         
   3   0 -14        117.05        113.85         4.46 o                         
   0   1 -14        250.29        232.03         8.13 o                         
   1   1 -14          6.45          5.64         1.11 o                         
   2   1 -14        137.16        137.91         5.05 o                         
  -2 -10 -13         21.30         22.47         1.15 o                         
  -1 -10 -13         29.30         27.84         1.39 o                         
   0 -10 -13          2.58          2.70         0.80 o                         
   1 -10 -13          4.54          4.33         0.90 o                         
   2 -10 -13         68.69         74.45         2.51 o                         
  -2  -9 -13         18.19         21.76         1.70 o                         
  -1  -9 -13         13.92         13.38         0.86 o                         
   0  -9 -13         17.99         17.71         1.10 o                         
   1  -9 -13          9.66         12.84         0.78 o                         
   2  -9 -13         22.67         21.51         3.18 o                         
   3  -9 -13         14.95         15.59         1.15 o                         
   4  -9 -13          7.64          7.89         1.04 o                         
  -2  -8 -13         76.94         83.07         2.41 o                         
  -1  -8 -13        296.39        326.92         7.88 o                         
   0  -8 -13         62.83         63.17         2.24 o                         
   1  -8 -13         78.71         79.04         1.94 o                         
   2  -8 -13        103.62        107.39         3.11 o                         
   3  -8 -13         32.13         35.40         1.57 o                         
   4  -8 -13          7.02          5.65         1.02 o                         
   5  -8 -13         46.36         49.21         1.94 o                         
  -2  -7 -13         39.78         48.37         2.10 o                         
  -1  -7 -13        164.54        168.16         4.23 o                         
   0  -7 -13         60.23         62.68         1.98 o                         
   1  -7 -13        154.59        147.08         3.10 o                         
   2  -7 -13        244.72        237.87         6.88 o                         
   3  -7 -13         36.76         39.92         1.81 o                         
   4  -7 -13         62.70         61.17         2.09 o                         
   5  -7 -13         23.95         26.42         1.45 o                         
   6  -7 -13         27.79         30.65         1.59 o                         
  -2  -6 -13          3.18          2.16         0.85 o                         
  -1  -6 -13         69.76         68.80         2.03 o                         
   0  -6 -13        244.14        254.43         6.36 o                         
   1  -6 -13         51.42         51.85         1.80 o                         
   2  -6 -13        126.71        124.35         3.45 o                         
   3  -6 -13        278.86        281.36         7.30 o                         
   4  -6 -13         13.95         15.85         1.21 o                         
   5  -6 -13         59.27         58.65         2.09 o                         
   6  -6 -13          5.68          7.26         0.97 o                         
  -2  -5 -13        740.08        714.38        22.29 o                         
  -1  -5 -13         23.28         23.86         1.51 o                         
   0  -5 -13        216.64        232.23         5.79 o                         
   1  -5 -13        140.50        161.96         4.11 o                         
   2  -5 -13        176.67        169.94         4.42 o                         
   3  -5 -13         40.59         39.99         2.72 o                         
   4  -5 -13         81.62         79.53         2.51 o                         
   5  -5 -13         58.07         60.26         3.18 o                         
   6  -5 -13         24.95         25.27         1.39 o                         
   7  -5 -13          9.34          9.92         1.04 o                         
  -2  -4 -13         42.79         39.72         2.03 o                         
  -1  -4 -13        132.16        126.63         4.52 o                         
   0  -4 -13         45.45         52.63         2.56 o                         
   1  -4 -13         20.93         16.94         1.02 o                         
   2  -4 -13         99.62        101.97         2.89 o                         
   3  -4 -13        139.62        148.95         3.86 o                         
   4  -4 -13         12.39         11.17         0.85 o                         
   5  -4 -13         29.47         30.57         3.11 o                         
   6  -4 -13          3.69          1.86         0.76 o                         
   7  -4 -13         73.97         87.71         6.69 o                         
  -2  -3 -13        109.89        105.33         3.93 o                         
  -1  -3 -13         50.22         51.06         2.29 o                         
   0  -3 -13        240.64        221.22         7.47 o                         
   1  -3 -13         45.42         41.13         1.43 o                         
   2  -3 -13         86.86         88.19         2.50 o                         
   3  -3 -13         26.52         30.79         1.34 o                         
   4  -3 -13        239.45        236.20         9.05 o                         
   5  -3 -13         36.76         32.35         1.54 o                         
   6  -3 -13         32.83         32.88         1.46 o                         
   7  -3 -13          7.00          8.06         0.96 o                         
  -2  -2 -13        367.65        383.18        12.26 o                         
  -1  -2 -13        213.71        212.63         7.47 o                         
   0  -2 -13        352.22        343.11         8.65 o                         
   1  -2 -13         84.05         73.61         3.02 o                         
   2  -2 -13        404.20        429.48        10.12 o                         
   3  -2 -13         57.23         56.66         1.88 o                         
   4  -2 -13          8.82          9.50         1.18 o                         
   5  -2 -13         24.77         26.55         1.13 o                         
   6  -2 -13         64.70         64.27         4.23 o                         
   7  -2 -13         24.76         25.62         2.56 o                         
  -1  -1 -13          2.07          2.43         0.85 o                         
   0  -1 -13         77.13         73.35         3.08 o                         
   1  -1 -13        207.75        212.04         7.21 o                         
   2  -1 -13        127.26        117.85         4.46 o                         
   3  -1 -13         47.60         49.92         1.67 o                         
   4  -1 -13         90.00         93.87         2.66 o                         
   5  -1 -13         40.18         42.67         2.43 o                         
   6  -1 -13         15.63         18.58         1.87 o                         
   7  -1 -13          8.19          7.09         0.86 o                         
  -1   0 -13        135.42        140.66         5.24 o                         
   0   0 -13         22.31         19.66         1.51 o                         
   1   0 -13          7.52          7.54         1.05 o                         
   2   0 -13         49.45         42.28         2.16 o                         
   3   0 -13         23.14         17.89         1.51 o                         
   4   0 -13         18.56         20.12         1.57 o                         
   5   0 -13          1.76          1.52         0.67 o                         
   6   0 -13          0.41         -0.46         0.98 o                         
   7   0 -13         38.59         38.09         4.42 o                         
  -1   1 -13          8.42          9.50         1.18 o                         
   0   1 -13          0.62          1.38         0.92 o                         
   1   1 -13          3.20          1.70         0.92 o                         
   2   1 -13        108.12        110.84         4.13 o                         
   3   1 -13         41.73         45.62         2.23 o                         
   4   1 -13          4.58          5.11         1.11 o                         
   0   2 -13          0.91          0.72         0.85 o                         
   1   2 -13         34.15         41.03         2.16 o                         
   2   2 -13         14.18         14.75         1.38 o                         
   3   2 -13        172.78        166.88         5.96 o                         
   1   3 -13         21.16         21.37         1.64 o                         
   2   3 -13         49.54         43.00         2.29 o                         
   3   3 -13         61.04         60.37         2.82 o                         
  -2 -11 -12         48.67         51.19         1.97 o                         
  -1 -11 -12         40.69         46.03         4.92 o                         
   0 -11 -12          9.82         12.68         2.03 o                         
  -3 -10 -12         13.98         14.38         1.57 o                         
  -2 -10 -12         20.69         19.18         1.90 o                         
  -1 -10 -12         27.94         25.34         1.37 o                         
   0 -10 -12         38.18         41.14         1.68 o                         
   1 -10 -12         84.60         80.46         4.26 o                         
   2 -10 -12         42.73         47.03         1.93 o                         
   3 -10 -12         47.37         55.00         2.21 o                         
  -3  -9 -12          4.46          4.52         1.25 o                         
  -2  -9 -12         23.27         25.65         1.90 o                         
  -1  -9 -12         20.96         21.44         1.25 o                         
   0  -9 -12         31.91         30.94         0.99 o                         
   1  -9 -12         38.66         36.33         1.24 o                         
   2  -9 -12         23.71         26.14         2.52 o                         
   3  -9 -12          3.85          5.52         0.91 o                         
   4  -9 -12          7.24          9.13         1.04 o                         
  -3  -8 -12          8.93         11.34         1.31 o                         
  -2  -8 -12        298.22        294.33         7.11 o                         
  -1  -8 -12         41.41         48.16         1.30 o                         
   0  -8 -12         40.24         41.43         1.26 o                         
   1  -8 -12        107.17        113.01         2.09 o                         
   2  -8 -12         16.09         18.79         1.00 o                         
   3  -8 -12         33.42         33.02         1.36 o                         
   4  -8 -12         17.14         13.18         0.94 o                         
   5  -8 -12         34.37         36.03         1.87 o                         
  -3  -7 -12          0.08          0.85         0.85 o                         
  -2  -7 -12         55.43         55.09         1.74 o                         
  -1  -7 -12          9.70          9.75         1.74 o                         
   0  -7 -12         59.71         59.27         1.40 o                         
   1  -7 -12        256.78        247.18         4.57 o                         
   2  -7 -12          8.01          7.21         0.51 o                         
   3  -7 -12        133.95        130.59         2.61 o                         
   4  -7 -12        127.86        118.21         3.05 o                         
   5  -7 -12         13.54         15.95         1.12 o                         
   6  -7 -12         26.40         27.38         1.57 o                         
  -2  -6 -12          2.69          2.59         0.58 o                         
  -1  -6 -12        121.39        126.37         2.87 o                         
   0  -6 -12        526.30        528.80        10.71 o                         
   1  -6 -12        188.31        189.26         3.11 o                         
   2  -6 -12        218.94        213.37         4.87 o                         
   3  -6 -12         80.63         80.67         1.69 o                         
   4  -6 -12          3.34          3.31         0.52 o                         
   5  -6 -12          2.88          4.33         0.75 o                         
   6  -6 -12         28.73         27.69         3.11 o                         
   7  -6 -12         10.35         10.32         1.10 o                         
  -2  -5 -12         54.54         50.62         1.34 o                         
  -1  -5 -12         60.12         53.18         1.43 o                         
   0  -5 -12         28.65         28.81         1.12 o                         
   1  -5 -12        321.63        335.00         7.12 o                         
   2  -5 -12        127.75        118.45         2.81 o                         
   3  -5 -12        304.75        298.33         6.54 o                         
   4  -5 -12         98.19         96.14         1.95 o                         
   5  -5 -12         31.38         34.10         1.39 o                         
   6  -5 -12          9.34         11.15         0.99 o                         
   7  -5 -12         20.44         19.22         1.27 o                         
  -2  -4 -12         56.88         51.29         1.64 o                         
  -1  -4 -12        117.10        116.92         3.26 o                         
   0  -4 -12        122.53        113.89         2.64 o                         
   1  -4 -12         91.82         88.44         2.11 o                         
   2  -4 -12         69.90         75.98         2.68 o                         
   3  -4 -12        226.36        206.07         4.63 o                         
   4  -4 -12          3.80          3.47         0.61 o                         
   5  -4 -12         14.44         13.49         0.63 o                         
   6  -4 -12          9.08          9.10         0.94 o                         
   7  -4 -12         39.80         45.38         1.84 o                         
   8  -4 -12         16.17         14.40         1.74 o                         
  -2  -3 -12         27.03         28.25         1.57 o                         
  -1  -3 -12         45.99         40.67         4.19 o                         
   0  -3 -12        193.88        183.15         4.62 o                         
   1  -3 -12         72.65         73.03         2.08 o                         
   2  -3 -12         54.82         58.62         1.83 o                         
   3  -3 -12        482.10        501.36        17.89 o                         
   4  -3 -12         46.98         45.78         2.59 o                         
   5  -3 -12         43.08         45.49         2.43 o                         
   6  -3 -12         18.32         18.78         2.13 o                         
   7  -3 -12         42.18         38.64         1.66 o                         
   8  -3 -12          5.26          7.15         1.04 o                         
  -2  -2 -12         32.32         35.00         1.90 o                         
  -1  -2 -12        130.80        123.88         4.52 o                         
   0  -2 -12        165.12        173.32         4.69 o                         
   1  -2 -12        104.15         95.46         2.24 o                         
   2  -2 -12         80.97         78.78         2.43 o                         
   3  -2 -12        446.58        467.85        10.88 o                         
   4  -2 -12         23.19         24.74         1.25 o                         
   5  -2 -12        351.33        349.23        11.80 o                         
   6  -2 -12         48.22         48.76         1.90 o                         
   7  -2 -12         74.87         75.55         4.65 o                         
   8  -2 -12         80.27         82.64         5.37 o                         
  -2  -1 -12        115.12        116.15         4.26 o                         
  -1  -1 -12          6.52          7.54         0.98 o                         
   0  -1 -12        110.27        108.28         4.00 o                         
   1  -1 -12        256.66        263.35         7.02 o                         
   2  -1 -12         54.22         51.19         1.42 o                         
   3  -1 -12         84.12         79.30         2.02 o                         
   4  -1 -12          3.76          2.56         0.92 o                         
   5  -1 -12         85.63         83.54         2.47 o                         
   6  -1 -12          3.16          2.62         2.06 o                         
   7  -1 -12         18.57         17.77         1.77 o                         
   8  -1 -12          7.96          8.31         1.44 o                         
  -1   0 -12        158.04        159.47         5.64 o                         
   0   0 -12        126.22        118.77         4.46 o                         
   1   0 -12        133.16        128.04         3.52 o                         
   2   0 -12        138.00        129.14         3.62 o                         
   3   0 -12         48.14         46.60         1.31 o                         
   4   0 -12        149.58        156.55         5.88 o                         
   5   0 -12         27.87         31.07         2.10 o                         
   6   0 -12          2.15          1.71         0.63 o                         
   7   0 -12         31.66         31.28         3.11 o                         
   8   0 -12         17.57         21.25         1.28 o                         
  -1   1 -12        305.19        284.08         9.64 o                         
   0   1 -12         61.13         52.44         2.43 o                         
   1   1 -12        305.73        301.77         9.96 o                         
   2   1 -12        126.56        118.64         4.33 o                         
   3   1 -12        133.67        127.29         4.72 o                         
   4   1 -12         78.84         79.28         2.36 o                         
   5   1 -12         46.69         49.92         2.31 o                         
   6   1 -12        169.74        196.91         5.26 o                         
   7   1 -12          8.82         11.08         0.75 o                         
   0   2 -12         40.71         46.01         2.16 o                         
   1   2 -12        302.07        267.23         9.11 o                         
   2   2 -12         98.59        101.40         3.74 o                         
   3   2 -12        484.45        455.87        15.01 o                         
   4   2 -12        108.19         98.58         3.87 o                         
   5   2 -12         10.98          8.85         1.31 o                         
   1   3 -12         72.04         65.41         2.95 o                         
   2   3 -12        124.87        116.80         4.39 o                         
   3   3 -12         18.19         20.12         1.51 o                         
   4   3 -12         48.49         49.81         2.43 o                         
   5   3 -12          3.20          1.84         1.05 o                         
   1   4 -12         13.63         12.58         1.25 o                         
   2   4 -12         24.92         23.40         1.77 o                         
   3   4 -12         37.70         37.69         2.10 o                         
   4   4 -12         22.42         29.23         1.90 o                         
   2   5 -12          7.40          6.75         1.11 o                         
   3   5 -12        117.18        133.52         4.72 o                         
  -3 -11 -11         34.93         34.00         1.80 o                         
  -2 -11 -11         30.63         29.42         1.74 o                         
  -1 -11 -11          9.39          9.50         1.05 o                         
   0 -11 -11         33.30         37.38         2.62 o                         
   1 -11 -11          4.26          3.58         0.97 o                         
   2 -11 -11          4.47          4.07         1.44 o                         
  -4 -10 -11          5.19          2.37         0.75 o                         
  -3 -10 -11         24.71         27.76         2.20 o                         
  -2 -10 -11         10.44         14.55         1.02 o                         
  -1 -10 -11        114.57        109.24         3.28 o                         
   0 -10 -11          6.31          5.73         0.94 o                         
   1 -10 -11         10.68          8.10         2.26 o                         
   2 -10 -11         10.49         13.11         1.24 o                         
   3 -10 -11         33.53         38.87         1.59 o                         
   4 -10 -11          5.18          5.56         0.94 o                         
  -4  -9 -11         49.40         48.70         2.82 o                         
  -3  -9 -11          8.26          8.19         0.80 o                         
  -2  -9 -11        263.34        269.12         7.00 o                         
  -1  -9 -11         38.57         39.98         1.12 o                         
   0  -9 -11        117.95        114.50         2.34 o                         
   1  -9 -11         26.44         24.43         1.17 o                         
   2  -9 -11          0.16          0.23         0.69 o                         
   3  -9 -11         20.69         21.44         1.12 o                         
   4  -9 -11          2.56          1.21         0.74 o                         
   5  -9 -11         16.76         17.43         1.13 o                         
  -4  -8 -11        134.15        145.91         5.83 o                         
  -3  -8 -11        130.78        131.09         3.44 o                         
  -2  -8 -11         71.01         69.68         1.64 o                         
  -1  -8 -11          2.01          2.49         0.49 o                         
   0  -8 -11        358.57        363.52         5.66 o                         
   1  -8 -11         12.24         12.18         0.84 o                         
   2  -8 -11         82.44         83.67         1.84 o                         
   3  -8 -11        114.64        117.18         3.90 o                         
   4  -8 -11        107.04        110.46         2.90 o                         
   5  -8 -11         18.14         17.45         1.08 o                         
   6  -8 -11         32.12         35.08         1.48 o                         
  -4  -7 -11          2.51          2.82         0.98 o                         
  -3  -7 -11        125.34        132.27         5.18 o                         
  -2  -7 -11         92.19        102.24         2.36 o                         
  -1  -7 -11        110.20        107.28         1.88 o                         
   0  -7 -11        359.77        359.68         6.47 o                         
   1  -7 -11        310.26        294.10         5.34 o                         
   2  -7 -11        149.42        154.50         2.97 o                         
   3  -7 -11        124.74        117.40         2.36 o                         
   4  -7 -11         47.89         48.61         1.58 o                         
   5  -7 -11        154.82        164.72         4.60 o                         
   6  -7 -11         30.07         30.17         1.38 o                         
   7  -7 -11         46.63         43.06         2.67 o                         
  -4  -6 -11        590.65        592.01        20.52 o                         
  -3  -6 -11        120.44        118.44         4.65 o                         
  -2  -6 -11         66.02         68.87         1.74 o                         
  -1  -6 -11        200.39        197.22         4.35 o                         
   0  -6 -11        164.27        170.09         2.82 o                         
   1  -6 -11         56.46         55.74         1.44 o                         
   2  -6 -11         38.05         36.67         0.97 o                         
   3  -6 -11         85.48         82.21         1.75 o                         
   4  -6 -11        128.90        123.59         2.53 o                         
   5  -6 -11         38.54         38.58         1.44 o                         
   6  -6 -11        118.41        122.27         3.10 o                         
   7  -6 -11          0.81         -0.70         0.71 o                         
  -3  -5 -11        225.27        223.57         6.28 o                         
  -2  -5 -11         34.45         34.51         1.17 o                         
  -1  -5 -11          8.55          6.35         0.91 o                         
   0  -5 -11         47.82         49.26         1.38 o                         
   1  -5 -11        229.26        235.22         3.85 o                         
   2  -5 -11        195.13        185.81         4.28 o                         
   3  -5 -11        222.56        225.46         4.18 o                         
   4  -5 -11         10.36          8.97         0.56 o                         
   5  -5 -11          9.37         10.40         0.63 o                         
   6  -5 -11         45.39         52.80         1.69 o                         
   7  -5 -11         38.94         43.07         1.60 o                         
   8  -5 -11         71.02         72.48         2.64 o                         
  -4  -4 -11        209.00        207.65         8.78 o                         
  -3  -4 -11        150.73        150.69         6.75 o                         
  -2  -4 -11         22.16         26.76         1.13 o                         
  -1  -4 -11        158.13        167.26         3.65 o                         
   0  -4 -11        158.56        152.67         3.83 o                         
   1  -4 -11         11.36         12.10         0.64 o                         
   2  -4 -11        138.97        138.61         3.19 o                         
   3  -4 -11        396.01        389.78         8.67 o                         
   4  -4 -11         87.10         92.54         1.85 o                         
   5  -4 -11        257.29        251.01         4.67 o                         
   6  -4 -11         46.05         44.64         1.51 o                         
   7  -4 -11         17.44         19.22         3.83 o                         
   8  -4 -11         51.59         55.06         2.17 o                         
  -2  -3 -11         20.09         20.52         1.31 o                         
  -1  -3 -11         32.14         32.39         1.51 o                         
   0  -3 -11        192.14        214.33         4.59 o                         
   1  -3 -11        103.79        103.49         3.97 o                         
   2  -3 -11         12.92         13.82         0.87 o                         
   3  -3 -11          9.00          7.21         0.56 o                         
   4  -3 -11        101.96        106.23         4.00 o                         
   5  -3 -11        156.07        153.97         3.23 o                         
   6  -3 -11         78.03         68.52         1.75 o                         
   7  -3 -11          9.25          8.28         1.54 o                         
   8  -3 -11         83.37         81.88         2.79 o                         
  -2  -2 -11         13.16         15.67         1.11 o                         
  -1  -2 -11         11.08          8.98         0.92 o                         
   0  -2 -11        258.75        253.42         7.06 o                         
   1  -2 -11         36.36         36.31         1.09 o                         
   2  -2 -11         77.95         66.22         4.95 o                         
   3  -2 -11         20.53         18.29         1.44 o                         
   4  -2 -11        297.95        285.83         7.49 o                         
   5  -2 -11        222.86        223.21         5.87 o                         
   6  -2 -11         11.94         10.59         0.98 o                         
   7  -2 -11          0.29         -0.24         0.69 o                         
   8  -2 -11          2.13          1.38         0.83 o                         
  -2  -1 -11         94.41         83.37         3.28 o                         
  -1  -1 -11          0.37          2.62         0.72 o                         
   0  -1 -11         23.05         21.63         1.44 o                         
   1  -1 -11        262.61        269.12         6.87 o                         
   2  -1 -11        572.35        590.23        14.26 o                         
   3  -1 -11         26.05         24.75         1.51 o                         
   4  -1 -11        199.91        195.82         4.54 o                         
   5  -1 -11        153.51        152.09         3.58 o                         
   6  -1 -11         45.06         41.51         2.09 o                         
   7  -1 -11         88.37         88.29         6.10 o                         
   8  -1 -11         16.26         16.58         1.51 o                         
  -1   0 -11        179.87        180.78         6.29 o                         
   0   0 -11         43.88         38.61         1.90 o                         
   1   0 -11         55.56         54.10         1.71 o                         
   2   0 -11         77.91         79.12         1.90 o                         
   3   0 -11         23.06         21.49         1.44 o                         
   4   0 -11        409.29        426.21        11.83 o                         
   5   0 -11         60.87         63.18         1.69 o                         
   6   0 -11         27.91         23.58         1.38 o                         
   7   0 -11         21.59         21.77         1.21 o                         
   8   0 -11         31.63         33.86         1.65 o                         
  -1   1 -11         92.12         81.34         3.21 o                         
   0   1 -11        421.12        390.52        13.24 o                         
   1   1 -11        746.96        716.55        18.94 o                         
   2   1 -11        420.43        412.92         8.65 o                         
   3   1 -11        122.83        118.82         3.74 o                         
   4   1 -11        239.21        233.93         4.92 o                         
   5   1 -11        408.72        418.84         8.39 o                         
   6   1 -11         15.47         15.13         0.79 o                         
   7   1 -11        148.26        167.08        10.95 o                         
   8   1 -11         29.09         25.86         1.43 o                         
   0   2 -11        431.07        402.32        12.65 o                         
   1   2 -11         53.49         50.60         2.29 o                         
   2   2 -11         88.77         92.16         3.47 o                         
   3   2 -11         87.29         87.59         6.88 o                         
   4   2 -11         85.23         79.44         5.80 o                         
   5   2 -11         66.36         67.64         3.67 o                         
   6   2 -11         44.11         47.80         1.90 o                         
   7   2 -11         15.17         16.87         1.15 o                         
   8   2 -11          5.92          4.46         0.69 o                         
   0   3 -11         72.22         67.97         2.88 o                         
   1   3 -11         29.28         24.97         1.70 o                         
   2   3 -11         10.58          8.13         1.05 o                         
   3   3 -11        286.14        276.67         8.98 o                         
   4   3 -11         88.69         84.82         3.47 o                         
   5   3 -11          4.81          4.59         1.05 o                         
   6   3 -11         10.69          7.56         1.15 o                         
   7   3 -11         35.39         40.90         2.56 o                         
   1   4 -11        120.88        126.70         4.59 o                         
   2   4 -11         63.53         60.70         2.62 o                         
   3   4 -11         16.97         14.49         1.25 o                         
   4   4 -11         50.78         43.39         2.10 o                         
   5   4 -11          6.17          7.47         1.11 o                         
   6   4 -11          1.96          1.44         1.05 o                         
   2   5 -11         35.01         38.28         1.97 o                         
   3   5 -11         12.53         13.96         1.31 o                         
   4   5 -11         16.58         15.99         1.38 o                         
   5   5 -11          0.91          1.31         0.98 o                         
   3   6 -11         48.10         54.67         2.56 o                         
   4   6 -11         40.96         44.70         2.23 o                         
  -4 -11 -10         51.16         57.42         3.41 o                         
  -3 -11 -10         15.31         14.17         1.16 o                         
  -2 -11 -10         18.02         17.82         2.56 o                         
  -1 -11 -10         19.16         21.85         1.33 o                         
   0 -11 -10         28.91         26.61         2.72 o                         
   1 -11 -10         31.77         36.67         1.75 o                         
   2 -11 -10         24.70         23.07         2.29 o                         
  -5 -10 -10          7.38          7.51         0.86 o                         
  -4 -10 -10         54.38         58.03         2.01 o                         
  -3 -10 -10        180.80        179.77         4.96 o                         
  -2 -10 -10        146.46        139.81         4.52 o                         
  -1 -10 -10         76.85         74.34         2.68 o                         
   0 -10 -10         54.09         52.10         1.95 o                         
   1 -10 -10         47.29         50.13         1.67 o                         
   2 -10 -10         32.49         32.68         1.43 o                         
   3 -10 -10         72.12         72.02         2.22 o                         
   4 -10 -10          9.44          7.72         0.93 o                         
  -5  -9 -10          8.88          8.45         0.68 o                         
  -4  -9 -10         19.19         19.99         1.12 o                         
  -3  -9 -10         11.13         10.74         0.91 o                         
  -2  -9 -10         87.19         92.43         2.25 o                         
  -1  -9 -10         38.12         37.74         1.21 o                         
   0  -9 -10         40.94         39.80         0.97 o                         
   1  -9 -10        203.08        205.14         3.94 o                         
   2  -9 -10         91.64         91.94         2.47 o                         
   3  -9 -10         83.23         81.66         2.32 o                         
   4  -9 -10         23.31         23.60         1.23 o                         
   5  -9 -10          8.69          6.75         0.90 o                         
  -5  -8 -10         28.66         31.53         2.16 o                         
  -4  -8 -10          1.01          0.82         0.40 o                         
  -3  -8 -10        286.40        294.53         7.51 o                         
  -2  -8 -10         41.87         40.29         1.31 o                         
  -1  -8 -10        299.80        305.55         4.27 o                         
   0  -8 -10        309.56        300.72         4.71 o                         
   1  -8 -10        142.03        134.46         2.72 o                         
   2  -8 -10        221.72        218.05         4.15 o                         
   3  -8 -10          8.64         10.47         0.69 o                         
   4  -8 -10         22.82         27.35         1.05 o                         
   5  -8 -10        107.28        105.63         2.85 o                         
   6  -8 -10          8.65          8.97         1.02 o                         
  -5  -7 -10        113.09        119.56         4.78 o                         
  -4  -7 -10         48.14         49.49         2.43 o                         
  -3  -7 -10         12.04         13.26         0.94 o                         
  -2  -7 -10        415.21        417.02         6.63 o                         
  -1  -7 -10        762.13        753.03        11.78 o                         
   0  -7 -10        209.56        208.51         3.33 o                         
   1  -7 -10        965.79        945.74        21.43 o                         
   2  -7 -10         57.25         55.05         1.41 o                         
   3  -7 -10         83.21         83.48         1.87 o                         
   4  -7 -10         19.73         20.01         0.89 o                         
   5  -7 -10        155.07        153.52         3.07 o                         
   6  -7 -10         71.95         72.97         2.20 o                         
   7  -7 -10         10.49          7.86         0.96 o                         
  -5  -6 -10         19.05         17.70         1.44 o                         
  -4  -6 -10        192.23        195.85         7.08 o                         
  -3  -6 -10        102.63         99.30         3.03 o                         
  -2  -6 -10         51.66         54.73         1.44 o                         
  -1  -6 -10        266.96        278.72         4.43 o                         
   0  -6 -10         45.27         42.08         0.91 o                         
   1  -6 -10        143.74        148.46         2.84 o                         
   2  -6 -10        282.98        280.35         5.12 o                         
   3  -6 -10        337.00        326.36         5.91 o                         
   4  -6 -10        513.66        528.99         9.41 o                         
   5  -6 -10         95.97         99.30         2.13 o                         
   6  -6 -10         65.39         67.02         2.36 o                         
   7  -6 -10         30.57         34.15         1.46 o                         
   8  -6 -10         23.01         23.08         1.36 o                         
  -4  -5 -10         92.71         95.08         2.89 o                         
  -3  -5 -10        248.83        246.54         6.95 o                         
  -2  -5 -10         49.10         46.67         1.45 o                         
  -1  -5 -10          8.12          7.93         0.51 o                         
   0  -5 -10          4.24          4.83         0.31 o                         
   1  -5 -10        145.42        141.42         2.75 o                         
   2  -5 -10         20.24         20.00         0.69 o                         
   3  -5 -10        196.70        195.69         4.03 o                         
   4  -5 -10          8.76         10.19         0.84 o                         
   5  -5 -10          3.45          3.97         0.58 o                         
   6  -5 -10        218.15        225.18         4.28 o                         
   7  -5 -10         66.08         71.41         2.15 o                         
   8  -5 -10          9.40          8.71         1.14 o                         
  -5  -4 -10        303.23        298.76        12.39 o                         
  -4  -4 -10        136.66        131.42         5.70 o                         
  -3  -4 -10        338.93        335.00        14.16 o                         
  -2  -4 -10         41.78         42.10         1.12 o                         
  -1  -4 -10         31.28         34.65         1.16 o                         
   0  -4 -10          6.88          6.62         0.48 o                         
   1  -4 -10        100.03        114.35         1.93 o                         
   2  -4 -10        353.32        352.93         7.77 o                         
   3  -4 -10         35.21         36.54         0.94 o                         
   4  -4 -10         89.50         90.04         1.94 o                         
   5  -4 -10         15.18         17.17         0.71 o                         
   6  -4 -10        126.88        123.06         2.51 o                         
   7  -4 -10         20.15         21.95         1.14 o                         
   8  -4 -10        150.79        158.39         4.53 o                         
  -2  -3 -10         41.50         45.11         1.45 o                         
  -1  -3 -10        423.67        472.55         9.89 o                         
   0  -3 -10        287.92        288.34         6.10 o                         
   1  -3 -10         53.45         52.96         2.26 o                         
   2  -3 -10        208.13        205.82         4.57 o                         
   3  -3 -10          7.41          8.19         0.57 o                         
   4  -3 -10        545.38        513.10         9.17 o                         
   5  -3 -10          0.39         -0.24         0.45 o                         
   6  -3 -10        189.60        186.35         3.97 o                         
   7  -3 -10         16.80         14.17         2.77 o                         
   8  -3 -10         45.31         45.09         1.89 o                         
   9  -3 -10          8.34          9.57         2.32 o                         
  -2  -2 -10         87.34         81.01         3.08 o                         
  -1  -2 -10        648.09        645.28        16.57 o                         
   0  -2 -10        602.92        604.46        19.34 o                         
   1  -2 -10        632.44        633.67        15.27 o                         
   2  -2 -10          1.70          1.77         0.59 o                         
   3  -2 -10         97.43         86.64         2.40 o                         
   4  -2 -10        316.14        308.53         9.47 o                         
   5  -2 -10         16.95         19.73         1.64 o                         
   6  -2 -10        267.84        262.61         5.42 o                         
   7  -2 -10         31.78         32.94         1.54 o                         
   8  -2 -10         24.84         24.38         1.46 o                         
   9  -2 -10         15.60         14.39         1.23 o                         
  -2  -1 -10         57.90         62.53         2.56 o                         
  -1  -1 -10         16.56         18.09         1.18 o                         
   0  -1 -10        170.62        158.62         4.25 o                         
   1  -1 -10        266.73        266.32         5.68 o                         
   2  -1 -10        261.06        241.58         6.08 o                         
   3  -1 -10        237.89        241.95         8.68 o                         
   4  -1 -10         20.08         24.38         0.95 o                         
   5  -1 -10         60.72         63.44         2.01 o                         
   6  -1 -10        170.80        171.05         3.92 o                         
   7  -1 -10         37.30         35.82         1.49 o                         
   8  -1 -10         13.32         14.12         1.01 o                         
   9  -1 -10         50.42         57.28         2.20 o                         
  -1   0 -10        119.98        109.79         4.06 o                         
   0   0 -10         30.68         31.79         1.57 o                         
   1   0 -10         78.98         80.37         3.47 o                         
   2   0 -10        151.93        153.61         2.93 o                         
   3   0 -10          2.10          1.07         0.43 o                         
   4   0 -10        315.20        317.72         9.91 o                         
   5   0 -10        101.69        105.54         2.58 o                         
   6   0 -10         68.13         71.25         3.60 o                         
   7   0 -10        142.10        145.10         3.64 o                         
   8   0 -10          1.40          0.92         0.79 o                         
   9   0 -10         35.43         38.41         3.74 o                         
  -1   1 -10         16.81         13.76         1.11 o                         
   0   1 -10        291.77        277.59         9.44 o                         
   1   1 -10        123.57        119.95         3.35 o                         
   2   1 -10        480.22        468.11         9.87 o                         
   3   1 -10        354.79        351.49         8.72 o                         
   4   1 -10         32.30         34.29         1.00 o                         
   5   1 -10         73.07         73.33         2.28 o                         
   6   1 -10         19.61         17.26         0.97 o                         
   7   1 -10         11.07         10.76         1.41 o                         
   8   1 -10         15.32         16.01         2.46 o                         
   0   2 -10         84.33         78.59         3.15 o                         
   1   2 -10        118.58        109.68         3.02 o                         
   2   2 -10        101.83         96.40         2.21 o                         
   3   2 -10        121.55        121.08         4.16 o                         
   4   2 -10         99.66         98.00         2.31 o                         
   5   2 -10         60.07         59.91         1.89 o                         
   6   2 -10          1.41          1.77         0.53 o                         
   7   2 -10         31.31         31.31         1.97 o                         
   8   2 -10         18.71         20.61         1.03 o                         
   0   3 -10         82.95         84.36         3.15 o                         
   1   3 -10         54.30         45.29         2.03 o                         
   2   3 -10         40.70         39.42         1.41 o                         
   3   3 -10         34.59         32.28         1.20 o                         
   4   3 -10        404.12        409.78        14.35 o                         
   5   3 -10          5.34          4.56         0.70 o                         
   6   3 -10         26.21         22.86         2.46 o                         
   7   3 -10         10.96         11.93         1.51 o                         
   8   3 -10          3.87          4.60         1.54 o                         
   1   4 -10        144.19        143.81         5.05 o                         
   2   4 -10        227.20        221.22         7.47 o                         
   3   4 -10        111.38        113.20         4.26 o                         
   4   4 -10        213.75        208.50         7.14 o                         
   5   4 -10         14.73         15.57         1.67 o                         
   6   4 -10          6.04          6.02         0.88 o                         
   7   4 -10         23.40         24.12         1.36 o                         
   2   5 -10         77.33         70.27         2.95 o                         
   3   5 -10        270.94        280.73         9.31 o                         
   4   5 -10         15.81         17.57         1.38 o                         
   5   5 -10         22.48         20.12         1.44 o                         
   6   5 -10         46.18         54.27         2.49 o                         
   3   6 -10         89.98         79.97         3.21 o                         
   4   6 -10          4.10          2.43         0.92 o                         
  -4 -11  -9         25.03         29.94         3.11 o                         
  -3 -11  -9         34.09         33.53         1.66 o                         
  -2 -11  -9          0.84          1.24         0.85 o                         
  -1 -11  -9         62.31         59.68         1.96 o                         
   0 -11  -9         13.32         15.29         1.06 o                         
   1 -11  -9          7.50         10.26         0.96 o                         
   2 -11  -9          2.31          1.55         0.83 o                         
   3 -11  -9         28.78         33.60         1.55 o                         
  -6 -10  -9         62.90         67.48         2.22 o                         
  -5 -10  -9         19.17         19.10         1.57 o                         
  -4 -10  -9         13.51         13.14         1.05 o                         
  -3 -10  -9         67.18         62.55         2.15 o                         
  -2 -10  -9        312.69        305.83         6.89 o                         
  -1 -10  -9         15.01         13.33         0.94 o                         
   0 -10  -9        177.90        169.96         4.08 o                         
   1 -10  -9          7.60          9.29         0.90 o                         
   2 -10  -9         33.84         31.43         1.43 o                         
   3 -10  -9         51.02         48.76         1.74 o                         
   4 -10  -9         71.59         74.85         2.27 o                         
   5 -10  -9         23.16         26.73         1.39 o                         
  -6  -9  -9          1.13          2.02         0.61 o                         
  -5  -9  -9         50.15         53.34         1.86 o                         
  -4  -9  -9         31.46         31.59         1.42 o                         
  -3  -9  -9        112.09        105.17         2.15 o                         
  -2  -9  -9        139.75        135.40         2.70 o                         
  -1  -9  -9         76.84         73.66         1.66 o                         
   0  -9  -9        148.64        136.75         2.76 o                         
   1  -9  -9         55.52         53.63         1.40 o                         
   2  -9  -9          5.92          6.71         0.63 o                         
   3  -9  -9         23.80         25.80         1.03 o                         
   4  -9  -9         12.55         12.10         0.76 o                         
   5  -9  -9          3.85          3.39         0.82 o                         
   6  -9  -9         15.21         17.92         1.18 o                         
  -6  -8  -9        210.16        222.13         8.78 o                         
  -5  -8  -9        384.94        398.30         9.99 o                         
  -4  -8  -9        305.56        316.72         8.07 o                         
  -3  -8  -9        139.23        134.69         3.21 o                         
  -2  -8  -9        111.54        111.44         1.70 o                         
  -1  -8  -9        586.18        593.60         9.07 o                         
   0  -8  -9        116.92        115.01         2.33 o                         
   1  -8  -9        101.49         99.20         2.10 o                         
   2  -8  -9        160.50        156.02         3.11 o                         
   3  -8  -9          5.51          5.83         0.64 o                         
   4  -8  -9        248.02        248.26         4.65 o                         
   5  -8  -9          1.04          0.39         0.57 o                         
   6  -8  -9         19.38         19.37         1.21 o                         
   7  -8  -9         11.31         12.92         1.09 o                         
  -6  -7  -9         30.11         27.27         1.90 o                         
  -5  -7  -9          1.00         -0.33         0.92 o                         
  -4  -7  -9        349.50        361.33         6.59 o                         
  -3  -7  -9          4.33          3.19         0.43 o                         
  -2  -7  -9         29.56         31.77         0.79 o                         
  -1  -7  -9        140.13        138.09         2.07 o                         
   0  -7  -9        252.96        250.62         4.58 o                         
   1  -7  -9        256.45        262.70         4.90 o                         
   2  -7  -9          7.46          8.30         0.57 o                         
   3  -7  -9        129.79        133.89         2.66 o                         
   4  -7  -9        163.76        162.78         3.14 o                         
   5  -7  -9        106.63        109.81         2.35 o                         
   6  -7  -9         12.34          9.62         0.71 o                         
   7  -7  -9         55.54         56.76         1.87 o                         
  -5  -6  -9         46.94         49.55         2.36 o                         
  -4  -6  -9        181.68        187.57         5.43 o                         
  -3  -6  -9        205.75        209.55         6.01 o                         
  -2  -6  -9         69.17         73.62         1.41 o                         
  -1  -6  -9         37.49         39.62         0.85 o                         
   0  -6  -9        250.61        249.15         4.03 o                         
   1  -6  -9        114.93        117.28         2.31 o                         
   2  -6  -9        495.93        485.46         8.79 o                         
   3  -6  -9        259.28        254.75         4.73 o                         
   4  -6  -9          3.57          6.36         0.57 o                         
   5  -6  -9        202.77        209.18         3.99 o                         
   6  -6  -9         68.01         65.59         1.67 o                         
   7  -6  -9         15.53         15.90         1.04 o                         
   8  -6  -9         25.60         29.03         1.43 o                         
  -5  -5  -9          5.27          5.92         0.63 o                         
  -4  -5  -9        182.23        175.55        12.68 o                         
  -3  -5  -9          1.21          0.44         0.56 o                         
  -2  -5  -9        120.47        122.67         2.72 o                         
  -1  -5  -9         90.94         97.26         1.66 o                         
   0  -5  -9         50.41         41.34         0.86 o                         
   1  -5  -9         48.03         48.72         1.18 o                         
   2  -5  -9        378.08        380.90         6.89 o                         
   3  -5  -9         44.19         41.52         1.05 o                         
   4  -5  -9        112.66        105.50         2.14 o                         
   5  -5  -9        145.82        138.83         3.48 o                         
   6  -5  -9         50.01         48.58         1.47 o                         
   7  -5  -9         17.86         17.15         0.83 o                         
   8  -5  -9         44.14         42.48         1.64 o                         
  -5  -4  -9        265.34        252.09        10.82 o                         
  -4  -4  -9          0.52          0.03         0.34 o                         
  -3  -4  -9         43.14         45.84         1.51 o                         
  -2  -4  -9         35.14         34.27         0.97 o                         
  -1  -4  -9        161.44        181.65         4.49 o                         
   0  -4  -9         31.12         30.68         0.64 o                         
   1  -4  -9        149.14        159.50         3.64 o                         
   2  -4  -9         76.80         79.75         1.62 o                         
   3  -4  -9          1.36          0.91         0.35 o                         
   4  -4  -9         56.00         49.01         1.58 o                         
   5  -4  -9        181.52        170.98         3.30 o                         
   6  -4  -9          7.83          8.92         0.65 o                         
   7  -4  -9        192.24        187.26         3.68 o                         
   8  -4  -9         28.31         24.75         1.48 o                         
   9  -4  -9         46.48         49.28         2.06 o                         
  -3  -3  -9        141.50        146.63         6.23 o                         
  -2  -3  -9        394.62        397.04         8.30 o                         
  -1  -3  -9         70.64         61.28         1.46 o                         
   0  -3  -9        168.38        174.76         4.38 o                         
   1  -3  -9         99.44        112.82         2.82 o                         
   2  -3  -9        357.58        343.85         7.60 o                         
   3  -3  -9         19.44         20.93         0.65 o                         
   4  -3  -9         97.24         98.60         1.99 o                         
   5  -3  -9         10.48         10.50         0.58 o                         
   6  -3  -9         92.92         91.05         2.16 o                         
   7  -3  -9        208.52        202.70         5.37 o                         
   8  -3  -9         51.29         46.33         4.96 o                         
   9  -3  -9         62.95         63.76         2.41 o                         
  -2  -2  -9         89.13         89.21         3.28 o                         
  -1  -2  -9        170.94        190.35         4.99 o                         
   0  -2  -9       2538.19       2570.11        60.82 o                         
   1  -2  -9        188.63        192.45         5.80 o                         
   2  -2  -9        228.79        225.05         5.83 o                         
   3  -2  -9         46.40         44.66         1.43 o                         
   4  -2  -9        287.90        292.97         5.91 o                         
   5  -2  -9        153.95        139.28         6.48 o                         
   6  -2  -9         50.35         48.84         1.76 o                         
   7  -2  -9        122.90        122.92         2.95 o                         
   8  -2  -9        179.73        175.45         4.97 o                         
   9  -2  -9         10.61          7.94         1.98 o                         
  -2  -1  -9        750.27        702.26        23.27 o                         
  -1  -1  -9        557.84        533.61        17.63 o                         
   0  -1  -9        134.08        141.31         3.52 o                         
   1  -1  -9       1907.90       1935.95        39.91 o                         
   2  -1  -9         34.22         39.60         1.27 o                         
   3  -1  -9        391.99        392.88        10.09 o                         
   4  -1  -9         35.64         33.29         1.47 o                         
   5  -1  -9        117.20        115.65         3.19 o                         
   6  -1  -9         84.75         78.95         1.89 o                         
   7  -1  -9         56.15         53.01         2.55 o                         
   8  -1  -9         89.63         89.35         3.37 o                         
   9  -1  -9          1.01          0.62         0.86 o                         
  -1   0  -9        414.13        397.93        13.11 o                         
   0   0  -9        123.82        116.67         4.33 o                         
   1   0  -9        548.38        505.51        10.72 o                         
   2   0  -9        106.29        111.08         2.98 o                         
   3   0  -9        678.96        679.56        18.91 o                         
   4   0  -9         25.52         27.20         1.24 o                         
   5   0  -9         23.50         19.46         2.25 o                         
   6   0  -9         86.74         84.86         2.98 o                         
   7   0  -9         83.47         77.83         2.15 o                         
   8   0  -9          9.68          9.35         0.87 o                         
   9   0  -9          9.64          8.61         0.95 o                         
  -1   1  -9         70.77         69.54         2.69 o                         
   0   1  -9          9.53         10.68         0.92 o                         
   1   1  -9          5.08          5.23         0.92 o                         
   2   1  -9        181.79        176.78         3.89 o                         
   3   1  -9        131.79        133.08         2.60 o                         
   4   1  -9         45.36         46.24         1.30 o                         
   5   1  -9        178.21        177.92         4.08 o                         
   6   1  -9         61.84         59.74         1.73 o                         
   7   1  -9         22.27         19.50         1.03 o                         
   8   1  -9         73.49         78.88         2.88 o                         
   9   1  -9          9.54          9.54         1.61 o                         
   0   2  -9          7.86          8.46         0.85 o                         
   1   2  -9        379.29        389.40         9.86 o                         
   2   2  -9         25.94         21.21         0.74 o                         
   3   2  -9        858.44        837.37        21.45 o                         
   4   2  -9        172.79        171.04         3.85 o                         
   5   2  -9        210.48        212.82         4.14 o                         
   6   2  -9         39.50         38.64         1.15 o                         
   7   2  -9        111.81        121.09         2.88 o                         
   8   2  -9         52.77         62.98         3.63 o                         
   9   2  -9         31.55         35.60         1.47 o                         
   0   3  -9         87.23         89.99         3.41 o                         
   1   3  -9        190.39        187.66         7.83 o                         
   2   3  -9         38.96         41.93         1.40 o                         
   3   3  -9         55.87         53.35         3.87 o                         
   4   3  -9        128.33        119.51         3.91 o                         
   5   3  -9        103.06        105.39         3.51 o                         
   6   3  -9        121.91        131.75         5.31 o                         
   7   3  -9         15.28         18.10         1.38 o                         
   8   3  -9         34.04         32.84         1.56 o                         
   1   4  -9         71.34         71.88         2.12 o                         
   2   4  -9        114.09        111.82         3.12 o                         
   3   4  -9          6.90          7.76         1.38 o                         
   4   4  -9         52.41         53.98         1.74 o                         
   5   4  -9         61.88         53.69         1.75 o                         
   6   4  -9         61.23         60.20         5.80 o                         
   7   4  -9         60.85         62.91         2.07 o                         
   8   4  -9         34.52         41.42         2.49 o                         
   2   5  -9          2.15          3.02         0.85 o                         
   3   5  -9         35.09         33.43         1.77 o                         
   4   5  -9         42.54         38.87         1.97 o                         
   5   5  -9         10.96         13.56         0.88 o                         
   6   5  -9         29.81         29.29         1.32 o                         
   7   5  -9         18.47         20.25         1.77 o                         
   3   6  -9         49.08         49.03         2.23 o                         
   4   6  -9         94.75         90.45         3.47 o                         
   5   6  -9         61.39         62.47         2.75 o                         
  -2 -12  -8         12.65         13.68         1.28 o                         
  -1 -12  -8         56.21         57.04         1.96 o                         
   0 -12  -8         10.20         12.52         1.21 o                         
  -5 -11  -8         20.65         20.98         1.54 o                         
  -4 -11  -8          7.98          8.37         1.04 o                         
  -3 -11  -8         99.47        107.85         4.13 o                         
  -2 -11  -8         40.69         35.69         1.50 o                         
  -1 -11  -8         46.87         51.55         1.83 o                         
   0 -11  -8         25.39         24.34         1.66 o                         
   1 -11  -8          1.14          2.61         0.78 o                         
   2 -11  -8         16.69         19.54         1.18 o                         
   3 -11  -8         10.16         10.94         1.31 o                         
  -6 -10  -8         12.14         11.64         1.04 o                         
  -5 -10  -8         12.75         14.64         2.13 o                         
  -4 -10  -8          5.15          5.23         1.11 o                         
  -3 -10  -8          1.73          0.49         0.97 o                         
  -2 -10  -8         62.77         64.79         2.25 o                         
  -1 -10  -8          3.38          3.30         0.76 o                         
   0 -10  -8        215.11        212.27         4.18 o                         
   1 -10  -8         16.78         15.98         0.80 o                         
   2 -10  -8          5.09          5.85         0.67 o                         
   3 -10  -8         12.58         12.60         0.78 o                         
   4 -10  -8         76.84         75.98         3.30 o                         
   5 -10  -8          7.16          6.68         1.39 o                         
  -7  -9  -8         15.70         18.46         1.61 o                         
  -6  -9  -8         31.03         35.42         1.53 o                         
  -5  -9  -8         73.72         69.73         2.25 o                         
  -4  -9  -8         76.23         74.04         1.62 o                         
  -3  -9  -8        314.52        315.19         5.75 o                         
  -2  -9  -8        106.85        104.56         2.21 o                         
  -1  -9  -8        130.91        126.92         2.59 o                         
   0  -9  -8          9.63          8.71         0.68 o                         
   1  -9  -8         18.58         16.64         0.82 o                         
   2  -9  -8         31.47         28.04         1.51 o                         
   3  -9  -8        107.00        103.04         2.21 o                         
   4  -9  -8         42.10         39.33         1.25 o                         
   5  -9  -8         19.68         19.61         1.22 o                         
   6  -9  -8         27.07         28.60         1.41 o                         
  -7  -8  -8         33.86         37.69         2.36 o                         
  -6  -8  -8        162.38        176.86         4.58 o                         
  -5  -8  -8         35.64         36.78         1.46 o                         
  -4  -8  -8          8.23          9.74         0.50 o                         
  -3  -8  -8         53.12         52.22         1.06 o                         
  -2  -8  -8        203.42        198.87         2.87 o                         
  -1  -8  -8        180.01        178.61         3.10 o                         
   0  -8  -8        194.38        192.85         3.66 o                         
   1  -8  -8        345.74        343.07         6.34 o                         
   2  -8  -8         44.88         45.49         1.24 o                         
   3  -8  -8        269.98        274.53         5.23 o                         
   4  -8  -8         39.13         39.58         1.22 o                         
   5  -8  -8         33.01         34.77         1.17 o                         
   6  -8  -8         44.39         43.89         1.34 o                         
   7  -8  -8         58.18         57.91         2.11 o                         
  -7  -7  -8          8.91         10.42         1.25 o                         
  -6  -7  -8         55.40         49.88         2.62 o                         
  -5  -7  -8         40.98         41.50         1.06 o                         
  -4  -7  -8         28.91         26.42         1.01 o                         
  -3  -7  -8         50.10         43.96         0.92 o                         
  -2  -7  -8        240.07        239.82         3.17 o                         
  -1  -7  -8         15.38         18.22         0.55 o                         
   0  -7  -8        939.06        898.91        19.27 o                         
   1  -7  -8        242.44        243.36         4.48 o                         
   2  -7  -8        533.59        520.56         9.34 o                         
   3  -7  -8        146.94        145.63         2.88 o                         
   4  -7  -8        118.12        120.67         2.45 o                         
   5  -7  -8         26.12         22.67         0.94 o                         
   6  -7  -8        135.04        131.03         2.73 o                         
   7  -7  -8         62.01         66.77         2.19 o                         
   8  -7  -8          0.50         -0.22         0.78 o                         
  -6  -6  -8         45.51         44.83         2.36 o                         
  -5  -6  -8        116.60        113.86         3.52 o                         
  -4  -6  -8         64.35         64.73         1.60 o                         
  -3  -6  -8         79.52         74.10         1.55 o                         
  -2  -6  -8        396.33        403.18         6.45 o                         
  -1  -6  -8        510.99        520.78         7.34 o                         
   0  -6  -8         90.47         87.64         1.57 o                         
   1  -6  -8        323.24        336.33         6.22 o                         
   2  -6  -8        119.75        119.97         2.38 o                         
   3  -6  -8        162.78        180.69         3.46 o                         
   4  -6  -8         30.37         31.58         1.10 o                         
   5  -6  -8        152.88        151.98         3.04 o                         
   6  -6  -8        115.65        115.37         2.43 o                         
   7  -6  -8          8.82          9.99         0.72 o                         
   8  -6  -8          3.64          3.73         0.88 o                         
  -6  -5  -8         35.37         35.92         1.97 o                         
  -5  -5  -8         71.07         72.03         3.08 o                         
  -4  -5  -8        775.43        727.94        55.42 o                         
  -3  -5  -8        171.52        165.74         4.79 o                         
  -2  -5  -8        119.96        126.74         2.09 o                         
  -1  -5  -8         73.38         66.16         1.17 o                         
   0  -5  -8        117.36         98.83         1.90 o                         
   1  -5  -8        652.28        666.27        11.93 o                         
   2  -5  -8        272.53        274.05         5.01 o                         
   3  -5  -8        653.81        641.02        14.12 o                         
   4  -5  -8        127.28        126.26         2.48 o                         
   5  -5  -8          8.00          7.22         0.59 o                         
   6  -5  -8         35.21         37.09         1.18 o                         
   7  -5  -8        142.85        149.01         2.99 o                         
   8  -5  -8         95.83         91.44         2.12 o                         
   9  -5  -8         14.00         12.22         1.05 o                         
  -6  -4  -8         91.39         92.98         2.86 o                         
  -5  -4  -8         69.54         63.21         3.05 o                         
  -4  -4  -8         13.73         17.96         0.87 o                         
  -3  -4  -8         51.42         53.06         2.43 o                         
  -2  -4  -8        216.24        247.14         6.05 o                         
  -1  -4  -8         46.14         46.49         1.20 o                         
   0  -4  -8        216.48        192.66         3.18 o                         
   1  -4  -8         27.89         26.70         0.71 o                         
   2  -4  -8        387.75        352.51         6.50 o                         
   3  -4  -8        217.69        238.93         4.36 o                         
   4  -4  -8         47.58         51.90         1.23 o                         
   5  -4  -8         48.53         46.09         1.21 o                         
   6  -4  -8         43.94         46.22         1.25 o                         
   7  -4  -8         99.87         98.37         2.17 o                         
   8  -4  -8         82.15         83.37         1.97 o                         
   9  -4  -8         51.82         56.04         2.20 o                         
  -6  -3  -8        241.96        235.31        10.03 o                         
  -5  -3  -8        223.87        220.63         9.31 o                         
  -4  -3  -8        393.11        392.55        16.71 o                         
  -3  -3  -8        194.01        184.48         5.20 o                         
  -2  -3  -8        865.95        870.24        16.17 o                         
  -1  -3  -8       2099.93       2046.70        37.69 o                         
   0  -3  -8         80.20         73.60         2.35 o                         
   1  -3  -8       1382.58       1418.41        30.22 o                         
   2  -3  -8        206.29        205.53         3.81 o                         
   3  -3  -8        236.81        210.20         3.91 o                         
   4  -3  -8        186.11        175.17         4.90 o                         
   5  -3  -8         70.84         68.51         1.52 o                         
   6  -3  -8         64.27         60.61         1.44 o                         
   7  -3  -8         37.60         34.87         1.21 o                         
   8  -3  -8        183.21        191.17         4.15 o                         
   9  -3  -8         47.24         45.70         1.97 o                         
  -2  -2  -8        216.97        202.54         6.69 o                         
  -1  -2  -8        409.64        430.63         7.98 o                         
   0  -2  -8       1868.86       1915.99        34.92 o                         
   1  -2  -8        313.54        309.82         6.44 o                         
   2  -2  -8        552.73        549.28        11.76 o                         
   3  -2  -8        183.76        185.10         3.37 o                         
   4  -2  -8        383.49        378.19         6.83 o                         
   5  -2  -8        322.59        307.30         6.18 o                         
   6  -2  -8        156.63        160.65         3.48 o                         
   7  -2  -8          4.15          4.58         0.76 o                         
   8  -2  -8          9.34          8.48         0.88 o                         
   9  -2  -8          9.58         10.47         1.56 o                         
  -2  -1  -8        347.75        325.30        10.75 o                         
  -1  -1  -8        408.59        413.33        13.63 o                         
   0  -1  -8        902.55       1002.45        18.28 o                         
   1  -1  -8       1699.91       1725.56        35.20 o                         
   2  -1  -8         73.50         72.22         4.71 o                         
   3  -1  -8         42.31         40.46         3.02 o                         
   4  -1  -8        132.79        126.68         3.26 o                         
   5  -1  -8        503.87        484.37         9.64 o                         
   6  -1  -8        216.42        211.20         4.37 o                         
   7  -1  -8         38.55         34.97         1.20 o                         
   8  -1  -8         63.25         60.32         3.55 o                         
   9  -1  -8         77.00         74.60         2.27 o                         
  -1   0  -8         20.52         18.29         1.18 o                         
   0   0  -8        153.43        141.20         5.15 o                         
   1   0  -8        782.16        806.60        15.16 o                         
   2   0  -8        708.26        701.19        16.84 o                         
   3   0  -8        513.07        524.74        11.19 o                         
   4   0  -8         87.82         91.13         2.21 o                         
   5   0  -8         22.45         23.70         0.98 o                         
   6   0  -8         71.10         64.56         2.64 o                         
   7   0  -8         30.02         33.27         1.06 o                         
   8   0  -8         39.21         46.19         3.36 o                         
   9   0  -8         13.09         13.97         1.01 o                         
  -1   1  -8        217.70        216.50         7.21 o                         
   0   1  -8       1882.15       1875.40        61.48 o                         
   1   1  -8        524.61        537.29        13.57 o                         
   2   1  -8       1346.45       1288.29        30.87 o                         
   3   1  -8        426.70        411.10         9.06 o                         
   4   1  -8        442.40        427.06         9.35 o                         
   5   1  -8         49.64         48.20         3.11 o                         
   6   1  -8        291.02        297.53         6.60 o                         
   7   1  -8        150.58        153.34         3.98 o                         
   8   1  -8         42.54         39.37         2.75 o                         
   9   1  -8          1.50          1.39         0.77 o                         
   0   2  -8        179.48        166.68         5.83 o                         
   1   2  -8         92.53        105.70         2.29 o                         
   2   2  -8         44.83         38.83         1.05 o                         
   3   2  -8         69.27         67.58         1.66 o                         
   4   2  -8         95.89         98.35         3.08 o                         
   5   2  -8        233.85        218.01         4.24 o                         
   6   2  -8         67.00         64.99         1.56 o                         
   7   2  -8        221.58        229.77         4.56 o                         
   8   2  -8         79.32         75.59         3.19 o                         
   9   2  -8         94.79        103.91         6.49 o                         
   0   3  -8         26.33         25.69         1.44 o                         
   1   3  -8         35.58         38.04         2.29 o                         
   2   3  -8         29.27         29.41         0.90 o                         
   3   3  -8        160.97        168.46         3.67 o                         
   4   3  -8        239.75        242.05         5.19 o                         
   5   3  -8        113.21        114.01         2.76 o                         
   6   3  -8         52.89         49.87         1.51 o                         
   7   3  -8         28.01         23.12         0.97 o                         
   8   3  -8         28.49         31.35         2.45 o                         
   9   3  -8          5.88          5.94         0.80 o                         
   1   4  -8        323.67        310.43         8.23 o                         
   2   4  -8          9.66         10.92         0.54 o                         
   3   4  -8         13.87         13.05         0.66 o                         
   4   4  -8         16.36         16.62         0.79 o                         
   5   4  -8         66.09         59.18         1.64 o                         
   6   4  -8         48.16         44.42         1.59 o                         
   7   4  -8         38.10         40.18         1.64 o                         
   8   4  -8         44.38         50.98         2.85 o                         
   1   5  -8         32.19         32.45         1.84 o                         
   2   5  -8        223.59        221.62         6.00 o                         
   3   5  -8          6.83          6.06         0.98 o                         
   4   5  -8         34.08         32.37         1.24 o                         
   5   5  -8         11.28         14.72         1.74 o                         
   6   5  -8          2.41          2.81         0.69 o                         
   7   5  -8         32.34         32.86         1.43 o                         
   8   5  -8         17.39         17.63         1.84 o                         
   3   6  -8         64.30         66.99         2.69 o                         
   4   6  -8         53.64         59.59         1.87 o                         
   5   6  -8         51.25         52.98         1.74 o                         
   6   6  -8          9.57          5.70         1.25 o                         
   7   6  -8         72.07         86.78         4.00 o                         
  -2 -12  -7         37.67         42.50         1.69 o                         
  -1 -12  -7         34.44         47.71         1.78 o                         
   0 -12  -7         20.17         28.18         1.41 o                         
   1 -12  -7         16.83         19.52         1.24 o                         
  -5 -11  -7          1.72          2.75         1.47 o                         
  -4 -11  -7         46.34         46.37         3.44 o                         
  -3 -11  -7          1.38         -0.20         0.76 o                         
  -2 -11  -7          7.13          7.98         0.89 o                         
  -1 -11  -7         36.84         36.79         1.54 o                         
   0 -11  -7         17.93         17.48         1.11 o                         
   1 -11  -7          6.40          8.77         0.95 o                         
   2 -11  -7         17.56         20.02         1.40 o                         
   3 -11  -7         10.21         11.52         1.03 o                         
   4 -11  -7         15.09         12.49         1.11 o                         
  -6 -10  -7          8.12          6.79         0.99 o                         
  -5 -10  -7         54.81         51.97         2.01 o                         
  -4 -10  -7         80.30         76.01         2.22 o                         
  -3 -10  -7        146.98        136.83         3.40 o                         
  -2 -10  -7         17.60         16.10         0.83 o                         
  -1 -10  -7        101.42         89.51         2.06 o                         
   0 -10  -7         22.36         23.52         1.63 o                         
   1 -10  -7          2.08          0.64         0.61 o                         
   2 -10  -7         26.06         25.32         1.21 o                         
   3 -10  -7         13.20         11.64         0.79 o                         
   4 -10  -7         55.85         56.52         1.56 o                         
   5 -10  -7         11.78         14.02         0.88 o                         
  -7  -9  -7         14.82         12.84         0.99 o                         
  -6  -9  -7        144.95        145.07         5.70 o                         
  -5  -9  -7        104.24        105.68         4.00 o                         
  -4  -9  -7          8.18          6.91         0.63 o                         
  -3  -9  -7         63.81         68.28         2.38 o                         
  -2  -9  -7         32.80         37.81         1.17 o                         
  -1  -9  -7        201.18        188.95         5.63 o                         
   0  -9  -7         39.08         33.32         1.50 o                         
   1  -9  -7         39.28         39.56         1.23 o                         
   2  -9  -7        240.66        252.09         4.74 o                         
   3  -9  -7        224.90        196.06         3.89 o                         
   4  -9  -7         28.39         27.44         1.07 o                         
   5  -9  -7         17.77         16.33         0.86 o                         
   6  -9  -7          3.55          3.75         0.70 o                         
  -7  -8  -7         75.86         82.34         2.45 o                         
  -6  -8  -7         48.88         50.44         1.81 o                         
  -5  -8  -7         51.36         49.97         1.00 o                         
  -4  -8  -7        167.52        169.56         2.83 o                         
  -3  -8  -7        120.56        117.34         2.04 o                         
  -2  -8  -7         20.62         18.74         0.91 o                         
  -1  -8  -7        132.18        134.79         2.49 o                         
   0  -8  -7        224.58        208.63         3.94 o                         
   1  -8  -7        124.07        124.03         2.55 o                         
   2  -8  -7        188.82        190.21         3.70 o                         
   3  -8  -7         91.61         95.70         2.09 o                         
   4  -8  -7        178.52        168.19         3.38 o                         
   5  -8  -7        235.78        225.79         4.34 o                         
   6  -8  -7         11.15         11.33         0.75 o                         
   7  -8  -7          9.48         10.18         0.98 o                         
  -7  -7  -7        265.44        281.72        10.42 o                         
  -6  -7  -7        207.51        213.98         5.47 o                         
  -5  -7  -7         25.26         24.54         1.01 o                         
  -4  -7  -7         74.91         70.80         1.22 o                         
  -3  -7  -7        196.89        181.12         2.71 o                         
  -2  -7  -7        115.61        124.20         1.72 o                         
  -1  -7  -7        657.19        657.97         9.34 o                         
   0  -7  -7         87.49         91.13         1.88 o                         
   1  -7  -7        231.73        229.12         4.29 o                         
   2  -7  -7        124.29        116.25         2.40 o                         
   3  -7  -7         27.34         27.25         0.99 o                         
   4  -7  -7        177.40        166.56         3.28 o                         
   5  -7  -7         64.51         61.82         1.56 o                         
   6  -7  -7        124.87        138.24         2.85 o                         
   7  -7  -7         49.05         49.24         1.44 o                         
   8  -7  -7         15.14         14.10         1.09 o                         
  -7  -6  -7        138.69        143.61         5.70 o                         
  -6  -6  -7         81.43         81.26         2.72 o                         
  -5  -6  -7        479.08        477.24         8.65 o                         
  -4  -6  -7         51.21         46.97         1.11 o                         
  -3  -6  -7          6.29          7.82         0.34 o                         
  -2  -6  -7         56.72         58.69         1.20 o                         
  -1  -6  -7        390.07        421.67         6.00 o                         
   0  -6  -7        117.08        113.39         2.23 o                         
   1  -6  -7        594.23        598.90        10.87 o                         
   2  -6  -7        277.58        268.66         5.00 o                         
   3  -6  -7        125.85        112.97         2.28 o                         
   4  -6  -7        736.59        717.20        12.87 o                         
   5  -6  -7         22.29         20.59         1.01 o                         
   6  -6  -7         10.60         12.38         0.75 o                         
   7  -6  -7          7.15          4.81         0.63 o                         
   8  -6  -7         48.77         48.09         1.43 o                         
  -7  -5  -7         47.56         47.26         2.36 o                         
  -6  -5  -7        107.21        112.64         3.42 o                         
  -5  -5  -7        143.13        144.46         5.60 o                         
  -4  -5  -7         93.24         83.72         3.08 o                         
  -3  -5  -7        231.17        226.94         4.24 o                         
  -2  -5  -7        154.49        156.29         2.55 o                         
  -1  -5  -7         22.95         26.93         0.52 o                         
   0  -5  -7        143.48        149.93         2.78 o                         
   1  -5  -7        545.64        526.37         9.36 o                         
   2  -5  -7         72.33         72.75         1.52 o                         
   3  -5  -7         22.12         23.38         0.76 o                         
   4  -5  -7         32.07         29.06         0.89 o                         
   5  -5  -7         89.82        100.82         2.10 o                         
   6  -5  -7        235.38        246.11         4.68 o                         
   7  -5  -7         41.96         38.67         1.21 o                         
   8  -5  -7          8.69          5.61         0.67 o                         
   9  -5  -7         26.61         32.44         1.23 o                         
  -7  -4  -7        119.00        122.83         4.78 o                         
  -6  -4  -7        139.16        134.58         3.86 o                         
  -5  -4  -7        403.60        384.47        26.19 o                         
  -4  -4  -7        283.30        264.94         9.90 o                         
  -3  -4  -7        471.63        483.14        17.76 o                         
  -2  -4  -7        430.66        419.92         8.80 o                         
  -1  -4  -7        503.79        528.60         8.22 o                         
   0  -4  -7         28.92         28.84         0.71 o                         
   1  -4  -7        223.95        246.11         4.46 o                         
   2  -4  -7        620.62        675.21        12.00 o                         
   3  -4  -7        298.78        309.03         5.67 o                         
   4  -4  -7        144.00        148.77         2.84 o                         
   5  -4  -7          6.80          8.03         0.58 o                         
   6  -4  -7         77.76         74.16         1.67 o                         
   7  -4  -7         17.21         15.87         0.79 o                         
   8  -4  -7         97.38         95.68         2.18 o                         
   9  -4  -7         16.28         16.93         1.32 o                         
  -6  -3  -7        163.34        162.75         7.08 o                         
  -5  -3  -7         37.85         43.05         1.43 o                         
  -4  -3  -7         60.50         66.99         2.04 o                         
  -3  -3  -7        275.54        280.32         6.56 o                         
  -2  -3  -7         39.95         38.18         0.89 o                         
  -1  -3  -7        302.61        295.57         6.16 o                         
   0  -3  -7        569.08        562.83         8.34 o                         
   1  -3  -7        738.15        775.08        12.77 o                         
   2  -3  -7        875.25        891.46        14.34 o                         
   3  -3  -7        106.98        110.45         2.17 o                         
   4  -3  -7         32.52         37.69         0.96 o                         
   5  -3  -7        162.93        164.65         3.10 o                         
   6  -3  -7         21.89         22.93         0.89 o                         
   7  -3  -7         16.44         16.49         0.77 o                         
   8  -3  -7        127.53        123.28         2.85 o                         
   9  -3  -7         30.84         28.66         1.28 o                         
  10  -3  -7         20.43         20.77         1.46 o                         
  -7  -2  -7        112.23        109.59         4.85 o                         
  -6  -2  -7        408.10        412.41        17.24 o                         
  -4  -2  -7        730.42        750.57        30.68 o                         
  -2  -2  -7        548.01        557.67        12.00 o                         
  -1  -2  -7        537.84        548.07        10.28 o                         
   0  -2  -7       1685.63       1719.68        34.69 o                         
   1  -2  -7        833.48        846.24        18.72 o                         
   2  -2  -7        130.49        136.67         2.29 o                         
   3  -2  -7        107.91        117.49         2.24 o                         
   4  -2  -7         11.24         10.94         0.50 o                         
   5  -2  -7          2.04          1.80         0.39 o                         
   6  -2  -7        196.15        185.60         4.52 o                         
   7  -2  -7          9.65          9.32         1.30 o                         
   8  -2  -7         80.59         77.35         1.98 o                         
   9  -2  -7        131.78        136.95         3.15 o                         
  10  -2  -7         39.29         36.74         1.78 o                         
  -1  -1  -7        392.11        403.30        13.04 o                         
   0  -1  -7        241.39        266.15         5.60 o                         
   1  -1  -7        843.68        837.55        17.04 o                         
   2  -1  -7        231.39        213.56         7.68 o                         
   3  -1  -7         81.62         84.90         1.68 o                         
   4  -1  -7        158.38        157.59         5.70 o                         
   5  -1  -7         98.43         96.25         1.95 o                         
   6  -1  -7        206.07        199.80         7.91 o                         
   7  -1  -7          5.97          4.09         0.92 o                         
   8  -1  -7         81.25         79.15         2.02 o                         
   9  -1  -7         22.61         21.34         0.94 o                         
  10  -1  -7          7.70          6.66         1.49 o                         
  -1   0  -7        422.75        427.49        13.70 o                         
   0   0  -7        275.75        264.41         5.74 o                         
   1   0  -7         93.87         97.97         1.94 o                         
   2   0  -7          3.62          2.76         1.02 o                         
   3   0  -7          7.70          9.99         0.69 o                         
   4   0  -7        320.67        326.97         7.05 o                         
   5   0  -7        211.92        194.43         3.68 o                         
   6   0  -7        341.17        315.32         5.88 o                         
   7   0  -7         41.03         40.76         0.98 o                         
   8   0  -7         97.73         90.48         2.51 o                         
   9   0  -7          2.14          1.72         0.80 o                         
  10   0  -7          3.20          1.90         0.83 o                         
  -1   1  -7       1155.93       1125.55        36.77 o                         
   0   1  -7        126.54        129.06         4.46 o                         
   1   1  -7       1111.81       1122.87        20.83 o                         
   2   1  -7        891.20        884.19        17.73 o                         
   3   1  -7        420.72        438.00         9.31 o                         
   4   1  -7         13.61         13.39         1.10 o                         
   5   1  -7         28.73         25.73         1.04 o                         
   6   1  -7         12.98         12.17         0.79 o                         
   7   1  -7         34.27         34.53         2.18 o                         
   8   1  -7         39.81         35.29         2.48 o                         
   9   1  -7          1.44          0.43         0.77 o                         
  10   1  -7         21.54         25.24         2.29 o                         
   0   2  -7        197.21        195.59         6.49 o                         
   1   2  -7        246.66        263.11         5.35 o                         
   2   2  -7        343.20        322.51         7.79 o                         
   3   2  -7        165.34        144.93         3.21 o                         
   4   2  -7        190.88        179.20         3.44 o                         
   5   2  -7         17.97         19.19         1.00 o                         
   6   2  -7        157.59        154.57         3.67 o                         
   7   2  -7         98.14        104.48         2.70 o                         
   8   2  -7         52.92         48.04         1.88 o                         
   9   2  -7          6.44          8.33         1.13 o                         
   0   3  -7         62.01         61.42         2.43 o                         
   1   3  -7        138.22        133.04         4.10 o                         
   2   3  -7        221.44        215.06         9.54 o                         
   3   3  -7          5.84          3.49         0.45 o                         
   4   3  -7        440.61        436.81         9.05 o                         
   5   3  -7        105.93        109.65         2.72 o                         
   6   3  -7         95.37         88.92         3.37 o                         
   7   3  -7          0.39          0.28         0.54 o                         
   8   3  -7         14.30         12.05         0.79 o                         
   9   3  -7         17.41         22.07         1.67 o                         
   0   4  -7          5.94          6.49         0.52 o                         
   1   4  -7        122.77        123.61         2.71 o                         
   2   4  -7         58.66         57.35         2.39 o                         
   3   4  -7        169.11        173.98         3.81 o                         
   4   4  -7         98.53         96.00         2.30 o                         
   5   4  -7         24.95         23.25         0.97 o                         
   6   4  -7         17.99         17.13         1.21 o                         
   7   4  -7         31.85         34.83         1.27 o                         
   8   4  -7        104.12         96.73         5.18 o                         
   9   4  -7         14.02         14.32         1.18 o                         
   0   5  -7        165.10        180.19         7.41 o                         
   1   5  -7         67.59         64.75         1.97 o                         
   2   5  -7        321.66        330.62         6.95 o                         
   3   5  -7         83.53         84.97         1.98 o                         
   4   5  -7         36.27         35.96         1.13 o                         
   5   5  -7         68.40         66.47         1.97 o                         
   6   5  -7          6.87          5.36         0.85 o                         
   7   5  -7         10.19          7.50         0.95 o                         
   8   5  -7         22.10         23.33         1.37 o                         
   2   6  -7        239.61        246.19         9.05 o                         
   3   6  -7        271.60        278.71         8.98 o                         
   4   6  -7          3.01          5.50         0.64 o                         
   5   6  -7         34.02         35.95         1.39 o                         
   6   6  -7         15.79         14.68         1.51 o                         
   7   6  -7         13.32         13.17         1.57 o                         
   5   7  -7          4.37          1.84         0.98 o                         
   6   7  -7         23.45         26.94         2.03 o                         
  -2 -12  -6         16.61         16.51         1.18 o                         
  -1 -12  -6         28.87         32.30         2.37 o                         
   0 -12  -6         46.80         60.35         2.03 o                         
   1 -12  -6          3.70          4.15         0.93 o                         
  -5 -11  -6          1.58          2.55         1.02 o                         
  -4 -11  -6         53.63         60.31         3.06 o                         
  -3 -11  -6         18.52         15.39         1.07 o                         
  -2 -11  -6         54.15         46.76         1.71 o                         
  -1 -11  -6         24.69         28.99         1.37 o                         
   0 -11  -6         45.35         51.84         1.52 o                         
   1 -11  -6         11.06         14.19         0.99 o                         
   2 -11  -6         18.77         14.59         0.86 o                         
   3 -11  -6         11.02         13.44         0.89 o                         
   4 -11  -6          4.61          3.24         0.87 o                         
  -6 -10  -6         12.84         12.83         1.15 o                         
  -5 -10  -6          5.57          4.01         0.90 o                         
  -4 -10  -6         29.69         29.11         1.34 o                         
  -3 -10  -6        239.52        214.19         5.14 o                         
  -2 -10  -6         38.66         37.11         1.21 o                         
  -1 -10  -6        149.16        146.33         3.01 o                         
   0 -10  -6         69.42         62.36         1.61 o                         
   1 -10  -6        147.55        133.26         2.77 o                         
   2 -10  -6         25.17         23.32         0.98 o                         
   3 -10  -6         15.48         15.51         0.83 o                         
   4 -10  -6         71.08         72.18         1.82 o                         
   5 -10  -6         24.91         28.20         1.44 o                         
  -8  -9  -6          5.56          4.97         0.88 o                         
  -7  -9  -6         23.04         23.72         1.36 o                         
  -6  -9  -6          4.26          5.26         1.11 o                         
  -5  -9  -6         35.92         37.30         1.43 o                         
  -4  -9  -6         45.53         47.26         1.31 o                         
  -3  -9  -6         17.51         14.86         1.08 o                         
  -2  -9  -6        143.55        142.26         2.86 o                         
  -1  -9  -6         22.34         18.78         0.82 o                         
   0  -9  -6         46.86         47.11         1.29 o                         
   1  -9  -6         84.41         84.86         1.90 o                         
   2  -9  -6         17.78         13.26         0.77 o                         
   3  -9  -6         11.14         12.61         0.76 o                         
   4  -9  -6         27.20         27.14         1.06 o                         
   5  -9  -6         75.02         68.51         1.72 o                         
   6  -9  -6         29.68         30.69         1.43 o                         
  -8  -8  -6         41.46         42.79         3.87 o                         
  -7  -8  -6         93.66         88.69         4.03 o                         
  -6  -8  -6         34.67         37.93         1.12 o                         
  -5  -8  -6         14.01         15.02         0.74 o                         
  -4  -8  -6        222.56        212.43         3.49 o                         
  -3  -8  -6        214.84        205.47         3.94 o                         
  -2  -8  -6         59.92         56.44         2.38 o                         
  -1  -8  -6         23.33         24.29         0.93 o                         
   0  -8  -6        267.70        255.74         4.78 o                         
   1  -8  -6         76.58         76.48         1.72 o                         
   2  -8  -6         61.49         60.80         1.46 o                         
   3  -8  -6        184.25        183.31         3.57 o                         
   4  -8  -6         87.06         79.32         1.84 o                         
   5  -8  -6         10.27          9.80         0.71 o                         
   6  -8  -6         49.28         43.00         1.32 o                         
   7  -8  -6         37.28         35.24         1.53 o                         
  -8  -7  -6         10.76          8.61         0.68 o                         
  -7  -7  -6         56.45         57.22         1.87 o                         
  -6  -7  -6         99.37         97.05         2.44 o                         
  -5  -7  -6        199.48        201.76         3.25 o                         
  -4  -7  -6         24.75         23.69         0.72 o                         
  -3  -7  -6        309.14        313.98         4.52 o                         
  -2  -7  -6        178.84        166.53         3.15 o                         
  -1  -7  -6        139.20        138.86         2.34 o                         
   0  -7  -6        101.88         96.35         1.99 o                         
   1  -7  -6        390.86        383.72         6.98 o                         
   2  -7  -6         60.88         58.45         1.38 o                         
   3  -7  -6        278.19        266.11         4.97 o                         
   4  -7  -6        101.32        106.57         2.24 o                         
   5  -7  -6        112.17        114.17         2.37 o                         
   6  -7  -6         11.65         12.02         0.75 o                         
   7  -7  -6         91.42         92.08         2.11 o                         
   8  -7  -6         11.69         11.73         1.02 o                         
  -8  -6  -6          7.12          8.06         1.25 o                         
  -7  -6  -6         83.24         86.64         3.93 o                         
  -6  -6  -6        115.56        117.35         2.36 o                         
  -5  -6  -6        106.70        112.27         2.23 o                         
  -4  -6  -6         17.00         19.50         0.57 o                         
  -3  -6  -6         21.66         18.94         0.49 o                         
  -2  -6  -6        114.67        123.06         1.69 o                         
  -1  -6  -6        332.12        336.18         4.79 o                         
   0  -6  -6        189.73        195.64         3.67 o                         
   1  -6  -6        190.40        180.49         3.42 o                         
   2  -6  -6        293.50        325.09         5.89 o                         
   3  -6  -6        105.15        102.47         2.09 o                         
   4  -6  -6        129.35        127.58         2.79 o                         
   5  -6  -6        301.72        304.85         5.65 o                         
   6  -6  -6         11.08         10.77         0.70 o                         
   7  -6  -6         69.22         68.50         1.85 o                         
   8  -6  -6         75.46         79.33         2.35 o                         
   9  -6  -6          1.34          0.30         0.80 o                         
  -8  -5  -6          0.65         -0.92         0.85 o                         
  -7  -5  -6         87.71         88.95         3.80 o                         
  -6  -5  -6         59.90         61.59         2.15 o                         
  -5  -5  -6         57.78         57.96         1.23 o                         
  -4  -5  -6          4.10          3.28         0.33 o                         
  -3  -5  -6        105.24        107.53         2.12 o                         
  -2  -5  -6        128.21        131.44         1.87 o                         
  -1  -5  -6          6.40          5.63         0.30 o                         
   0  -5  -6         97.40        104.16         1.85 o                         
   1  -5  -6        171.15        176.43         3.81 o                         
   2  -5  -6        237.35        230.53         4.26 o                         
   3  -5  -6        153.27        155.62         3.63 o                         
   4  -5  -6         38.82         40.30         1.06 o                         
   5  -5  -6        124.36        127.25         2.54 o                         
   6  -5  -6        108.67        103.57         2.19 o                         
   7  -5  -6        210.56        207.44         4.02 o                         
   8  -5  -6         22.95         20.98         0.92 o                         
   9  -5  -6         23.89         27.83         1.43 o                         
  -7  -4  -6         70.05         70.46         3.02 o                         
  -6  -4  -6        214.58        213.88         8.06 o                         
  -5  -4  -6         67.92         62.45         3.47 o                         
  -4  -4  -6        111.56        115.20         3.36 o                         
  -3  -4  -6         42.83         47.16         1.19 o                         
  -2  -4  -6         36.13         36.51         0.76 o                         
  -1  -4  -6        367.49        372.09         4.87 o                         
   0  -4  -6         27.12         24.89         0.68 o                         
   1  -4  -6         27.73         28.03         0.80 o                         
   2  -4  -6        336.51        349.35         5.85 o                         
   3  -4  -6          5.63          5.73         0.43 o                         
   4  -4  -6        174.54        178.50         3.32 o                         
   5  -4  -6        136.91        146.90         2.85 o                         
   6  -4  -6         75.61         76.28         1.69 o                         
   7  -4  -6         62.32         62.65         1.51 o                         
   8  -4  -6          5.85          5.60         0.65 o                         
   9  -4  -6         55.81         54.78         1.52 o                         
  10  -4  -6          5.73          4.53         1.04 o                         
  -7  -3  -6         33.10         32.16         1.32 o                         
  -6  -3  -6          3.22          2.83         0.49 o                         
  -5  -3  -6        134.01        142.74         4.07 o                         
  -4  -3  -6        495.74        488.07        13.49 o                         
  -3  -3  -6        573.34        549.56        19.18 o                         
  -2  -3  -6         84.60         80.88         1.83 o                         
  -1  -3  -6        457.99        484.11         7.11 o                         
   0  -3  -6          3.87          3.01         0.29 o                         
   1  -3  -6        245.58        243.45         4.08 o                         
   2  -3  -6        712.51        715.14        16.21 o                         
   3  -3  -6        335.41        346.05         5.73 o                         
   4  -3  -6        107.61        109.61         2.16 o                         
   5  -3  -6          7.38          5.45         0.44 o                         
   6  -3  -6         34.59         33.54         0.99 o                         
   7  -3  -6         66.81         62.23         1.50 o                         
   8  -3  -6        131.17        132.37         2.99 o                         
   9  -3  -6        108.64        105.01         2.55 o                         
  10  -3  -6          1.47          0.33         1.03 o                         
  -7  -2  -6        183.85        198.54         8.46 o                         
  -6  -2  -6         34.86         30.22         1.90 o                         
  -5  -2  -6        673.15        686.11        18.81 o                         
  -4  -2  -6         78.58         74.86         2.32 o                         
  -3  -2  -6        166.36        168.58         7.21 o                         
  -2  -2  -6        267.07        256.06         4.86 o                         
  -1  -2  -6       1142.32       1184.57        19.46 o                         
   0  -2  -6       2731.12       2822.25        58.92 o                         
   1  -2  -6        944.85        942.16        23.87 o                         
   2  -2  -6        148.17        150.12         2.56 o                         
   3  -2  -6        657.29        667.48        13.32 o                         
   4  -2  -6          0.25          0.50         0.32 o                         
   5  -2  -6         10.95          9.26         0.49 o                         
   6  -2  -6         27.29         24.76         1.05 o                         
   7  -2  -6          9.68          8.83         0.57 o                         
   8  -2  -6         51.81         51.05         2.56 o                         
   9  -2  -6         20.94         21.68         1.03 o                         
  10  -2  -6         18.57         18.72         1.34 o                         
  -7  -1  -6        189.43        195.72         7.93 o                         
  -1  -1  -6        546.62        520.24        16.91 o                         
   0  -1  -6       5404.43       5390.45        96.23 o                         
   1  -1  -6        927.72        953.45        26.21 o                         
   2  -1  -6        758.33        724.68        15.58 o                         
   3  -1  -6       1607.43       1575.08        43.11 o                         
   4  -1  -6        256.91        257.75         5.23 o                         
   5  -1  -6        602.19        591.17        11.50 o                         
   6  -1  -6         62.37         59.68         1.25 o                         
   7  -1  -6         43.69         45.54         1.45 o                         
   8  -1  -6         21.26         18.40         0.91 o                         
   9  -1  -6         34.56         34.19         1.26 o                         
  10  -1  -6          5.19          3.67         0.90 o                         
  -1   0  -6         73.61         71.51         2.62 o                         
   0   0  -6         86.74         90.19         2.78 o                         
   1   0  -6        475.66        493.48        12.03 o                         
   2   0  -6        427.35        434.77         8.13 o                         
   3   0  -6         45.62         37.50         1.63 o                         
   4   0  -6        795.76        789.43        26.22 o                         
   5   0  -6        363.04        363.79         6.16 o                         
   6   0  -6        219.53        221.30         3.97 o                         
   7   0  -6        154.99        149.48         2.56 o                         
   8   0  -6         41.10         37.45         1.18 o                         
   9   0  -6         11.37         10.53         0.74 o                         
  10   0  -6         16.05         18.82         1.18 o                         
  -1   1  -6        219.93        211.32         6.88 o                         
   0   1  -6        792.18        756.86        23.92 o                         
   1   1  -6       1048.55       1031.09        18.56 o                         
   2   1  -6          0.22          0.30         0.24 o                         
   3   1  -6        290.45        268.50         5.91 o                         
   4   1  -6        352.23        348.48         7.62 o                         
   5   1  -6         19.19         16.73         0.81 o                         
   6   1  -6        101.95        102.74         1.82 o                         
   7   1  -6        165.20        173.37         2.87 o                         
   8   1  -6        119.71        115.27         2.47 o                         
   9   1  -6         68.41         68.89         1.72 o                         
  10   1  -6         17.16         12.77         1.06 o                         
   0   2  -6         58.07         54.75         2.36 o                         
   1   2  -6        981.28        941.18        17.31 o                         
   2   2  -6        159.28        168.57         3.68 o                         
   3   2  -6       3233.45       3232.15        88.54 o                         
   4   2  -6        140.92        158.18         4.07 o                         
   5   2  -6        173.03        171.80         3.65 o                         
   6   2  -6         66.71         65.50         3.22 o                         
   7   2  -6         35.19         40.67         1.45 o                         
   8   2  -6          4.05          5.13         0.76 o                         
   9   2  -6          1.25          1.75         0.74 o                         
  10   2  -6          6.51          7.87         0.94 o                         
   0   3  -6       1054.26       1137.95        24.29 o                         
   1   3  -6        139.63        145.61         3.15 o                         
   2   3  -6       1057.21        992.87        24.00 o                         
   3   3  -6         32.01         29.26         1.27 o                         
   4   3  -6         54.68         58.44         2.03 o                         
   5   3  -6        327.80        332.71         9.17 o                         
   6   3  -6         58.70         55.62         1.19 o                         
   7   3  -6         20.92         19.22         0.87 o                         
   8   3  -6         42.65         50.30         1.83 o                         
   9   3  -6          9.87         12.36         0.86 o                         
   0   4  -6         76.82         71.44         3.08 o                         
   1   4  -6         66.99         66.21         1.58 o                         
   2   4  -6         58.10         60.10         1.68 o                         
   3   4  -6         39.34         35.66         1.10 o                         
   4   4  -6         91.10         97.57         2.31 o                         
   5   4  -6        137.27        145.80         3.28 o                         
   6   4  -6        184.35        188.09         4.10 o                         
   7   4  -6         52.70         52.02         2.82 o                         
   8   4  -6         58.80         66.05         2.66 o                         
   9   4  -6          9.70         10.48         0.97 o                         
   0   5  -6         15.05         15.21         1.18 o                         
   1   5  -6        181.89        182.39         4.99 o                         
   2   5  -6        296.35        298.73         7.26 o                         
   3   5  -6        118.30        114.19         2.59 o                         
   4   5  -6        112.35        111.74         3.04 o                         
   5   5  -6        112.45        106.38         2.52 o                         
   6   5  -6        302.10        295.41         6.29 o                         
   7   5  -6         71.10         65.28         1.90 o                         
   8   5  -6         40.52         39.71         2.72 o                         
   9   5  -6         13.57         12.47         1.64 o                         
  -1   6  -6          3.67          4.19         0.66 o                         
   0   6  -6        116.07        113.33         5.18 o                         
   1   6  -6         69.06         66.59         2.11 o                         
   2   6  -6        254.61        253.47         9.31 o                         
   3   6  -6         68.12         65.13         1.86 o                         
   4   6  -6        555.02        558.71        11.50 o                         
   5   6  -6          4.50          5.01         0.63 o                         
   6   6  -6         84.55         88.51         2.69 o                         
   7   6  -6         32.91         33.04         2.29 o                         
   8   6  -6         37.53         52.83         2.95 o                         
   2   7  -6        175.95        178.61         6.82 o                         
   3   7  -6        230.92        239.44         8.91 o                         
   4   7  -6         22.22         22.78         2.26 o                         
   5   7  -6          8.92          8.65         1.25 o                         
   6   7  -6         11.21         12.32         1.44 o                         
   7   7  -6         23.81         31.27         2.23 o                         
   5   8  -6         63.48         70.07         3.34 o                         
   6   8  -6          5.41          8.78         1.44 o                         
  -2 -12  -5         27.02         28.01         1.58 o                         
  -1 -12  -5         33.21         33.08         1.58 o                         
   0 -12  -5         42.05         40.51         1.69 o                         
   1 -12  -5         21.47         20.59         1.41 o                         
  -5 -11  -5         48.84         54.35         2.21 o                         
  -4 -11  -5         23.49         25.41         1.30 o                         
  -3 -11  -5         47.14         45.14         1.77 o                         
  -2 -11  -5         40.98         42.09         1.86 o                         
  -1 -11  -5        105.76        100.07         2.70 o                         
   0 -11  -5          0.76          2.15         0.67 o                         
   1 -11  -5         19.48         19.20         0.95 o                         
   2 -11  -5         15.08         14.66         0.91 o                         
   3 -11  -5         21.32         19.10         1.18 o                         
   4 -11  -5          9.80          8.03         0.97 o                         
  -7 -10  -5          1.69          3.32         2.03 o                         
  -6 -10  -5        114.11        118.11         5.74 o                         
  -5 -10  -5          8.77         10.33         0.96 o                         
  -4 -10  -5         47.81         44.06         1.64 o                         
  -3 -10  -5         27.53         25.94         1.33 o                         
  -2 -10  -5          8.75          9.09         0.74 o                         
  -1 -10  -5         34.29         30.24         1.12 o                         
   0 -10  -5         34.58         36.08         1.20 o                         
   1 -10  -5         47.93         38.55         1.25 o                         
   2 -10  -5         65.98         54.91         1.70 o                         
   3 -10  -5         44.89         44.19         1.36 o                         
   4 -10  -5         16.31         15.54         1.04 o                         
   5 -10  -5         21.68         20.69         1.20 o                         
  -8  -9  -5         72.06         78.50         4.95 o                         
  -7  -9  -5         17.99         19.45         1.22 o                         
  -6  -9  -5         61.34         61.09         1.91 o                         
  -5  -9  -5        137.34        133.37         3.30 o                         
  -4  -9  -5        219.37        211.32         5.12 o                         
  -3  -9  -5         46.77         46.83         1.31 o                         
  -2  -9  -5         22.33         19.99         0.87 o                         
  -1  -9  -5        254.30        245.38         4.67 o                         
   0  -9  -5          4.56          5.48         0.61 o                         
   1  -9  -5        165.42        160.78         3.18 o                         
   2  -9  -5         10.22          7.72         0.69 o                         
   3  -9  -5         32.88         30.14         1.09 o                         
   4  -9  -5         74.92         64.33         1.63 o                         
   5  -9  -5         21.67         23.30         1.22 o                         
   6  -9  -5          0.70         -0.22         1.40 o                         
   7  -9  -5         33.20         39.94         2.17 o                         
  -8  -8  -5         22.98         25.47         2.03 o                         
  -7  -8  -5        126.56        117.26         3.74 o                         
  -6  -8  -5        196.37        187.88         3.67 o                         
  -5  -8  -5         70.48         64.40         1.56 o                         
  -4  -8  -5        185.64        171.35         3.33 o                         
  -3  -8  -5         21.63         21.34         0.72 o                         
  -2  -8  -5        127.82        123.82         2.48 o                         
  -1  -8  -5        109.12        111.61         2.29 o                         
   0  -8  -5        132.09        127.39         2.56 o                         
   1  -8  -5        214.55        206.54         3.98 o                         
   2  -8  -5        397.37        401.89         7.34 o                         
   3  -8  -5        170.83        168.90         3.35 o                         
   4  -8  -5         40.25         37.12         1.18 o                         
   5  -8  -5         43.83         37.52         1.23 o                         
   6  -8  -5         11.37         12.71         0.98 o                         
   7  -8  -5         59.51         61.73         2.03 o                         
  -9  -7  -5         39.31         38.27         1.48 o                         
  -8  -7  -5         29.44         32.76         2.16 o                         
  -7  -7  -5         91.99         89.49         2.72 o                         
  -6  -7  -5         74.01         74.78         1.38 o                         
  -5  -7  -5         93.19         82.70         1.55 o                         
  -4  -7  -5         68.17         60.48         1.28 o                         
  -3  -7  -5         84.72         80.64         1.50 o                         
  -2  -7  -5         24.95         24.71         0.82 o                         
  -1  -7  -5         74.14         76.78         1.65 o                         
   0  -7  -5        130.44        132.70         2.59 o                         
   1  -7  -5          1.77          1.71         0.43 o                         
   2  -7  -5        434.99        429.57         7.81 o                         
   3  -7  -5        725.18        706.07        12.78 o                         
   4  -7  -5        105.35        112.22         2.31 o                         
   5  -7  -5        385.46        362.82         6.83 o                         
   6  -7  -5        179.21        190.35         3.75 o                         
   7  -7  -5        137.79        130.15         3.36 o                         
   8  -7  -5         77.19         86.32         2.52 o                         
  -8  -6  -5        179.95        179.58         4.77 o                         
  -7  -6  -5         91.59         89.03         2.28 o                         
  -6  -6  -5        146.83        146.46         2.97 o                         
  -5  -6  -5          1.69          0.44         0.29 o                         
  -4  -6  -5         24.80         28.37         0.62 o                         
  -3  -6  -5        149.51        155.83         2.34 o                         
  -2  -6  -5        608.88        617.20         9.71 o                         
  -1  -6  -5        750.96        770.89        12.06 o                         
   0  -6  -5        781.68        813.39        19.17 o                         
   1  -6  -5        737.80        735.46        11.96 o                         
   2  -6  -5        721.01        742.28        12.07 o                         
   3  -6  -5         68.64         62.27         1.41 o                         
   4  -6  -5         58.64         53.20         1.30 o                         
   5  -6  -5          7.91          7.14         0.58 o                         
   6  -6  -5        475.93        460.06         8.49 o                         
   7  -6  -5         32.06         32.20         1.10 o                         
   8  -6  -5         79.86         79.43         2.35 o                         
   9  -6  -5         28.72         29.57         1.46 o                         
  -8  -5  -5         64.20         61.29         3.02 o                         
  -7  -5  -5        311.42        312.47         5.66 o                         
  -6  -5  -5         15.48         16.78         1.29 o                         
  -5  -5  -5          0.66          0.50         0.33 o                         
  -4  -5  -5        171.07        176.59         2.84 o                         
  -3  -5  -5         28.54         26.69         0.54 o                         
  -2  -5  -5        280.16        297.21         3.86 o                         
  -1  -5  -5        211.53        202.71         2.77 o                         
   0  -5  -5         24.39         29.64         0.72 o                         
   1  -5  -5        658.69        699.90        11.82 o                         
   2  -5  -5        292.58        297.03         4.97 o                         
   3  -5  -5        221.10        212.95         3.64 o                         
   4  -5  -5        307.55        311.25         5.26 o                         
   5  -5  -5         74.35         70.17         1.72 o                         
   6  -5  -5        136.47        131.10         2.64 o                         
   7  -5  -5        160.73        159.67         3.20 o                         
   8  -5  -5         13.64         19.35         0.87 o                         
   9  -5  -5         13.15         13.71         1.07 o                         
  -8  -4  -5          0.89          1.25         0.85 o                         
  -7  -4  -5         59.86         60.41         2.09 o                         
  -6  -4  -5        101.79        102.82         3.20 o                         
  -5  -4  -5         54.90         59.12         1.23 o                         
  -4  -4  -5          9.29          9.58         0.49 o                         
  -3  -4  -5        245.75        244.58         4.59 o                         
  -2  -4  -5         33.36         37.48         0.60 o                         
  -1  -4  -5       1181.71       1259.51        22.12 o                         
   0  -4  -5         87.12         82.29         1.48 o                         
   1  -4  -5        386.79        408.16         6.78 o                         
   2  -4  -5        259.28        266.95         4.46 o                         
   3  -4  -5        567.29        554.77         9.07 o                         
   4  -4  -5         22.86         27.25         0.75 o                         
   5  -4  -5        153.02        152.15         2.95 o                         
   6  -4  -5         30.99         33.64         1.02 o                         
   7  -4  -5         53.80         53.71         1.71 o                         
   8  -4  -5        300.78        303.33         4.97 o                         
   9  -4  -5         74.81         76.54         2.31 o                         
  10  -4  -5          8.15         11.74         2.69 o                         
  -8  -3  -5         35.19         36.84         1.84 o                         
  -7  -3  -5        160.80        154.82         6.10 o                         
  -6  -3  -5         73.66         69.87         2.88 o                         
  -5  -3  -5        496.18        518.60        18.81 o                         
  -4  -3  -5        262.43        272.67        10.16 o                         
  -3  -3  -5        435.66        422.11        11.63 o                         
  -2  -3  -5        760.13        765.17        12.64 o                         
  -1  -3  -5        247.98        258.68         3.81 o                         
   0  -3  -5        104.23         97.10         1.69 o                         
   1  -3  -5        237.51        242.43         4.01 o                         
   2  -3  -5        223.59        227.03         3.82 o                         
   3  -3  -5        259.90        267.60         4.51 o                         
   4  -3  -5        183.34        181.90         3.13 o                         
   5  -3  -5        213.00        216.10         3.70 o                         
   6  -3  -5        266.28        264.58         4.26 o                         
   7  -3  -5          2.97          1.85         0.44 o                         
   8  -3  -5        186.98        193.63         3.29 o                         
   9  -3  -5         44.20         45.58         1.48 o                         
  10  -3  -5         67.52         61.59         2.39 o                         
  -7  -2  -5        123.71        117.57         3.38 o                         
  -6  -2  -5         59.03         64.43         2.00 o                         
  -5  -2  -5        244.60        243.65         6.91 o                         
  -4  -2  -5         28.68         30.76         1.07 o                         
  -3  -2  -5        336.09        357.83         7.97 o                         
  -2  -2  -5        302.40        298.07         5.88 o                         
  -1  -2  -5        778.84        783.90        13.82 o                         
   0  -2  -5       1365.41       1331.25        19.59 o                         
   1  -2  -5        736.37        784.08        12.72 o                         
   2  -2  -5       1279.07       1224.91        20.22 o                         
   3  -2  -5        391.09        365.87         6.03 o                         
   4  -2  -5        724.96        718.51        11.57 o                         
   5  -2  -5        235.40        240.84         3.60 o                         
   6  -2  -5         10.30          9.25         0.65 o                         
   7  -2  -5        107.98        109.46         2.11 o                         
   8  -2  -5         38.10         42.01         1.13 o                         
   9  -2  -5          2.80          2.65         0.63 o                         
  10  -2  -5         13.85         12.37         1.18 o                         
  -7  -1  -5        115.49        108.41         4.92 o                         
  -6  -1  -5        218.45        227.51         9.50 o                         
  -5  -1  -5        268.24        271.69         8.20 o                         
  -4  -1  -5        411.82        420.02        12.28 o                         
  -1  -1  -5       2576.62       2606.49        55.42 o                         
   0  -1  -5       4246.91       4077.86        66.81 o                         
   1  -1  -5        383.58        340.95         6.52 o                         
   2  -1  -5        351.81        373.88         6.06 o                         
   3  -1  -5        100.03         95.96         2.03 o                         
   4  -1  -5        303.02        309.11         4.85 o                         
   5  -1  -5         26.40         25.65         0.85 o                         
   6  -1  -5         57.87         63.26         1.61 o                         
   7  -1  -5        198.54        196.76         3.50 o                         
   8  -1  -5         72.70         74.03         1.56 o                         
   9  -1  -5        241.31        236.75         5.10 o                         
  10  -1  -5         22.12         20.44         0.97 o                         
  -7   0  -5        200.26        215.06         8.91 o                         
  -1   0  -5        205.19        183.40         6.03 o                         
   0   0  -5         27.10         31.68         0.80 o                         
   1   0  -5         57.87         56.63         1.15 o                         
   2   0  -5        595.06        559.33        16.00 o                         
   3   0  -5        220.41        206.74         4.94 o                         
   4   0  -5          0.04          1.04         0.46 o                         
   5   0  -5        116.61        114.75         1.96 o                         
   6   0  -5        144.63        139.39         2.66 o                         
   7   0  -5         47.99         47.99         1.33 o                         
   8   0  -5        129.06        131.96         4.20 o                         
   9   0  -5         39.60         41.61         1.41 o                         
  10   0  -5         35.34         34.25         1.35 o                         
   0   1  -5        217.54        219.98         4.76 o                         
   1   1  -5       3219.02       3238.00        57.81 o                         
   2   1  -5        178.50        162.49         3.15 o                         
   3   1  -5        427.38        466.67         9.73 o                         
   4   1  -5        521.52        524.48        12.98 o                         
   5   1  -5         38.07         38.88         0.82 o                         
   6   1  -5        222.97        211.85         3.45 o                         
   7   1  -5        101.88         90.07         1.68 o                         
   8   1  -5         70.47         69.64         1.81 o                         
   9   1  -5          3.98          3.70         0.63 o                         
  10   1  -5          1.71          3.27         0.82 o                         
   0   2  -5        675.94        689.99        14.65 o                         
   1   2  -5         56.00         58.65         1.22 o                         
   2   2  -5        256.25        274.25         5.17 o                         
   3   2  -5         56.02         45.09         1.08 o                         
   4   2  -5        516.13        540.78         8.79 o                         
   5   2  -5         34.23         43.83         1.03 o                         
   6   2  -5        200.40        214.82         3.99 o                         
   7   2  -5         73.81         71.00         1.63 o                         
   8   2  -5         88.14         82.32         2.29 o                         
   9   2  -5         35.36         32.21         1.53 o                         
  10   2  -5          8.21         11.80         1.03 o                         
   0   3  -5        264.31        269.62         7.86 o                         
   1   3  -5        157.83        157.11         3.02 o                         
   2   3  -5        168.49        161.81         3.55 o                         
   3   3  -5         82.42         84.38         1.95 o                         
   4   3  -5        174.28        170.56         3.83 o                         
   5   3  -5          7.37          6.72         0.39 o                         
   6   3  -5        207.39        213.85         3.59 o                         
   7   3  -5         88.63         91.40         2.11 o                         
   8   3  -5        158.88        154.93         3.35 o                         
   9   3  -5         23.96         25.23         1.08 o                         
  10   3  -5         25.00         21.92         1.12 o                         
  -1   4  -5         70.42         75.78         2.27 o                         
   0   4  -5        153.07        164.91         7.08 o                         
   1   4  -5        350.02        350.99         9.09 o                         
   2   4  -5        233.86        233.26         4.97 o                         
   3   4  -5         63.04         65.09         2.81 o                         
   4   4  -5        155.20        157.42         2.86 o                         
   5   4  -5        220.34        213.96         4.02 o                         
   6   4  -5         63.08         59.94         1.37 o                         
   7   4  -5        106.25         98.12         2.61 o                         
   8   4  -5          0.05          0.33         0.70 o                         
   9   4  -5         50.23         50.67         1.77 o                         
  -1   5  -5         80.14         82.46         3.67 o                         
   0   5  -5        382.83        379.04        10.41 o                         
   1   5  -5        447.21        444.07        15.86 o                         
   2   5  -5        222.28        219.16         4.71 o                         
   3   5  -5        145.51        149.29         3.32 o                         
   4   5  -5         10.71         10.85         0.61 o                         
   5   5  -5         15.16         14.41         0.58 o                         
   6   5  -5         57.37         61.39         2.30 o                         
   7   5  -5          1.75          1.51         0.65 o                         
   8   5  -5         26.04         26.25         2.08 o                         
   9   5  -5          6.18          1.92         0.92 o                         
  -1   6  -5        553.12        563.83        23.40 o                         
   0   6  -5          8.74          9.14         0.69 o                         
   1   6  -5        425.43        456.46        16.52 o                         
   2   6  -5          9.63          9.65         0.74 o                         
   3   6  -5         67.02         67.14         1.69 o                         
   4   6  -5        182.99        192.99         4.20 o                         
   5   6  -5         29.08         24.56         0.98 o                         
   6   6  -5        108.29        112.10         2.67 o                         
   7   6  -5          8.94         13.63         1.57 o                         
   8   6  -5         88.22         92.03         4.26 o                         
   1   7  -5         49.30         50.73         2.36 o                         
   2   7  -5        160.47        149.05         5.77 o                         
   3   7  -5         76.89         70.53         3.15 o                         
   4   7  -5         41.80         43.45         1.70 o                         
   5   7  -5         19.83         16.06         1.51 o                         
   6   7  -5         36.15         36.90         2.29 o                         
   7   7  -5         11.55          9.37         1.44 o                         
   8   7  -5         49.41         59.84         3.28 o                         
   2   8  -5         41.13         40.57         2.16 o                         
   3   8  -5         15.85         17.37         1.44 o                         
   4   8  -5         13.46         16.71         1.44 o                         
   5   8  -5         24.85         30.61         2.03 o                         
   6   8  -5         32.42         39.07         2.43 o                         
  -2 -12  -4         19.44         20.58         1.29 o                         
  -1 -12  -4         84.27         85.60         2.61 o                         
   0 -12  -4          0.23          0.79         0.83 o                         
   1 -12  -4          1.95          1.52         1.63 o                         
  -5 -11  -4         14.60         16.82         1.16 o                         
  -4 -11  -4          6.28          9.61         1.00 o                         
  -3 -11  -4         12.06         11.05         1.01 o                         
  -2 -11  -4          9.86          7.78         0.77 o                         
  -1 -11  -4         27.82         27.56         1.31 o                         
   0 -11  -4        130.29        114.85         3.02 o                         
   1 -11  -4          4.33          4.37         0.78 o                         
   2 -11  -4          7.82          6.29         0.89 o                         
   3 -11  -4          1.10          0.48         0.84 o                         
   4 -11  -4         42.14         42.59         3.77 o                         
  -7 -10  -4          2.35          1.97         0.93 o                         
  -6 -10  -4          1.62          2.43         0.97 o                         
  -5 -10  -4         39.82         34.08         1.51 o                         
  -4 -10  -4         69.57         69.91         2.12 o                         
  -3 -10  -4          9.26          6.30         0.76 o                         
  -2 -10  -4        137.10        128.92         3.10 o                         
  -1 -10  -4          1.20          1.57         0.63 o                         
   0 -10  -4          9.90         10.70         0.80 o                         
   1 -10  -4         43.07         46.75         1.39 o                         
   2 -10  -4         83.82         78.90         1.88 o                         
   3 -10  -4          3.16          4.10         0.80 o                         
   4 -10  -4         58.13         58.17         1.90 o                         
   5 -10  -4         18.12         17.98         1.46 o                         
  -8  -9  -4         16.36         17.51         1.29 o                         
  -7  -9  -4         29.88         30.62         1.60 o                         
  -6  -9  -4         36.68         40.02         2.11 o                         
  -5  -9  -4        115.38        107.75         2.35 o                         
  -4  -9  -4         81.49         75.90         2.00 o                         
  -3  -9  -4         46.59         45.71         1.59 o                         
  -2  -9  -4        332.43        332.89         6.16 o                         
  -1  -9  -4         35.43         33.98         1.52 o                         
   0  -9  -4        110.37         99.88         2.17 o                         
   1  -9  -4        137.35        137.99         2.84 o                         
   2  -9  -4         31.73         37.64         1.18 o                         
   3  -9  -4        161.41        146.25         3.43 o                         
   4  -9  -4        138.76        133.99         3.41 o                         
   5  -9  -4         42.95         44.81         1.67 o                         
   6  -9  -4         56.44         60.80         3.97 o                         
   7  -9  -4         28.56         29.97         1.86 o                         
  -8  -8  -4         58.09         53.09         2.00 o                         
  -7  -8  -4         12.68         12.17         1.04 o                         
  -6  -8  -4         18.11         19.06         0.85 o                         
  -5  -8  -4         47.80         45.12         1.26 o                         
  -4  -8  -4         87.74         84.14         1.60 o                         
  -3  -8  -4         21.94         18.67         0.80 o                         
  -2  -8  -4        872.76        873.62        15.49 o                         
  -1  -8  -4         27.56         26.08         0.95 o                         
   0  -8  -4         38.59         41.02         1.17 o                         
   1  -8  -4        463.30        445.11         8.12 o                         
   2  -8  -4        149.14        145.26         2.93 o                         
   3  -8  -4        185.26        189.13         3.68 o                         
   4  -8  -4        222.75        216.72         4.22 o                         
   5  -8  -4         68.16         61.82         1.72 o                         
   6  -8  -4        235.59        221.87         5.36 o                         
   7  -8  -4         12.76         12.54         1.57 o                         
   8  -8  -4         38.75         41.81         2.18 o                         
  -9  -7  -4         20.89         19.38         1.38 o                         
  -8  -7  -4        144.73        140.53         5.93 o                         
  -7  -7  -4        229.47        218.02         4.14 o                         
  -6  -7  -4         44.29         47.42         1.03 o                         
  -5  -7  -4        173.97        183.31         3.01 o                         
  -4  -7  -4         66.54         68.97         1.33 o                         
  -3  -7  -4        179.63        189.26         3.07 o                         
  -2  -7  -4        360.75        359.45         6.53 o                         
  -1  -7  -4         51.59         48.93         1.50 o                         
   0  -7  -4         50.86         42.59         1.11 o                         
   1  -7  -4        230.39        217.25         4.76 o                         
   2  -7  -4         84.77         89.65         1.72 o                         
   3  -7  -4         44.18         40.24         1.21 o                         
   4  -7  -4         55.27         56.77         1.42 o                         
   5  -7  -4         93.80         91.95         2.02 o                         
   6  -7  -4         48.90         50.84         1.41 o                         
   7  -7  -4         78.87         81.86         2.34 o                         
   8  -7  -4         29.00         29.35         1.75 o                         
  -9  -6  -4         23.54         24.93         1.34 o                         
  -8  -6  -4          7.40          8.28         1.70 o                         
  -7  -6  -4          6.39          5.93         0.57 o                         
  -6  -6  -4        205.34        198.10         3.23 o                         
  -5  -6  -4        241.53        242.67         3.60 o                         
  -4  -6  -4          5.71          6.42         0.63 o                         
  -3  -6  -4         26.81         24.17         0.60 o                         
  -2  -6  -4        102.17        107.47         2.14 o                         
  -1  -6  -4        679.63        720.61        11.50 o                         
   0  -6  -4       1234.48       1345.57        21.98 o                         
   1  -6  -4        107.51        114.66         3.06 o                         
   2  -6  -4        424.94        426.27         8.61 o                         
   3  -6  -4        270.92        271.17         4.59 o                         
   4  -6  -4        194.13        206.24         3.92 o                         
   5  -6  -4         61.99         58.79         1.41 o                         
   6  -6  -4         71.54         73.52         1.73 o                         
   7  -6  -4         51.88         47.61         1.65 o                         
   8  -6  -4         48.48         52.18         3.40 o                         
   9  -6  -4          2.91          4.78         1.57 o                         
  -9  -5  -4         11.74         14.49         1.51 o                         
  -8  -5  -4         55.57         49.06         2.23 o                         
  -7  -5  -4         63.68         68.24         1.52 o                         
  -6  -5  -4        240.45        250.23         4.71 o                         
  -5  -5  -4        247.89        253.74         4.04 o                         
  -4  -5  -4         79.17         80.79         1.28 o                         
  -3  -5  -4         38.79         46.21         1.06 o                         
  -2  -5  -4         42.09         40.01         0.78 o                         
  -1  -5  -4        227.90        263.86         6.02 o                         
   0  -5  -4        934.38        912.21        19.76 o                         
   1  -5  -4       2340.83       2430.24        50.66 o                         
   2  -5  -4        625.27        622.71        13.00 o                         
   3  -5  -4        140.80        146.91         2.57 o                         
   4  -5  -4        174.43        192.92         3.85 o                         
   5  -5  -4         82.80         87.05         1.98 o                         
   6  -5  -4         43.33         44.89         1.18 o                         
   7  -5  -4        123.27        128.42         2.64 o                         
   8  -5  -4         27.33         25.09         1.28 o                         
   9  -5  -4         13.70         11.37         0.98 o                         
  -9  -4  -4         25.39         23.33         1.84 o                         
  -8  -4  -4         97.73        110.51         4.46 o                         
  -7  -4  -4         41.84         38.13         0.93 o                         
  -6  -4  -4        188.70        185.80         3.51 o                         
  -5  -4  -4        240.40        273.57         5.06 o                         
  -4  -4  -4         28.99         28.04         0.57 o                         
  -3  -4  -4         40.03         41.46         0.72 o                         
  -2  -4  -4         37.96         35.91         0.62 o                         
  -1  -4  -4        650.59        659.18         8.77 o                         
   0  -4  -4        168.12        207.28         4.73 o                         
   1  -4  -4         42.64         46.15         0.94 o                         
   2  -4  -4          7.19          7.51         0.38 o                         
   3  -4  -4        614.31        640.54        15.55 o                         
   4  -4  -4         74.04         75.99         1.43 o                         
   5  -4  -4        121.58        125.95         2.28 o                         
   6  -4  -4         10.88         13.46         0.53 o                         
   7  -4  -4         54.59         55.53         1.20 o                         
   8  -4  -4         36.76         30.53         1.14 o                         
   9  -4  -4          0.13          0.33         0.73 o                         
  10  -4  -4         16.57         16.94         1.32 o                         
  -8  -3  -4        410.34        405.40        14.62 o                         
  -7  -3  -4         63.91         69.84         2.30 o                         
  -6  -3  -4        231.05        234.17         6.77 o                         
  -5  -3  -4        352.78        359.61        10.09 o                         
  -4  -3  -4        205.96        213.70         3.65 o                         
  -3  -3  -4        233.80        230.94         3.93 o                         
  -2  -3  -4        346.97        351.75         5.10 o                         
  -1  -3  -4        717.54        704.35         9.16 o                         
   0  -3  -4          2.06          4.57         0.25 o                         
   1  -3  -4       2885.23       2814.46        62.43 o                         
   2  -3  -4       1194.95       1084.87        23.54 o                         
   3  -3  -4        430.71        425.37         9.22 o                         
   4  -3  -4        125.63        141.80         2.49 o                         
   5  -3  -4         55.84         53.74         1.25 o                         
   6  -3  -4          7.92          8.57         0.53 o                         
   7  -3  -4        115.34        113.91         2.02 o                         
   8  -3  -4         55.93         60.08         1.31 o                         
   9  -3  -4        169.66        163.11         4.70 o                         
  10  -3  -4          5.38          3.76         1.23 o                         
  -8  -2  -4         48.54         54.80         2.36 o                         
  -7  -2  -4         46.80         48.70         2.10 o                         
  -6  -2  -4        300.78        283.42        10.82 o                         
  -5  -2  -4        402.50        412.15        15.21 o                         
  -4  -2  -4        113.89        114.91         5.80 o                         
  -3  -2  -4        944.80        938.81        25.89 o                         
  -2  -2  -4         72.75         71.25         1.68 o                         
  -1  -2  -4       1133.63       1062.58        15.14 o                         
   0  -2  -4       1219.04       1139.60        17.26 o                         
   1  -2  -4       2143.98       2113.78        40.28 o                         
   2  -2  -4       2254.57       2311.53        37.79 o                         
   3  -2  -4        211.24        192.86         3.24 o                         
   4  -2  -4        493.80        501.88         7.37 o                         
   5  -2  -4         67.01         75.30         1.27 o                         
   6  -2  -4        144.67        148.18         2.33 o                         
   7  -2  -4        128.94        125.81         2.18 o                         
   8  -2  -4        190.84        183.78         3.34 o                         
   9  -2  -4        243.51        234.73         5.02 o                         
  10  -2  -4         21.38         21.05         2.16 o                         
  -8  -1  -4         21.78         21.83         1.38 o                         
  -7  -1  -4         86.49         86.42         2.59 o                         
  -6  -1  -4         94.05        104.55         3.10 o                         
  -5  -1  -4        298.70        314.80         8.87 o                         
  -4  -1  -4        624.12        678.57        15.57 o                         
  -3  -1  -4        221.17        223.58         5.15 o                         
  -2  -1  -4        514.23        564.38        50.21 o                         
  -1  -1  -4       2435.89       2365.25        43.70 o                         
   0  -1  -4        201.22        191.18         3.52 o                         
   1  -1  -4       2367.83       2266.07        33.49 o                         
   2  -1  -4        684.48        683.16        11.03 o                         
   3  -1  -4        131.81        123.98         1.87 o                         
   4  -1  -4        522.72        512.73         7.49 o                         
   5  -1  -4        102.03        109.10         2.49 o                         
   6  -1  -4        102.39        118.29         2.75 o                         
   7  -1  -4         28.36         29.53         0.87 o                         
   8  -1  -4         65.54         65.25         1.78 o                         
   9  -1  -4         12.26         12.72         0.69 o                         
  10  -1  -4         43.04         42.32         1.71 o                         
  -7   0  -4        550.17        535.71        22.42 o                         
  -6   0  -4         54.38         57.42         2.75 o                         
  -5   0  -4        558.24        626.09        18.31 o                         
  -4   0  -4        511.00        528.69        21.89 o                         
   0   0  -4       1232.50       1199.50        21.67 o                         
   1   0  -4        159.93        144.33         2.74 o                         
   2   0  -4          9.42          9.53         0.38 o                         
   3   0  -4        170.77        169.90         2.68 o                         
   4   0  -4       1102.04       1142.01        25.09 o                         
   5   0  -4         60.60         56.75         1.07 o                         
   6   0  -4         48.96         47.35         1.23 o                         
   7   0  -4        176.50        164.98         3.03 o                         
   8   0  -4          9.75          9.00         0.57 o                         
   9   0  -4        210.31        202.09         4.00 o                         
  10   0  -4          9.99          7.78         0.76 o                         
  -7   1  -4        216.53        226.00         9.44 o                         
  -6   1  -4        317.64        323.01        13.57 o                         
   0   1  -4       1200.76       1196.74        25.15 o                         
   1   1  -4       1969.48       1895.23        34.67 o                         
   2   1  -4       1301.09       1311.61        24.89 o                         
   3   1  -4        406.70        417.06        10.48 o                         
   4   1  -4        376.55        378.07         5.50 o                         
   5   1  -4        170.03        168.67         2.73 o                         
   6   1  -4        234.18        244.36         3.91 o                         
   7   1  -4        203.31        202.36         3.37 o                         
   8   1  -4          5.30          5.77         0.50 o                         
   9   1  -4        350.69        331.21         6.36 o                         
  10   1  -4         22.43         24.46         1.06 o                         
  -7   2  -4         42.47         48.50         2.23 o                         
   0   2  -4        919.45        919.62        16.58 o                         
   1   2  -4        522.82        521.11        10.87 o                         
   2   2  -4        120.47        118.89         2.33 o                         
   3   2  -4         89.17         86.59         1.41 o                         
   4   2  -4        243.88        252.85         4.77 o                         
   5   2  -4        149.19        136.69         2.61 o                         
   6   2  -4         88.15         97.92         1.73 o                         
   7   2  -4        127.01        120.46         2.10 o                         
   8   2  -4         27.96         23.68         0.83 o                         
   9   2  -4         47.38         47.22         1.35 o                         
  10   2  -4          4.81          4.89         0.87 o                         
  -1   3  -4        241.04        233.64         6.86 o                         
   0   3  -4        482.17        468.85         9.02 o                         
   1   3  -4       1238.17       1220.31        24.98 o                         
   2   3  -4        148.57        155.71         3.07 o                         
   3   3  -4       1382.12       1437.64        51.59 o                         
   4   3  -4       1233.25       1315.16        28.58 o                         
   5   3  -4        206.74        203.85         3.41 o                         
   6   3  -4        192.40        186.67         3.18 o                         
   7   3  -4         82.43         89.31         2.06 o                         
   8   3  -4         50.02         46.86         1.58 o                         
   9   3  -4          1.97          1.94         0.64 o                         
  10   3  -4         55.80         55.95         1.67 o                         
  -1   4  -4        170.24        184.76         5.52 o                         
   0   4  -4         30.38         31.41         0.92 o                         
   1   4  -4        146.20        154.46         3.91 o                         
   2   4  -4        472.77        494.46        10.27 o                         
   3   4  -4        161.52        154.73         2.77 o                         
   4   4  -4        141.96        145.09         2.68 o                         
   5   4  -4         27.03         28.37         1.05 o                         
   6   4  -4        150.53        156.54         2.97 o                         
   7   4  -4         35.57         29.88         1.98 o                         
   8   4  -4        145.64        151.29         3.17 o                         
   9   4  -4         17.01         17.17         0.92 o                         
  10   4  -4         11.00         13.36         1.10 o                         
  -2   5  -4         28.97         32.51         1.64 o                         
  -1   5  -4          8.37          7.28         0.79 o                         
   0   5  -4        175.40        196.81         5.52 o                         
   1   5  -4        494.89        545.67        19.66 o                         
   2   5  -4        359.82        358.93         7.66 o                         
   3   5  -4        381.37        398.59         8.30 o                         
   4   5  -4         76.25         73.31         1.45 o                         
   5   5  -4         91.23         93.18         1.82 o                         
   6   5  -4         86.75         78.02         2.46 o                         
   7   5  -4         26.08         25.66         1.19 o                         
   8   5  -4         32.99         33.29         1.56 o                         
   9   5  -4          0.81          0.70         1.06 o                         
  -3   6  -4         96.70        102.58         4.46 o                         
  -2   6  -4        754.13        785.30        32.05 o                         
  -1   6  -4         42.59         41.59         1.39 o                         
   0   6  -4        251.09        251.59         6.97 o                         
   1   6  -4         98.56         99.49         2.97 o                         
   2   6  -4        188.52        180.63         5.13 o                         
   3   6  -4         35.63         42.40         1.19 o                         
   4   6  -4         96.56        100.69         2.39 o                         
   5   6  -4        139.27        138.52         2.61 o                         
   6   6  -4        106.95        109.99         2.62 o                         
   7   6  -4         49.07         42.34         2.01 o                         
   8   6  -4          9.63          9.26         0.87 o                         
   9   6  -4          7.47          8.66         1.09 o                         
  -1   7  -4        156.54        149.66         4.26 o                         
   0   7  -4        135.12        136.23         4.33 o                         
   1   7  -4         99.07        103.11         3.08 o                         
   2   7  -4        256.08        256.08         7.20 o                         
   3   7  -4        332.55        333.36         9.02 o                         
   4   7  -4         33.23         36.38         1.65 o                         
   5   7  -4        113.13        121.10         3.48 o                         
   6   7  -4         86.92         82.63         2.96 o                         
   7   7  -4          7.56          9.57         1.44 o                         
   8   7  -4         15.94         22.35         2.03 o                         
   1   8  -4        206.51        207.91         7.67 o                         
   2   8  -4        192.28        193.03         7.34 o                         
   3   8  -4        224.23        226.66         8.65 o                         
   4   8  -4        264.01        262.18         9.96 o                         
   5   8  -4         23.03         26.09         2.03 o                         
   6   8  -4          2.40          2.16         1.11 o                         
   7   8  -4         10.21         11.60         1.51 o                         
   3   9  -4         32.94         35.85         2.16 o                         
   4   9  -4         10.91         12.91         1.44 o                         
   5   9  -4          5.53          5.24         1.25 o                         
   6   9  -4         23.62         27.14         2.16 o                         
  -2 -12  -3         71.70         71.79         2.39 o                         
  -1 -12  -3         55.02         60.52         2.09 o                         
   0 -12  -3          7.71          9.56         1.03 o                         
   1 -12  -3          7.90          9.34         1.07 o                         
  -5 -11  -3         15.52         17.96         1.93 o                         
  -4 -11  -3          6.18          6.67         0.95 o                         
  -3 -11  -3          3.63          4.55         0.86 o                         
  -2 -11  -3         19.31         17.09         0.92 o                         
  -1 -11  -3         70.21         63.66         1.68 o                         
   0 -11  -3         17.90         25.21         1.30 o                         
   1 -11  -3         78.34         73.22         2.25 o                         
   2 -11  -3         15.52         16.14         1.12 o                         
   3 -11  -3         34.57         37.92         2.00 o                         
   4 -11  -3         13.26         10.49         1.38 o                         
  -7 -10  -3         18.14         21.98         1.47 o                         
  -6 -10  -3         11.28          9.92         0.98 o                         
  -5 -10  -3          7.82          8.42         0.91 o                         
  -4 -10  -3         62.15         61.94         1.61 o                         
  -3 -10  -3         46.61         42.07         1.30 o                         
  -2 -10  -3         23.61         19.26         0.92 o                         
  -1 -10  -3          8.05         10.44         0.78 o                         
   0 -10  -3        103.23        102.64         2.28 o                         
   1 -10  -3         43.14         39.88         1.28 o                         
   2 -10  -3          2.01          2.20         0.76 o                         
   3 -10  -3          6.00          8.10         0.90 o                         
   4 -10  -3         54.57         57.30         2.44 o                         
   5 -10  -3         52.66         67.18         3.57 o                         
  -8  -9  -3          4.14          4.19         1.15 o                         
  -7  -9  -3         57.94         56.89         4.95 o                         
  -6  -9  -3         17.00         16.64         1.25 o                         
  -5  -9  -3        132.81        125.46         2.69 o                         
  -4  -9  -3          3.48          4.58         1.06 o                         
  -3  -9  -3         39.42         36.35         1.16 o                         
  -2  -9  -3         52.18         59.58         2.12 o                         
  -1  -9  -3         94.09         93.37         2.07 o                         
   0  -9  -3         66.43         57.51         1.51 o                         
   1  -9  -3         29.13         27.28         1.46 o                         
   2  -9  -3        121.66        104.02         2.31 o                         
   3  -9  -3         88.17         87.55         2.00 o                         
   4  -9  -3         95.04         92.41         2.55 o                         
   5  -9  -3         26.56         25.31         1.64 o                         
   6  -9  -3         34.32         38.12         2.00 o                         
   7  -9  -3         28.56         34.32         2.00 o                         
  -8  -8  -3         10.59          9.30         1.04 o                         
  -7  -8  -3         10.56          8.14         0.86 o                         
  -6  -8  -3         13.99         11.86         0.73 o                         
  -5  -8  -3        188.98        195.16         3.78 o                         
  -4  -8  -3        108.73        109.18         1.96 o                         
  -3  -8  -3        325.78        306.91         5.72 o                         
  -2  -8  -3        228.12        217.71         5.58 o                         
  -1  -8  -3        411.10        413.28         7.62 o                         
   0  -8  -3        387.36        353.01         6.53 o                         
   1  -8  -3        328.07        346.56         6.45 o                         
   2  -8  -3         26.68         32.01         1.04 o                         
   3  -8  -3         70.97         68.14         1.62 o                         
   4  -8  -3        259.19        261.75         4.92 o                         
   5  -8  -3        133.12        136.86         3.46 o                         
   6  -8  -3         18.28         15.31         1.24 o                         
   7  -8  -3         41.76         47.60         2.22 o                         
   8  -8  -3          5.81          4.76         1.12 o                         
  -9  -7  -3          9.50          9.27         0.98 o                         
  -8  -7  -3         89.09         94.63         4.26 o                         
  -7  -7  -3         53.98         48.96         1.31 o                         
  -6  -7  -3        552.64        538.75         9.83 o                         
  -5  -7  -3        285.45        280.62         4.48 o                         
  -4  -7  -3        128.50        125.75         2.17 o                         
  -3  -7  -3          5.70          6.12         0.51 o                         
  -2  -7  -3         15.11         15.43         0.65 o                         
  -1  -7  -3          6.57          7.25         0.61 o                         
   0  -7  -3         30.03         28.44         0.79 o                         
   1  -7  -3        121.61        122.90         2.26 o                         
   2  -7  -3         44.44         50.92         1.15 o                         
   3  -7  -3        230.67        231.72         4.10 o                         
   4  -7  -3        256.22        270.79         4.66 o                         
   5  -7  -3         65.96         57.10         1.48 o                         
   6  -7  -3         29.47         27.09         1.29 o                         
   7  -7  -3         45.98         38.83         2.00 o                         
   8  -7  -3         36.91         39.76         2.04 o                         
 -10  -6  -3         14.79         16.32         1.05 o                         
  -9  -6  -3          2.73          1.40         0.76 o                         
  -8  -6  -3         30.60         29.72         0.94 o                         
  -7  -6  -3         65.43         64.30         1.27 o                         
  -6  -6  -3        175.03        165.76         2.76 o                         
  -5  -6  -3        139.55        135.70         2.38 o                         
  -4  -6  -3        445.94        446.58         7.03 o                         
  -3  -6  -3         32.06         38.84         0.87 o                         
  -2  -6  -3       1035.00       1031.74        29.66 o                         
  -1  -6  -3        715.09        725.39        11.74 o                         
   0  -6  -3        305.87        327.66         8.02 o                         
   1  -6  -3        514.02        516.05         8.51 o                         
   2  -6  -3        243.80        245.62         4.18 o                         
   3  -6  -3        189.60        198.30         3.39 o                         
   4  -6  -3        308.16        303.57         5.20 o                         
   5  -6  -3         29.88         27.57         1.22 o                         
   6  -6  -3         90.32         84.99         1.88 o                         
   7  -6  -3         36.95         33.70         1.40 o                         
   8  -6  -3        124.87        127.73         4.30 o                         
   9  -6  -3         34.98         35.00         1.91 o                         
  -9  -5  -3         53.58         57.39         3.90 o                         
  -8  -5  -3         65.07         67.47         2.82 o                         
  -7  -5  -3        107.45        115.16         1.96 o                         
  -6  -5  -3        107.12        105.97         1.65 o                         
  -5  -5  -3        112.52        111.54         1.74 o                         
  -4  -5  -3         99.81        102.22         1.80 o                         
  -3  -5  -3        154.42        155.94         2.32 o                         
  -2  -5  -3         37.32         37.18         0.77 o                         
  -1  -5  -3        646.06        700.55        11.42 o                         
   0  -5  -3        690.42        666.47        17.91 o                         
   1  -5  -3       1489.30       1537.47        34.33 o                         
   2  -5  -3        314.86        325.48         5.37 o                         
   3  -5  -3        401.06        417.56         6.85 o                         
   4  -5  -3         30.66         31.06         0.81 o                         
   5  -5  -3        121.26        129.19         2.34 o                         
   6  -5  -3        466.26        469.06         6.99 o                         
   7  -5  -3        323.84        312.23         5.91 o                         
   8  -5  -3         55.06         51.60         1.78 o                         
   9  -5  -3         55.12         59.12         2.44 o                         
  -9  -4  -3          1.35          0.72         0.46 o                         
  -8  -4  -3        266.49        264.95         4.91 o                         
  -7  -4  -3        136.48        144.19         2.83 o                         
  -6  -4  -3        146.54        164.55         2.71 o                         
  -5  -4  -3        112.81        102.59         1.73 o                         
  -4  -4  -3         57.65         70.27         1.11 o                         
  -3  -4  -3        989.99        975.75        14.45 o                         
  -2  -4  -3         88.33         86.15         1.40 o                         
  -1  -4  -3       1678.89       1739.45        26.43 o                         
   0  -4  -3         78.50         76.04         1.38 o                         
   1  -4  -3         60.44         55.62         1.52 o                         
   2  -4  -3       1755.99       1821.05        49.37 o                         
   3  -4  -3        784.66        805.31        16.23 o                         
   4  -4  -3        151.95        155.53         2.69 o                         
   5  -4  -3        877.15        908.08        13.20 o                         
   6  -4  -3        169.11        162.72         2.55 o                         
   7  -4  -3        135.73        133.06         2.18 o                         
   8  -4  -3        117.56        105.91         2.78 o                         
   9  -4  -3         22.20         20.57         1.16 o                         
  10  -4  -3         22.52         26.81         2.36 o                         
  -9  -3  -3        151.65        147.22         5.90 o                         
  -8  -3  -3         83.41         86.24         2.80 o                         
  -7  -3  -3        762.08        746.79        13.31 o                         
  -6  -3  -3         23.73         26.77         0.74 o                         
  -5  -3  -3        295.71        314.25         5.78 o                         
  -4  -3  -3        330.65        320.90         4.39 o                         
  -3  -3  -3       1150.17       1189.85        17.16 o                         
  -2  -3  -3        134.63        139.20         1.93 o                         
  -1  -3  -3        304.72        320.10         5.55 o                         
   0  -3  -3         67.61         64.80         1.19 o                         
   1  -3  -3        702.28        645.76        13.49 o                         
   2  -3  -3        821.87        792.14        19.41 o                         
   3  -3  -3        153.27        156.17         2.67 o                         
   4  -3  -3         14.36         22.16         0.55 o                         
   5  -3  -3        137.08        144.62         2.23 o                         
   6  -3  -3        134.54        134.20         2.14 o                         
   7  -3  -3        114.47        112.92         1.89 o                         
   8  -3  -3         41.12         40.33         1.22 o                         
   9  -3  -3         10.84          7.91         1.74 o                         
  10  -3  -3          3.71          1.53         2.29 o                         
  -9  -2  -3         21.77         22.02         1.77 o                         
  -8  -2  -3        109.67        104.62         3.24 o                         
  -7  -2  -3        519.25        530.58        14.51 o                         
  -6  -2  -3          0.72          1.07         0.50 o                         
  -5  -2  -3         15.09         17.03         0.91 o                         
  -4  -2  -3        525.96        518.10         9.48 o                         
  -3  -2  -3        124.04        133.07         2.48 o                         
  -2  -2  -3       1106.22       1068.41        16.33 o                         
  -1  -2  -3       1975.76       1959.76        24.01 o                         
   0  -2  -3        603.37        580.56         8.59 o                         
   1  -2  -3        540.33        525.84         7.71 o                         
   2  -2  -3       1912.63       1970.22        35.36 o                         
   3  -2  -3        258.87        266.21         3.95 o                         
   4  -2  -3        565.26        564.10         8.35 o                         
   5  -2  -3         25.99         22.77         0.82 o                         
   6  -2  -3        275.94        278.96         4.17 o                         
   7  -2  -3        234.67        232.27         3.55 o                         
   8  -2  -3         75.68         72.83         1.58 o                         
   9  -2  -3        170.41        174.64         4.95 o                         
  10  -2  -3         40.89         36.81         1.76 o                         
  -8  -1  -3          9.50         11.99         0.98 o                         
  -7  -1  -3        442.91        441.71        16.12 o                         
  -6  -1  -3        311.26        320.98        12.06 o                         
  -5  -1  -3        237.91        253.07         9.44 o                         
  -4  -1  -3       3065.21       2965.59       107.60 o                         
  -3  -1  -3       1192.81       1188.36        23.14 o                         
  -2  -1  -3       1810.21       1685.97        46.55 o                         
  -1  -1  -3        109.05        104.25         1.97 o                         
   1  -1  -3         96.31         89.38         1.40 o                         
   2  -1  -3        143.65        115.93         1.97 o                         
   3  -1  -3       1552.34       1591.37        22.66 o                         
   4  -1  -3        579.98        583.00        10.85 o                         
   5  -1  -3          7.71          6.51         0.34 o                         
   6  -1  -3        309.58        333.61         5.85 o                         
   7  -1  -3        146.94        150.12         2.74 o                         
   8  -1  -3        153.94        150.52         2.81 o                         
   9  -1  -3         15.52         16.09         2.10 o                         
  10  -1  -3         27.72         26.02         1.87 o                         
  11  -1  -3         18.76         16.65         1.21 o                         
  -8   0  -3         98.02        100.35         3.93 o                         
  -7   0  -3         67.04         63.86         2.06 o                         
  -6   0  -3        105.28        101.66         3.13 o                         
  -5   0  -3       1295.76       1252.43        28.65 o                         
  -4   0  -3        232.92        252.42         5.84 o                         
  -3   0  -3       1295.00       1273.57        37.38 o                         
   2   0  -3        609.22        599.44        10.49 o                         
   3   0  -3        746.40        774.25        11.88 o                         
   4   0  -3        397.13        422.06         6.52 o                         
   5   0  -3        399.32        437.02         8.45 o                         
   6   0  -3        209.30        212.70         4.44 o                         
   7   0  -3        558.78        565.22         9.61 o                         
   8   0  -3         14.82         14.39         0.62 o                         
   9   0  -3         65.17         59.85         1.34 o                         
  10   0  -3         31.52         29.46         2.28 o                         
  11   0  -3         40.10         38.65         2.76 o                         
  -7   1  -3        186.50        193.37         5.50 o                         
  -6   1  -3         24.70         21.91         0.85 o                         
  -5   1  -3        676.78        683.24        15.59 o                         
  -4   1  -3       2270.06       2387.99        69.75 o                         
   0   1  -3        405.37        368.42         7.82 o                         
   1   1  -3       1324.48       1278.61        22.90 o                         
   2   1  -3        564.67        543.11        12.32 o                         
   3   1  -3        570.10        529.65         7.79 o                         
   4   1  -3        530.99        545.68         7.87 o                         
   5   1  -3        120.80        109.46         1.73 o                         
   6   1  -3        159.40        154.88         2.59 o                         
   7   1  -3        167.03        156.31         2.64 o                         
   8   1  -3        254.70        252.76         4.49 o                         
   9   1  -3         55.34         54.36         1.25 o                         
  10   1  -3        163.56        162.83         3.76 o                         
  11   1  -3          4.68          5.92         1.00 o                         
  -7   2  -3        484.70        476.52        19.99 o                         
  -6   2  -3         47.15         47.13         2.29 o                         
  -5   2  -3         60.07         57.29         2.62 o                         
  -4   2  -3        817.37        846.65        24.56 o                         
   0   2  -3         94.67         92.66         2.03 o                         
   1   2  -3         95.57         89.74         1.69 o                         
   2   2  -3        388.61        404.88         6.56 o                         
   3   2  -3       2513.37       2604.57        38.91 o                         
   4   2  -3        174.91        173.29         2.94 o                         
   5   2  -3         32.38         33.24         0.75 o                         
   6   2  -3         59.43         60.01         1.16 o                         
   7   2  -3        212.09        204.48         3.40 o                         
   8   2  -3        112.55        117.34         2.41 o                         
   9   2  -3         26.34         21.70         1.18 o                         
  10   2  -3         29.60         33.10         1.19 o                         
  -6   3  -3         71.72         65.28         2.95 o                         
  -5   3  -3        149.94        170.29         7.28 o                         
  -4   3  -3         51.40         64.88         2.04 o                         
  -3   3  -3        264.05        260.48        10.88 o                         
  -2   3  -3        312.70        320.13         9.36 o                         
  -1   3  -3        103.73        112.81         4.36 o                         
   0   3  -3       2764.24       2804.88        54.68 o                         
   1   3  -3       1258.91       1231.79        22.71 o                         
   2   3  -3        217.58        223.61         3.66 o                         
   3   3  -3        284.75        287.84         5.59 o                         
   4   3  -3         88.11         89.99         1.80 o                         
   5   3  -3        399.45        410.83         6.62 o                         
   6   3  -3        115.27        120.51         2.12 o                         
   7   3  -3        162.29        170.68         2.98 o                         
   8   3  -3         18.11         16.96         0.77 o                         
   9   3  -3         59.63         57.22         1.89 o                         
  10   3  -3         18.54         17.18         1.00 o                         
  -6   4  -3        264.50        260.09        10.75 o                         
  -5   4  -3        287.72        282.37        11.86 o                         
  -4   4  -3        139.09        138.96         5.96 o                         
  -3   4  -3        102.83        105.53         3.24 o                         
  -2   4  -3        278.25        298.43         8.76 o                         
  -1   4  -3       1107.12       1124.31        25.35 o                         
   0   4  -3        369.99        368.57        10.11 o                         
   1   4  -3        100.72        100.52         2.49 o                         
   2   4  -3        148.45        154.18         2.77 o                         
   3   4  -3        454.72        477.67         8.26 o                         
   4   4  -3         18.47         20.38         0.84 o                         
   5   4  -3        127.80        128.62         2.49 o                         
   6   4  -3        109.00        111.66         2.24 o                         
   7   4  -3         67.22         65.95         1.56 o                         
   8   4  -3         17.63         17.40         0.88 o                         
   9   4  -3         38.13         37.83         1.30 o                         
  10   4  -3         44.73         43.53         1.44 o                         
  -5   5  -3         44.30         49.36         2.36 o                         
  -4   5  -3        186.58        198.28         8.19 o                         
  -3   5  -3        692.43        737.46        29.63 o                         
  -2   5  -3        186.81        189.23         8.19 o                         
  -1   5  -3        138.95        147.49         4.19 o                         
   0   5  -3        101.72         94.98         3.80 o                         
   1   5  -3        276.62        287.98         8.13 o                         
   2   5  -3         38.00         43.75         1.32 o                         
   3   5  -3        169.90        183.78         3.26 o                         
   4   5  -3         99.70         99.17         2.01 o                         
   5   5  -3         68.09         63.56         1.77 o                         
   6   5  -3         98.72         86.30         1.82 o                         
   7   5  -3        482.69        480.07        10.54 o                         
   8   5  -3        144.65        145.43         4.85 o                         
   9   5  -3         66.13         66.38         2.10 o                         
  -4   6  -3        361.09        370.01        15.47 o                         
  -3   6  -3         97.77         97.93         4.39 o                         
  -2   6  -3         35.97         44.11         1.42 o                         
  -1   6  -3         74.89         87.37         2.62 o                         
   0   6  -3         52.72         51.72         2.36 o                         
   1   6  -3         19.64         18.94         1.05 o                         
   2   6  -3         35.96         38.53         1.49 o                         
   3   6  -3        177.02        185.75         3.93 o                         
   4   6  -3        117.19        115.17         2.13 o                         
   5   6  -3        341.40        326.43         5.73 o                         
   6   6  -3        101.58         99.99         2.38 o                         
   7   6  -3         15.85         15.91         1.42 o                         
   8   6  -3         84.83         78.64         2.26 o                         
   9   6  -3         27.29         25.51         1.33 o                         
  -2   7  -3        273.70        278.50         7.69 o                         
  -1   7  -3         58.50         60.73         1.97 o                         
   0   7  -3        233.57        207.43        15.89 o                         
   1   7  -3         25.52         25.20         1.18 o                         
   2   7  -3        172.55        182.38         5.23 o                         
   3   7  -3        225.27        227.59         6.51 o                         
   4   7  -3        173.92        176.88         3.85 o                         
   5   7  -3         63.84         63.64         1.72 o                         
   6   7  -3         23.31         20.77         1.54 o                         
   7   7  -3         37.89         35.08         2.52 o                         
   8   7  -3         11.20         10.27         1.19 o                         
  -1   8  -3        420.50        432.80        15.86 o                         
   0   8  -3         72.94         70.27         3.08 o                         
   1   8  -3        228.30        241.08         8.78 o                         
   2   8  -3         87.58         84.03         2.80 o                         
   3   8  -3        155.58        156.33         4.69 o                         
   4   8  -3          8.94          7.49         0.93 o                         
   5   8  -3         71.19         74.20         3.41 o                         
   6   8  -3         79.53         81.93         3.87 o                         
   7   8  -3          9.54         11.14         1.51 o                         
   1   9  -3          7.50          8.13         1.05 o                         
   2   9  -3        164.79        158.36         6.23 o                         
   3   9  -3         30.87         30.74         1.97 o                         
   4   9  -3         19.46         20.78         1.84 o                         
   5   9  -3          7.26          7.28         1.31 o                         
   6   9  -3          1.57          2.36         1.18 o                         
   4  10  -3         31.61         29.43         2.16 o                         
   5  10  -3          1.40          1.97         1.18 o                         
  -1 -12  -2         11.56         11.52         1.09 o                         
   0 -12  -2          0.26          0.66         0.85 o                         
  -5 -11  -2         35.47         30.75         3.10 o                         
  -4 -11  -2          7.31          9.11         0.98 o                         
  -3 -11  -2         51.37         50.69         1.50 o                         
  -2 -11  -2         32.35         25.21         1.11 o                         
  -1 -11  -2         28.40         26.49         1.39 o                         
   0 -11  -2         75.39         79.54         2.97 o                         
   1 -11  -2         19.42         20.48         1.20 o                         
   2 -11  -2         34.86         36.34         2.10 o                         
   3 -11  -2         70.18         64.16         2.65 o                         
   4 -11  -2         20.54         18.66         1.56 o                         
  -6 -10  -2         13.55         14.90         1.09 o                         
  -5 -10  -2         79.38         79.55         3.47 o                         
  -4 -10  -2         87.05         92.15         2.74 o                         
  -3 -10  -2         28.79         29.14         1.32 o                         
  -2 -10  -2         30.22         31.89         1.15 o                         
  -1 -10  -2         42.37         43.22         2.02 o                         
   0 -10  -2        173.02        171.36         3.49 o                         
   1 -10  -2         36.88         32.83         1.41 o                         
   2 -10  -2        134.17        140.70         3.60 o                         
   3 -10  -2         70.55         76.68         2.86 o                         
   4 -10  -2         11.50          9.95         1.18 o                         
   5 -10  -2          3.16          4.23         1.05 o                         
  -8  -9  -2         35.88         40.36         3.02 o                         
  -7  -9  -2          5.77          8.19         1.07 o                         
  -6  -9  -2         64.10         65.77         2.05 o                         
  -5  -9  -2         84.08         84.94         1.96 o                         
  -4  -9  -2          2.19          3.32         0.64 o                         
  -3  -9  -2        269.49        263.17         8.23 o                         
  -2  -9  -2        167.11        165.03         3.39 o                         
  -1  -9  -2        318.28        299.16         5.73 o                         
   0  -9  -2        472.73        458.52         8.53 o                         
   1  -9  -2        147.25        140.32         2.85 o                         
   2  -9  -2         45.80         46.96         1.30 o                         
   3  -9  -2         31.11         33.06         1.41 o                         
   4  -9  -2         87.54         86.11         2.41 o                         
   5  -9  -2         16.23         13.49         1.25 o                         
   6  -9  -2          2.82          3.36         0.98 o                         
   7  -9  -2          7.25          7.99         1.24 o                         
  -8  -8  -2          7.57          6.23         1.02 o                         
  -7  -8  -2         53.66         51.23         2.68 o                         
  -6  -8  -2         11.93         10.86         0.72 o                         
  -5  -8  -2        130.10        125.29         3.82 o                         
  -4  -8  -2        109.98        106.33         1.95 o                         
  -3  -8  -2        538.17        503.15         9.26 o                         
  -2  -8  -2        302.53        311.18         5.82 o                         
  -1  -8  -2        240.78        223.23         3.64 o                         
   0  -8  -2        383.99        391.48         7.23 o                         
   1  -8  -2         15.36         16.84         0.76 o                         
   2  -8  -2        596.68        597.82         9.98 o                         
   3  -8  -2        688.01        665.86        12.10 o                         
   4  -8  -2        168.52        174.10         4.15 o                         
   5  -8  -2        105.07        103.51         3.00 o                         
   6  -8  -2         21.03         23.30         1.55 o                         
   7  -8  -2         14.36         11.86         1.44 o                         
   8  -8  -2         25.24         27.96         1.82 o                         
  -9  -7  -2         45.27         53.96         2.88 o                         
  -8  -7  -2         61.84         61.83         3.28 o                         
  -7  -7  -2         71.08         70.97         3.16 o                         
  -6  -7  -2        135.50        131.33         2.65 o                         
  -5  -7  -2        158.43        162.19         2.73 o                         
  -4  -7  -2        112.25        117.68         2.47 o                         
  -3  -7  -2        474.01        461.54         8.46 o                         
  -2  -7  -2        507.59        489.31         8.89 o                         
  -1  -7  -2        245.03        271.42         4.00 o                         
   0  -7  -2         11.26         12.32         0.96 o                         
   1  -7  -2        147.13        153.49         2.71 o                         
   2  -7  -2        256.45        249.90         4.24 o                         
   3  -7  -2        138.69        136.26         2.54 o                         
   4  -7  -2        256.54        254.75         4.41 o                         
   5  -7  -2        607.45        597.38        10.89 o                         
   6  -7  -2         16.63         16.94         1.00 o                         
   7  -7  -2        133.22        131.04         4.26 o                         
   8  -7  -2         14.60         12.03         1.64 o                         
 -10  -6  -2         14.52         17.96         2.39 o                         
  -9  -6  -2         43.28         39.60         2.00 o                         
  -8  -6  -2          2.83          4.55         0.70 o                         
  -7  -6  -2        363.52        341.86         6.39 o                         
  -6  -6  -2         30.70         29.33         0.94 o                         
  -5  -6  -2         37.81         38.17         0.89 o                         
  -4  -6  -2        455.12        442.14         6.92 o                         
  -3  -6  -2        222.69        224.92         4.22 o                         
  -2  -6  -2         42.88         51.63         1.49 o                         
  -1  -6  -2       1770.19       1731.90        28.57 o                         
   0  -6  -2       2491.50       2730.35        66.45 o                         
   1  -6  -2         34.52         34.37         0.99 o                         
   2  -6  -2        158.51        171.91         2.98 o                         
   3  -6  -2         27.67         32.87         1.01 o                         
   4  -6  -2        219.25        222.49         3.85 o                         
   5  -6  -2         41.36         35.72         0.97 o                         
   6  -6  -2        715.64        707.11        12.77 o                         
   7  -6  -2        271.54        248.78         7.48 o                         
   8  -6  -2        179.64        180.14         5.59 o                         
   9  -6  -2         11.39         13.12         1.29 o                         
 -10  -5  -2          5.01          6.56         0.92 o                         
  -9  -5  -2          9.18          9.56         1.64 o                         
  -8  -5  -2        169.29        177.56         2.94 o                         
  -7  -5  -2         49.87         49.31         1.04 o                         
  -6  -5  -2        212.76        205.18         4.42 o                         
  -5  -5  -2        499.00        516.86         8.33 o                         
  -4  -5  -2        244.54        251.77         3.69 o                         
  -3  -5  -2         82.19         81.82         1.37 o                         
  -2  -5  -2       2198.81       2259.47        36.73 o                         
  -1  -5  -2        382.74        395.89         7.66 o                         
   0  -5  -2        185.27        188.24         3.19 o                         
   1  -5  -2        306.79        319.52         5.28 o                         
   2  -5  -2         75.88         76.34         1.42 o                         
   3  -5  -2        118.47        115.91         2.07 o                         
   4  -5  -2        142.24        142.37         2.51 o                         
   5  -5  -2        209.95        211.99         3.22 o                         
   6  -5  -2         78.45         73.18         1.51 o                         
   7  -5  -2        199.22        210.90         4.90 o                         
   8  -5  -2         57.11         52.41         2.29 o                         
   9  -5  -2         15.65         16.18         1.35 o                         
 -10  -4  -2         19.74         20.39         1.03 o                         
  -9  -4  -2         76.86         79.05         2.36 o                         
  -8  -4  -2         14.76         13.79         0.79 o                         
  -7  -4  -2        140.21        134.12         2.32 o                         
  -6  -4  -2        161.43        167.86         2.50 o                         
  -5  -4  -2        171.97        163.19         2.43 o                         
  -4  -4  -2       1069.74       1108.30        17.47 o                         
  -3  -4  -2        814.62        800.02        10.64 o                         
  -2  -4  -2       1108.07       1099.87        16.20 o                         
  -1  -4  -2        572.95        555.76         8.30 o                         
   0  -4  -2       1145.32       1161.06        18.58 o                         
   1  -4  -2       2455.49       2617.41        42.12 o                         
   2  -4  -2        291.55        301.81         4.88 o                         
   3  -4  -2        489.09        481.68         8.01 o                         
   4  -4  -2        458.96        478.41         7.09 o                         
   5  -4  -2          8.79          8.24         0.38 o                         
   6  -4  -2        117.20        117.80         1.94 o                         
   7  -4  -2        242.68        242.99         4.60 o                         
   8  -4  -2        317.18        312.37         7.43 o                         
   9  -4  -2         42.40         42.23         2.49 o                         
  10  -4  -2         11.67         12.58         1.77 o                         
  -9  -3  -2        109.71        117.09         2.52 o                         
  -8  -3  -2          8.84         13.08         0.71 o                         
  -7  -3  -2         33.32         35.92         1.01 o                         
  -6  -3  -2        149.23        156.30         2.29 o                         
  -5  -3  -2        113.93        118.18         1.93 o                         
  -4  -3  -2         51.35         56.30         0.88 o                         
  -3  -3  -2        593.30        607.85         8.82 o                         
  -2  -3  -2       1330.80       1319.47        17.11 o                         
  -1  -3  -2        278.12        258.61         3.44 o                         
   0  -3  -2        390.47        399.54         6.48 o                         
   1  -3  -2       1083.88        957.34        22.34 o                         
   2  -3  -2        482.86        490.35         8.00 o                         
   3  -3  -2        491.10        456.86         6.70 o                         
   4  -3  -2        727.80        779.31        11.26 o                         
   5  -3  -2         29.73         23.04         0.57 o                         
   6  -3  -2        290.33        300.62         4.51 o                         
   7  -3  -2        112.07        109.00         1.84 o                         
   8  -3  -2        274.46        256.08         4.89 o                         
   9  -3  -2        100.35        103.01         2.75 o                         
  10  -3  -2         28.62         26.15         2.29 o                         
  -9  -2  -2        132.98        127.75         5.11 o                         
  -8  -2  -2        530.28        530.82        14.32 o                         
  -7  -2  -2        477.72        477.35         8.67 o                         
  -6  -2  -2        491.40        495.47         8.98 o                         
  -5  -2  -2        834.92        880.93        15.91 o                         
  -4  -2  -2        939.66        943.00        14.74 o                         
  -3  -2  -2        883.14        846.14        12.57 o                         
  -2  -2  -2       1344.45       1324.32        36.23 o                         
  -1  -2  -2       3947.84       3903.52        48.78 o                         
   1  -2  -2       1330.54       1361.42        19.94 o                         
   2  -2  -2        823.16        837.82        11.16 o                         
   3  -2  -2        450.07        433.35         8.62 o                         
   4  -2  -2         11.38         10.40         0.49 o                         
   5  -2  -2        331.88        324.51         4.79 o                         
   6  -2  -2         18.73         16.88         0.55 o                         
   7  -2  -2        344.58        345.97         5.22 o                         
   8  -2  -2         11.04          9.29         0.81 o                         
   9  -2  -2          9.61         10.01         1.97 o                         
  10  -2  -2         10.59         12.58         1.57 o                         
  -9  -1  -2         81.49         76.49         3.34 o                         
  -8  -1  -2         56.97         60.47         2.15 o                         
  -7  -1  -2        436.49        415.56        11.74 o                         
  -6  -1  -2        800.56        821.53        23.14 o                         
  -5  -1  -2        872.70        911.83        24.81 o                         
  -4  -1  -2         85.23         83.31         2.07 o                         
  -3  -1  -2       2822.85       2720.50        70.87 o                         
  -2  -1  -2        142.66        129.57         2.96 o                         
  -1  -1  -2       1747.57       1462.31        98.21 o                         
   1  -1  -2       1851.29       1749.27        53.79 o                         
   2  -1  -2        330.71        332.02         4.46 o                         
   3  -1  -2        273.18        259.60         3.82 o                         
   4  -1  -2       1583.56       1493.82        21.79 o                         
   5  -1  -2        712.69        706.68        11.17 o                         
   6  -1  -2         44.38         43.28         0.93 o                         
   7  -1  -2        210.83        210.10         3.44 o                         
   8  -1  -2        275.15        253.74         4.50 o                         
   9  -1  -2         38.42         32.25         2.95 o                         
  10  -1  -2          1.60          0.82         0.78 o                         
  11  -1  -2         42.39         42.98         2.24 o                         
  -8   0  -2         40.91         44.11         2.16 o                         
  -7   0  -2        405.19        426.77        15.60 o                         
  -6   0  -2        812.99        804.12        29.36 o                         
  -5   0  -2        308.38        345.49        12.78 o                         
  -4   0  -2        262.61        269.36         7.50 o                         
  -3   0  -2        623.16        654.71        12.60 o                         
  -2   0  -2        533.83        501.37        11.38 o                         
   1   0  -2       1962.66       1776.11        30.76 o                         
   2   0  -2         91.61         82.61         1.79 o                         
   3   0  -2       1026.25       1046.20        14.55 o                         
   4   0  -2        549.02        538.17         7.94 o                         
   5   0  -2        377.70        417.30         6.50 o                         
   6   0  -2         10.86         10.32         0.64 o                         
   7   0  -2        138.63        135.84         2.32 o                         
   8   0  -2         42.63         39.48         1.40 o                         
   9   0  -2         86.60         84.72         1.98 o                         
  10   0  -2         54.93         51.11         1.82 o                         
  11   0  -2         35.23         39.91         1.64 o                         
  -8   1  -2        308.13        324.52        11.73 o                         
  -7   1  -2        157.16        150.22         4.32 o                         
  -6   1  -2         15.03         14.04         0.77 o                         
  -5   1  -2        206.93        204.81         5.68 o                         
  -4   1  -2        119.77        117.87         2.39 o                         
  -3   1  -2       1522.61       1500.78        34.54 o                         
  -2   1  -2        816.31        843.05        34.35 o                         
   0   1  -2        158.34        156.15         3.92 o                         
   2   1  -2       2307.29       2223.00        38.11 o                         
   3   1  -2       1545.35       1520.21        21.36 o                         
   4   1  -2       1072.24       1137.95        16.30 o                         
   5   1  -2         84.55         89.27         1.46 o                         
   6   1  -2        146.86        149.05         2.32 o                         
   7   1  -2        247.17        257.65         4.21 o                         
   8   1  -2         84.64         81.85         1.60 o                         
   9   1  -2         49.84         46.78         1.18 o                         
  10   1  -2          9.16         10.26         0.94 o                         
  11   1  -2          9.51          9.96         1.01 o                         
  -7   2  -2        300.12        302.47         8.35 o                         
  -6   2  -2         81.36         86.13         2.55 o                         
  -5   2  -2         40.58         43.20         1.42 o                         
  -4   2  -2        935.17        958.78        21.74 o                         
  -3   2  -2       3350.85       3561.66        80.92 o                         
  -2   2  -2        152.16        148.79         4.43 o                         
  -1   2  -2        326.04        320.17         7.25 o                         
   0   2  -2       2498.71       2382.85        51.42 o                         
   1   2  -2       1157.61       1141.42        16.57 o                         
   2   2  -2         56.20         63.51         1.91 o                         
   3   2  -2       1458.29       1477.84        54.13 o                         
   4   2  -2       2215.80       2176.73        36.73 o                         
   5   2  -2        177.93        171.49         2.65 o                         
   6   2  -2         13.27         10.61         0.45 o                         
   7   2  -2         36.09         38.89         0.95 o                         
   8   2  -2         30.25         32.45         0.97 o                         
   9   2  -2         90.44         85.49         1.69 o                         
  10   2  -2          6.23          4.68         0.69 o                         
  11   2  -2         20.29         18.28         1.23 o                         
  -7   3  -2        536.12        549.14        14.99 o                         
  -6   3  -2         65.24         60.58         1.86 o                         
  -5   3  -2         45.64         42.82         1.39 o                         
  -4   3  -2        536.20        598.37        13.65 o                         
  -3   3  -2         42.42         46.47         1.20 o                         
  -2   3  -2         69.65         71.93         1.75 o                         
  -1   3  -2        141.61        147.04         2.93 o                         
   0   3  -2        309.63        303.95         6.76 o                         
   1   3  -2         71.32         68.90         1.17 o                         
   2   3  -2        125.00        112.95         2.21 o                         
   3   3  -2        381.37        381.05         6.25 o                         
   4   3  -2        611.25        626.56        10.13 o                         
   5   3  -2        101.74         97.95         1.76 o                         
   6   3  -2         15.41         14.54         0.58 o                         
   7   3  -2        276.06        268.50         4.36 o                         
   8   3  -2        163.95        161.96         2.75 o                         
   9   3  -2         20.85         16.53         0.85 o                         
  10   3  -2         20.68         19.72         0.94 o                         
  -6   4  -2        199.69        184.97         8.06 o                         
  -5   4  -2        943.92        935.27        38.74 o                         
  -4   4  -2         21.74         19.36         3.05 o                         
  -3   4  -2         32.16         38.05         1.04 o                         
  -2   4  -2         74.34         82.55         2.02 o                         
  -1   4  -2        119.65        127.26         3.61 o                         
   0   4  -2        233.17        233.71         7.07 o                         
   1   4  -2       3065.94       3136.60        88.50 o                         
   2   4  -2         38.48         42.90         0.82 o                         
   3   4  -2        591.90        606.05        11.10 o                         
   4   4  -2       1031.23       1085.48        19.07 o                         
   5   4  -2         41.82         40.23         1.00 o                         
   6   4  -2         85.23         81.69         2.16 o                         
   7   4  -2         23.59         19.71         0.72 o                         
   8   4  -2        153.20        148.02         3.18 o                         
   9   4  -2         24.47         25.79         1.08 o                         
  10   4  -2         37.66         38.75         1.56 o                         
  -5   5  -2        148.85        142.23         6.10 o                         
  -4   5  -2        172.33        168.14         4.78 o                         
  -3   5  -2        120.50        135.24         3.96 o                         
  -2   5  -2        177.86        180.16         5.09 o                         
  -1   5  -2        736.48        763.67        27.99 o                         
   0   5  -2         95.73         87.40         2.60 o                         
   1   5  -2        182.48        179.63         5.09 o                         
   2   5  -2         18.77         20.26         0.64 o                         
   3   5  -2         38.17         37.32         0.83 o                         
   4   5  -2         48.68         52.80         1.12 o                         
   5   5  -2         64.58         63.56         1.41 o                         
   6   5  -2        360.75        365.60         6.66 o                         
   7   5  -2         65.51         60.18         1.83 o                         
   8   5  -2         16.17         15.14         0.97 o                         
   9   5  -2         20.32         20.38         1.18 o                         
  10   5  -2          3.55          4.85         0.93 o                         
  -4   6  -2          1.62          2.11         0.45 o                         
  -3   6  -2        204.83        205.33         5.78 o                         
  -2   6  -2        484.87        478.36        13.12 o                         
  -1   6  -2         44.75         47.98         2.16 o                         
   0   6  -2        302.83        319.91         8.93 o                         
   1   6  -2        385.12        404.53        11.42 o                         
   2   6  -2        666.25        662.43        13.74 o                         
   3   6  -2         80.41         77.56         1.83 o                         
   4   6  -2        166.12        170.89         3.06 o                         
   5   6  -2         92.81         97.27         1.89 o                         
   6   6  -2         27.10         30.58         1.22 o                         
   7   6  -2         95.73         93.94         2.48 o                         
   8   6  -2         71.28         67.57         2.06 o                         
   9   6  -2         67.00         68.01         4.08 o                         
  -3   7  -2        366.68        369.43        10.22 o                         
  -2   7  -2        307.98        310.98        18.91 o                         
  -1   7  -2        109.48        108.15         4.26 o                         
   0   7  -2        251.03        250.13         7.06 o                         
   1   7  -2        262.59        268.50         7.50 o                         
   2   7  -2        710.48        701.29        19.46 o                         
   3   7  -2        174.76        177.38         3.84 o                         
   4   7  -2        109.48        108.05         3.51 o                         
   5   7  -2         67.21         75.61         1.85 o                         
   6   7  -2         17.41         15.31         1.21 o                         
   7   7  -2         38.53         41.91         2.13 o                         
   8   7  -2         73.54         85.24         2.49 o                         
   9   7  -2         55.31         56.28         1.94 o                         
  -2   8  -2        140.16        136.40         5.31 o                         
  -1   8  -2         30.61         35.92         1.90 o                         
   0   8  -2        600.34        604.80        16.60 o                         
   1   8  -2         13.25         10.04         0.87 o                         
   2   8  -2         43.54         40.64         1.70 o                         
   3   8  -2        124.73        124.74         2.98 o                         
   4   8  -2        159.35        168.90         3.68 o                         
   5   8  -2         20.82         22.33         1.40 o                         
   6   8  -2         24.57         24.99         1.57 o                         
   7   8  -2         19.67         18.28         1.42 o                         
   8   8  -2         24.49         28.25         2.29 o                         
   0   9  -2         64.27         68.76         3.02 o                         
   1   9  -2         64.69         61.22         2.95 o                         
   2   9  -2         38.77         34.87         2.10 o                         
   3   9  -2         39.79         39.98         2.29 o                         
   4   9  -2        214.38        207.98         8.13 o                         
   5   9  -2         19.16         18.81         1.70 o                         
   6   9  -2          0.87          0.66         1.18 o                         
   7   9  -2         33.19         34.15         2.49 o                         
   2  10  -2         26.65         27.79         1.97 o                         
   3  10  -2          0.18         -0.79         0.98 o                         
   4  10  -2         18.36         17.63         1.70 o                         
   5  10  -2         48.20         54.53         3.08 o                         
  -4 -11  -1         18.78         19.05         1.21 o                         
  -3 -11  -1          1.84          1.24         0.70 o                         
  -2 -11  -1          1.53          1.10         0.81 o                         
  -1 -11  -1        102.25        102.53         2.85 o                         
   0 -11  -1          7.60         10.68         0.99 o                         
   1 -11  -1          7.51          8.71         1.23 o                         
   2 -11  -1          6.25          3.52         1.28 o                         
   3 -11  -1         11.30         14.35         1.38 o                         
  -6 -10  -1         41.44         43.43         2.35 o                         
  -5 -10  -1         39.70         42.75         1.69 o                         
  -4 -10  -1         73.93         79.11         1.92 o                         
  -3 -10  -1         48.44         50.83         1.44 o                         
  -2 -10  -1         66.88         59.19         1.59 o                         
  -1 -10  -1         14.17         11.87         0.80 o                         
   0 -10  -1         25.97         25.81         1.50 o                         
   1 -10  -1         25.62         23.29         1.20 o                         
   2 -10  -1         69.91         57.80         2.36 o                         
   3 -10  -1        115.03        115.33         3.91 o                         
   4 -10  -1         12.79         10.91         1.21 o                         
   5 -10  -1         16.99         22.33         2.20 o                         
  -7  -9  -1         27.35         29.98         1.74 o                         
  -6  -9  -1         72.19         73.19         2.18 o                         
  -5  -9  -1         56.36         50.96         1.40 o                         
  -4  -9  -1        344.56        343.05         6.42 o                         
  -3  -9  -1        392.34        380.37         7.04 o                         
  -2  -9  -1          2.95          1.42         0.71 o                         
  -1  -9  -1        153.90        151.48         3.77 o                         
   0  -9  -1        202.90        209.64         4.06 o                         
   1  -9  -1         87.99         89.30         1.97 o                         
   2  -9  -1         90.77         83.85         2.34 o                         
   3  -9  -1         12.94         13.42         0.94 o                         
   4  -9  -1        150.26        149.11         4.74 o                         
   5  -9  -1         42.00         47.16         2.14 o                         
   6  -9  -1          7.80          6.26         1.09 o                         
  -8  -8  -1          3.03          3.41         0.92 o                         
  -7  -8  -1          3.58          4.74         0.83 o                         
  -6  -8  -1         55.75         49.98         1.56 o                         
  -5  -8  -1         58.67         55.56         1.45 o                         
  -4  -8  -1         27.84         28.46         1.33 o                         
  -3  -8  -1        529.41        512.54         9.35 o                         
  -2  -8  -1         80.92         73.59         1.68 o                         
  -1  -8  -1        134.90        128.52         2.19 o                         
   0  -8  -1         83.17         78.81         1.66 o                         
   1  -8  -1        157.01        154.03         2.78 o                         
   2  -8  -1        347.23        343.93         8.36 o                         
   3  -8  -1          5.42          4.35         0.59 o                         
   4  -8  -1         55.49         46.32         1.82 o                         
   5  -8  -1          0.89          1.26         0.87 o                         
   6  -8  -1          3.59          4.33         0.93 o                         
   7  -8  -1         22.54         26.00         2.52 o                         
  -9  -7  -1         47.54         51.70         4.46 o                         
  -8  -7  -1         97.94         91.66         3.49 o                         
  -7  -7  -1          1.88          3.54         0.67 o                         
  -6  -7  -1        305.82        295.33         6.51 o                         
  -5  -7  -1        196.44        182.67         3.48 o                         
  -4  -7  -1        339.05        343.19         6.24 o                         
  -3  -7  -1         50.50         48.32         1.64 o                         
  -2  -7  -1        156.17        163.54         2.87 o                         
  -1  -7  -1        301.59        290.67         5.38 o                         
   0  -7  -1         12.09          9.60         0.50 o                         
   1  -7  -1         83.29         91.14         2.07 o                         
   2  -7  -1        489.01        496.37         8.23 o                         
   3  -7  -1         73.81         68.21         2.01 o                         
   4  -7  -1        521.08        497.57         8.35 o                         
   5  -7  -1         52.27         49.11         1.60 o                         
   6  -7  -1          5.76          7.73         1.01 o                         
   7  -7  -1         16.83         15.91         1.31 o                         
   8  -7  -1         38.12         42.13         2.04 o                         
 -10  -6  -1         21.58         25.78         1.46 o                         
  -9  -6  -1         26.80         26.38         1.90 o                         
  -8  -6  -1        134.10        140.68         4.41 o                         
  -7  -6  -1         37.93         35.63         1.27 o                         
  -6  -6  -1        266.52        269.10         4.85 o                         
  -5  -6  -1        257.45        259.23         4.73 o                         
  -4  -6  -1        172.58        158.90         2.98 o                         
  -3  -6  -1         44.24         40.84         1.17 o                         
  -2  -6  -1        156.44        165.60         3.29 o                         
  -1  -6  -1       1199.74       1164.06        22.49 o                         
   0  -6  -1       2530.61       2762.96        43.79 o                         
   1  -6  -1        549.74        592.55         9.61 o                         
   2  -6  -1        197.72        196.37         3.39 o                         
   3  -6  -1        363.29        351.51         5.87 o                         
   4  -6  -1         18.92         18.47         0.68 o                         
   5  -6  -1        538.84        546.31         9.14 o                         
   6  -6  -1         72.67         70.53         2.55 o                         
   7  -6  -1          2.44          1.45         0.85 o                         
   8  -6  -1         56.77         51.54         2.23 o                         
   9  -6  -1         36.42         42.27         2.09 o                         
 -10  -5  -1         88.08         90.87         3.83 o                         
  -9  -5  -1         11.64         12.98         1.08 o                         
  -8  -5  -1         56.34         57.28         2.18 o                         
  -7  -5  -1        281.97        253.09         4.58 o                         
  -6  -5  -1         61.42         49.30         2.15 o                         
  -5  -5  -1        208.40        214.43         3.84 o                         
  -4  -5  -1        122.65        132.75         2.48 o                         
  -3  -5  -1         48.76         48.40         1.93 o                         
  -2  -5  -1        129.57        127.18         4.43 o                         
  -1  -5  -1        345.99        346.33         5.55 o                         
   0  -5  -1        258.18        279.26         4.64 o                         
   1  -5  -1       2717.51       2962.33        60.50 o                         
   2  -5  -1        297.36        309.81         5.12 o                         
   3  -5  -1        197.23        235.84         3.96 o                         
   4  -5  -1        167.95        180.84         2.77 o                         
   5  -5  -1         23.18         25.11         0.92 o                         
   6  -5  -1         44.95         43.29         1.13 o                         
   7  -5  -1        319.85        294.53         8.77 o                         
   8  -5  -1         93.37         94.47         3.25 o                         
   9  -5  -1          8.18          7.97         1.09 o                         
 -10  -4  -1          4.46          6.01         0.82 o                         
  -9  -4  -1         13.16         13.23         1.77 o                         
  -8  -4  -1        307.75        297.33         5.28 o                         
  -7  -4  -1          4.13          4.41         0.42 o                         
  -6  -4  -1         90.02         84.73         2.02 o                         
  -5  -4  -1        481.77        478.57         7.52 o                         
  -4  -4  -1        194.55        194.52         2.90 o                         
  -3  -4  -1        106.90        104.05         1.84 o                         
  -2  -4  -1        485.16        494.53        15.29 o                         
  -1  -4  -1       1204.40       1218.58        19.12 o                         
   0  -4  -1       1928.40       2040.31        32.20 o                         
   1  -4  -1        175.28        185.14         3.13 o                         
   2  -4  -1        306.44        327.78         5.30 o                         
   3  -4  -1        412.96        425.83         6.21 o                         
   4  -4  -1         21.98         22.05         0.54 o                         
   5  -4  -1        536.36        573.68         8.38 o                         
   6  -4  -1        391.44        391.90         5.81 o                         
   7  -4  -1         13.71          8.75         0.60 o                         
   8  -4  -1        102.43        104.99         3.55 o                         
   9  -4  -1         25.40         25.64         1.55 o                         
  10  -4  -1         13.78         15.24         1.54 o                         
 -10  -3  -1          9.79         10.86         0.80 o                         
  -9  -3  -1          1.35          1.36         1.08 o                         
  -8  -3  -1        572.06        587.68        16.05 o                         
  -7  -3  -1        149.63        162.02         5.78 o                         
  -6  -3  -1        179.62        181.74         2.93 o                         
  -5  -3  -1        295.42        284.33         4.49 o                         
  -4  -3  -1       1721.07       1744.44        33.24 o                         
  -3  -3  -1        241.89        260.23         3.84 o                         
  -2  -3  -1        547.83        519.35         8.51 o                         
  -1  -3  -1       2356.00       2313.51        62.93 o                         
   0  -3  -1        659.61        660.86        28.38 o                         
   1  -3  -1       2022.30       1918.77        48.44 o                         
   2  -3  -1        201.55        205.08         3.01 o                         
   3  -3  -1         99.94         93.53         1.85 o                         
   4  -3  -1        385.92        394.77         5.82 o                         
   5  -3  -1        116.63        106.85         1.70 o                         
   6  -3  -1         36.78         31.76         0.71 o                         
   7  -3  -1        157.55        155.31         2.78 o                         
   8  -3  -1        385.08        367.99         8.36 o                         
   9  -3  -1         29.28         25.22         1.61 o                         
  10  -3  -1         10.16         12.45         1.64 o                         
 -10  -2  -1         13.07         13.70         1.44 o                         
  -9  -2  -1         34.65         35.23         1.31 o                         
  -8  -2  -1         44.78         45.22         1.33 o                         
  -7  -2  -1         54.69         60.52         1.91 o                         
  -6  -2  -1        165.68        157.14         2.82 o                         
  -5  -2  -1          5.22          9.53         0.66 o                         
  -4  -2  -1        119.94        124.85         2.02 o                         
  -3  -2  -1       1287.02       1268.21        26.99 o                         
  -2  -2  -1       3261.14       3226.62        56.28 o                         
  -1  -2  -1        757.40        691.91        15.32 o                         
   0  -2  -1       3286.39       3181.74        98.15 o                         
   1  -2  -1       2091.77       2005.67        29.88 o                         
   2  -2  -1        834.25        804.94        10.65 o                         
   3  -2  -1        806.60        806.69        11.62 o                         
   4  -2  -1        836.88        890.37        12.80 o                         
   5  -2  -1        582.95        624.79         9.13 o                         
   6  -2  -1         60.58         59.16         1.06 o                         
   7  -2  -1        106.75        104.52         1.76 o                         
   8  -2  -1        341.70        333.97         7.01 o                         
   9  -2  -1         50.29         47.32         2.72 o                         
  10  -2  -1         21.82          6.82         2.29 o                         
  -9  -1  -1         26.85         27.40         1.97 o                         
  -8  -1  -1         16.52         14.80         1.16 o                         
  -7  -1  -1        224.06        239.51         5.29 o                         
  -6  -1  -1        268.25        257.05         5.64 o                         
  -5  -1  -1        389.51        415.13         8.87 o                         
  -4  -1  -1        758.65        756.13        12.17 o                         
  -3  -1  -1       1352.30       1324.54        22.71 o                         
  -2  -1  -1       1913.88       1921.06        42.80 o                         
   1  -1  -1        620.97        583.74        19.95 o                         
   2  -1  -1       3355.33       3328.79        44.12 o                         
   3  -1  -1        551.62        540.41         7.21 o                         
   4  -1  -1        162.41        168.88         2.56 o                         
   5  -1  -1         34.95         37.39         0.92 o                         
   6  -1  -1        828.35        822.17        12.58 o                         
   7  -1  -1        258.19        263.58         4.26 o                         
   8  -1  -1         27.84         26.50         1.04 o                         
   9  -1  -1         80.21         86.66         2.78 o                         
  10  -1  -1          7.89          7.08         1.19 o                         
  11  -1  -1         18.30         20.14         1.54 o                         
  -9   0  -1        108.65        111.95         4.65 o                         
  -8   0  -1        143.36        138.06         4.16 o                         
  -7   0  -1        107.58        115.86         3.55 o                         
  -6   0  -1        299.07        306.07         6.65 o                         
  -5   0  -1        862.43        944.27        19.93 o                         
  -4   0  -1        416.88        425.64         9.33 o                         
  -3   0  -1        407.86        372.91         6.96 o                         
  -2   0  -1        682.19        636.48        30.99 o                         
   2   0  -1         39.10         33.67         0.57 o                         
   3   0  -1       1794.20       1814.39        27.94 o                         
   4   0  -1        916.28        908.02        13.69 o                         
   5   0  -1        282.49        296.42         4.37 o                         
   6   0  -1        736.92        732.14        11.33 o                         
   7   0  -1        144.36        147.84         2.47 o                         
   8   0  -1        486.08        468.66         7.52 o                         
   9   0  -1         30.89         30.53         1.51 o                         
  10   0  -1         43.36         43.28         2.55 o                         
  11   0  -1         27.46         27.51         2.88 o                         
  -9   1  -1         15.73         18.09         1.38 o                         
  -8   1  -1        387.84        370.51        10.29 o                         
  -7   1  -1         61.87         59.60         2.10 o                         
  -6   1  -1         13.45         11.32         0.85 o                         
  -5   1  -1        194.55        207.52         7.87 o                         
  -4   1  -1       1332.16       1397.32        36.90 o                         
  -3   1  -1       5932.26       5674.20       126.03 o                         
  -2   1  -1       1835.33       1687.23        43.07 o                         
  -1   1  -1       1775.65       1602.92        68.30 o                         
   2   1  -1       1419.47       1369.03        18.30 o                         
   3   1  -1       2096.00       2075.01        29.29 o                         
   4   1  -1         18.09         19.62         0.78 o                         
   5   1  -1        334.22        354.20         5.21 o                         
   6   1  -1       1097.52       1097.25        15.83 o                         
   7   1  -1        236.79        264.26         4.02 o                         
   8   1  -1        472.41        421.21         6.77 o                         
   9   1  -1        101.27         93.82         2.59 o                         
  10   1  -1        107.88         99.63         2.78 o                         
  11   1  -1          0.18         -0.12         1.01 o                         
  -8   2  -1         90.13         93.40         3.80 o                         
  -7   2  -1         34.43         35.33         1.77 o                         
  -6   2  -1         50.94         46.14         2.10 o                         
  -5   2  -1        381.97        388.49        14.42 o                         
  -4   2  -1        125.50        135.70         3.89 o                         
  -3   2  -1        520.86        539.59        10.82 o                         
  -2   2  -1        993.87       1013.19        19.66 o                         
  -1   2  -1       4235.66       4128.86        89.56 o                         
   0   2  -1       1733.84       1667.98        36.67 o                         
   1   2  -1       2637.94       2588.21        42.07 o                         
   2   2  -1        463.77        450.54         7.33 o                         
   3   2  -1        150.89        160.28         2.49 o                         
   4   2  -1       2245.41       2259.59        51.96 o                         
   5   2  -1        708.92        706.47        10.42 o                         
   6   2  -1         20.31         18.53         0.57 o                         
   7   2  -1         12.26         12.22         0.72 o                         
   8   2  -1        420.94        407.83         6.60 o                         
   9   2  -1        138.28        130.95         2.37 o                         
  10   2  -1         19.89         23.07         1.24 o                         
  11   2  -1          1.11          0.64         0.84 o                         
  -7   3  -1         37.43         41.95         1.54 o                         
  -6   3  -1         74.92         72.11         2.59 o                         
  -5   3  -1         58.60         60.45         2.62 o                         
  -4   3  -1        577.60        586.76        13.72 o                         
  -3   3  -1         37.28         38.18         1.07 o                         
  -2   3  -1        276.96        279.16         6.22 o                         
  -1   3  -1        605.75        561.92        12.61 o                         
   0   3  -1       1100.03       1028.53        20.37 o                         
   1   3  -1        312.14        317.68         6.02 o                         
   2   3  -1       2497.81       2543.25        81.71 o                         
   3   3  -1       1668.89       1866.44        29.92 o                         
   4   3  -1       1078.27       1080.89        26.85 o                         
   5   3  -1         27.79         28.53         0.67 o                         
   6   3  -1         91.59         86.03         1.45 o                         
   7   3  -1        163.83        148.75         2.55 o                         
   8   3  -1         21.31         20.95         0.76 o                         
   9   3  -1         12.19         13.89         0.68 o                         
  10   3  -1         12.49          9.90         0.94 o                         
  -7   4  -1        724.12        719.10        25.37 o                         
  -6   4  -1        111.14        118.92         3.38 o                         
  -5   4  -1          2.11          3.85         0.49 o                         
  -4   4  -1        171.74        184.81         5.34 o                         
  -3   4  -1         67.38         64.73         1.98 o                         
  -2   4  -1         12.59         13.02         0.69 o                         
  -1   4  -1        502.01        505.05        13.98 o                         
   0   4  -1        123.61        114.59         2.82 o                         
   1   4  -1        836.52        805.41        17.78 o                         
   2   4  -1        532.52        544.79        10.03 o                         
   3   4  -1        253.06        254.13         4.90 o                         
   4   4  -1        225.05        219.23         3.75 o                         
   5   4  -1         92.48         98.65         1.97 o                         
   6   4  -1         29.49         25.24         0.82 o                         
   7   4  -1        316.63        303.52         5.09 o                         
   8   4  -1         61.61         62.56         1.37 o                         
   9   4  -1         11.31         12.16         0.96 o                         
  10   4  -1         12.92         11.04         0.85 o                         
  -6   5  -1        166.41        170.83         4.81 o                         
  -5   5  -1        354.31        347.53         9.56 o                         
  -4   5  -1         71.44         72.02         2.25 o                         
  -3   5  -1         19.78         15.53         1.05 o                         
  -2   5  -1        604.31        632.58        22.68 o                         
  -1   5  -1         53.63         50.16         1.68 o                         
   0   5  -1         39.67         45.29         1.56 o                         
   1   5  -1        252.18        259.50         5.46 o                         
   2   5  -1        537.34        566.22        11.52 o                         
   3   5  -1         14.97         12.49         0.48 o                         
   4   5  -1        214.69        214.69         3.80 o                         
   5   5  -1        202.03        217.33         4.05 o                         
   6   5  -1         99.98         96.15         2.39 o                         
   7   5  -1        135.00        139.01         2.81 o                         
   8   5  -1        104.28         99.42         2.64 o                         
   9   5  -1         16.43         18.64         1.12 o                         
  10   5  -1         12.90         13.78         1.07 o                         
  -5   6  -1        155.69        156.92         4.43 o                         
  -4   6  -1        166.15        156.99         4.46 o                         
  -3   6  -1        279.74        291.81        10.82 o                         
  -2   6  -1        117.37        114.90         4.39 o                         
  -1   6  -1        552.22        554.51        15.61 o                         
   0   6  -1         59.52         56.57         1.93 o                         
   1   6  -1        146.88        140.22         3.01 o                         
   2   6  -1         87.07         89.62         2.04 o                         
   3   6  -1        239.93        218.13         6.37 o                         
   4   6  -1         12.85         15.52         0.68 o                         
   5   6  -1         10.31          7.09         0.67 o                         
   6   6  -1        173.44        165.27         3.35 o                         
   7   6  -1         91.30         85.29         2.43 o                         
   8   6  -1         77.85         77.98         2.26 o                         
   9   6  -1         23.96         25.51         1.28 o                         
  -4   7  -1        428.67        451.94        15.86 o                         
  -3   7  -1        616.38        629.70        22.48 o                         
  -2   7  -1          8.22         10.71         0.77 o                         
  -1   7  -1        185.16        188.11         5.34 o                         
   0   7  -1          9.83          8.17         0.71 o                         
   1   7  -1        210.94        220.97         6.45 o                         
   2   7  -1        595.14        622.95        12.84 o                         
   3   7  -1        342.58        344.51         7.14 o                         
   4   7  -1        280.44        290.35         8.49 o                         
   5   7  -1        314.23        311.64         5.43 o                         
   6   7  -1          8.15          8.02         1.02 o                         
   7   7  -1         24.09         26.27         1.56 o                         
   8   7  -1         14.17         15.95         1.06 o                         
   9   7  -1         35.35         36.97         2.46 o                         
  -3   8  -1        996.26        995.97        34.74 o                         
  -2   8  -1         87.77         81.61         2.58 o                         
  -1   8  -1         97.76        100.93         5.15 o                         
   0   8  -1         71.20         73.34         2.48 o                         
   1   8  -1         70.81         66.99         2.27 o                         
   2   8  -1        299.05        300.72         6.72 o                         
   3   8  -1        571.84        576.58        13.27 o                         
   4   8  -1         46.10         49.23         2.01 o                         
   5   8  -1         40.72         35.42         2.33 o                         
   6   8  -1         21.15         22.34         1.47 o                         
   7   8  -1         18.76         18.04         1.57 o                         
   8   8  -1          4.98          2.02         1.38 o                         
  -1   9  -1         91.59         94.78         3.80 o                         
   0   9  -1        199.94        201.16         7.73 o                         
   1   9  -1        166.81        159.74         6.29 o                         
   2   9  -1        161.48        164.65         4.90 o                         
   3   9  -1         23.79         24.17         0.86 o                         
   4   9  -1         48.18         47.73         2.01 o                         
   5   9  -1          5.30          6.16         0.98 o                         
   6   9  -1          6.22          4.19         1.25 o                         
   7   9  -1         14.94         12.72         1.64 o                         
   0  10  -1          9.20         10.82         1.31 o                         
   1  10  -1          5.43          7.34         1.18 o                         
   2  10  -1         39.74         39.85         2.29 o                         
   3  10  -1          4.66          4.39         1.11 o                         
   4  10  -1          6.77          5.90         1.25 o                         
   5  10  -1          4.95          6.62         1.38 o                         
   6  10  -1          7.71         10.88         1.57 o                         
   2  11  -1         31.61         37.10         2.36 o                         
   3  11  -1         16.33         18.62         1.77 o                         
  -4 -11   0         16.65         19.65         1.23 o                         
  -3 -11   0         19.99         17.72         1.54 o                         
  -2 -11   0         20.92         20.54         1.25 o                         
  -1 -11   0         28.58         28.98         1.79 o                         
   0 -11   0         20.83         19.34         1.50 o                         
   1 -11   0         41.58         47.53         2.28 o                         
   2 -11   0          9.19         12.09         1.29 o                         
   3 -11   0          7.31          8.15         2.29 o                         
  -6 -10   0         29.28         32.55         1.54 o                         
  -5 -10   0         22.64         25.94         1.10 o                         
  -4 -10   0          3.44          2.74         0.64 o                         
  -3 -10   0         42.74         45.02         1.36 o                         
  -2 -10   0          9.77          8.97         0.89 o                         
  -1 -10   0          2.49          2.20         0.78 o                         
   0 -10   0         14.21         13.81         1.26 o                         
   1 -10   0         76.65         72.61         2.85 o                         
   2 -10   0         12.06         11.66         1.26 o                         
   3 -10   0         30.01         32.16         3.70 o                         
   4 -10   0         41.97         45.31         2.15 o                         
   5 -10   0         27.26         25.24         1.65 o                         
  -7  -9   0          1.63         -0.34         0.80 o                         
  -6  -9   0         41.68         39.05         2.01 o                         
  -5  -9   0          6.07          7.44         1.18 o                         
  -4  -9   0        124.16        117.08         3.55 o                         
  -3  -9   0        173.83        176.44         4.07 o                         
  -2  -9   0         11.94         12.78         0.76 o                         
  -1  -9   0          0.53          0.17         0.54 o                         
   0  -9   0        191.74        179.45         3.53 o                         
   1  -9   0         78.73         69.38         2.05 o                         
   2  -9   0        113.79        102.99         2.71 o                         
   3  -9   0         40.50         38.80         1.85 o                         
   4  -9   0         20.33         15.08         1.26 o                         
   5  -9   0         45.54         47.04         2.12 o                         
   6  -9   0         26.44         25.43         2.20 o                         
  -8  -8   0          3.85          5.34         1.15 o                         
  -7  -8   0         58.12         56.67         4.75 o                         
  -6  -8   0         26.99         26.89         2.45 o                         
  -5  -8   0         54.38         50.76         1.61 o                         
  -4  -8   0        384.62        372.81         8.04 o                         
  -3  -8   0        333.79        323.12         7.05 o                         
  -2  -8   0        236.26        230.85         5.20 o                         
  -1  -8   0         43.11         41.26         0.88 o                         
   0  -8   0         29.38         33.67         0.80 o                         
   1  -8   0         35.77         37.09         1.00 o                         
   2  -8   0        135.95        126.20         2.56 o                         
   3  -8   0         14.18         15.74         1.24 o                         
   4  -8   0         77.38         81.06         2.92 o                         
   5  -8   0         19.47         18.78         1.32 o                         
   6  -8   0        110.62        113.56         5.77 o                         
   7  -8   0         27.11         25.59         1.67 o                         
  -9  -7   0         40.53         46.67         2.95 o                         
  -8  -7   0         43.20         46.26         2.17 o                         
  -7  -7   0        186.24        180.75         4.10 o                         
  -6  -7   0        219.03        205.63         4.68 o                         
  -5  -7   0         83.69         84.72         1.80 o                         
  -4  -7   0        383.53        366.46         6.59 o                         
  -3  -7   0        100.57        104.34         2.52 o                         
  -2  -7   0         17.17         16.87         0.77 o                         
  -1  -7   0         57.63         63.78         1.23 o                         
   0  -7   0         16.11         17.88         0.73 o                         
   1  -7   0        161.86        158.62         2.81 o                         
   2  -7   0         89.08        107.09         2.01 o                         
   3  -7   0        806.78        795.56        13.11 o                         
   4  -7   0         58.32         63.17         1.48 o                         
   5  -7   0          1.60          1.03         0.80 o                         
   6  -7   0         10.51         11.24         2.00 o                         
   7  -7   0          8.25          7.89         1.04 o                         
   8  -7   0          9.91          9.74         1.19 o                         
  -9  -6   0          0.58          1.57         1.25 o                         
  -8  -6   0         74.46         71.18         3.64 o                         
  -7  -6   0        294.22        285.32         6.22 o                         
  -6  -6   0         48.34         51.89         1.23 o                         
  -5  -6   0        278.75        275.28         4.95 o                         
  -4  -6   0         36.91         39.24         1.02 o                         
  -3  -6   0         57.87         61.42         1.44 o                         
  -2  -6   0        265.36        275.76         5.29 o                         
  -1  -6   0        309.76        334.07         5.43 o                         
   0  -6   0        909.68        930.53        17.12 o                         
   1  -6   0        437.55        431.72         7.08 o                         
   2  -6   0        233.96        250.31         4.16 o                         
   3  -6   0         38.94         40.41         1.14 o                         
   4  -6   0        269.55        281.08         4.66 o                         
   5  -6   0         82.30         90.82         2.30 o                         
   6  -6   0        228.81        224.12         6.68 o                         
   7  -6   0         12.37         13.75         1.25 o                         
   8  -6   0         61.93         56.79         3.83 o                         
   9  -6   0         83.34         86.67         3.17 o                         
 -10  -5   0          6.43          5.90         1.44 o                         
  -9  -5   0         43.01         53.22         2.95 o                         
  -8  -5   0         38.22         31.46         1.16 o                         
  -7  -5   0        297.47        293.17         5.34 o                         
  -6  -5   0         28.57         24.51         1.04 o                         
  -5  -5   0         94.65        101.28         1.98 o                         
  -4  -5   0        219.46        197.04         3.62 o                         
  -3  -5   0        159.59        137.76         3.09 o                         
  -2  -5   0        118.52        108.23         2.25 o                         
  -1  -5   0        337.51        374.32         5.95 o                         
   0  -5   0       1675.57       1717.69        36.25 o                         
   1  -5   0         96.30         96.26         1.72 o                         
   2  -5   0        732.21        776.31        12.91 o                         
   3  -5   0         71.55         67.76         1.14 o                         
   4  -5   0       1111.98       1126.64        16.02 o                         
   5  -5   0        121.82        124.89         1.98 o                         
   6  -5   0        444.78        423.46         7.65 o                         
   7  -5   0         39.28         35.64         1.75 o                         
   8  -5   0         13.64         11.55         1.12 o                         
   9  -5   0          6.00          9.66         1.13 o                         
 -10  -4   0         48.27         55.78         3.02 o                         
  -9  -4   0         69.03         70.92         3.34 o                         
  -8  -4   0        218.35        224.31         7.21 o                         
  -7  -4   0        215.71        221.31         4.05 o                         
  -6  -4   0         22.57         22.70         1.10 o                         
  -5  -4   0        916.42        894.93        15.71 o                         
  -4  -4   0        230.30        267.64         5.38 o                         
  -3  -4   0         63.71         64.36         1.34 o                         
  -2  -4   0        343.27        352.68         7.10 o                         
  -1  -4   0         90.58         92.33         1.58 o                         
   0  -4   0         51.24         58.72         1.24 o                         
   1  -4   0       2937.40       3019.03        75.23 o                         
   2  -4   0       1387.15       1458.92        21.51 o                         
   3  -4   0        532.87        514.59         7.43 o                         
   4  -4   0        469.37        485.43         6.98 o                         
   5  -4   0          0.73          1.70         0.29 o                         
   6  -4   0         47.55         39.61         0.84 o                         
   7  -4   0        108.53        109.49         2.27 o                         
   8  -4   0         35.32         29.88         1.59 o                         
   9  -4   0          4.84          6.20         1.01 o                         
  10  -4   0         46.82         57.44         4.23 o                         
 -10  -3   0         19.41         20.71         1.84 o                         
  -9  -3   0        256.80        247.70         6.03 o                         
  -8  -3   0        199.67        203.32         3.60 o                         
  -7  -3   0        381.88        364.41         5.78 o                         
  -6  -3   0         79.06         66.14         2.31 o                         
  -5  -3   0         41.65         40.45         0.82 o                         
  -4  -3   0         35.15         32.49         0.67 o                         
  -3  -3   0        402.19        395.02         5.84 o                         
  -2  -3   0       1578.34       1627.18        32.79 o                         
  -1  -3   0       2371.02       2270.17        53.85 o                         
   0  -3   0       3797.50       3937.77        64.53 o                         
   1  -3   0       2322.45       2306.68        59.89 o                         
   2  -3   0        221.62        238.30         3.22 o                         
   3  -3   0        489.42        507.06         7.29 o                         
   4  -3   0        395.63        384.55         5.66 o                         
   5  -3   0         28.86         27.62         0.84 o                         
   6  -3   0        199.15        198.00         3.00 o                         
   7  -3   0        101.41        100.39         1.90 o                         
   8  -3   0         17.19         20.32         3.21 o                         
   9  -3   0         28.77         28.05         3.61 o                         
  10  -3   0         42.62         49.03         2.82 o                         
 -10  -2   0         19.82         21.62         2.69 o                         
  -9  -2   0         35.15         33.89         2.23 o                         
  -8  -2   0        104.53         97.82         1.87 o                         
  -7  -2   0        498.90        500.54         7.87 o                         
  -6  -2   0        115.76        113.43         1.90 o                         
  -5  -2   0        180.22        172.44         3.19 o                         
  -4  -2   0        416.87        426.90         6.60 o                         
  -3  -2   0       1409.22       1412.53        27.65 o                         
  -2  -2   0        269.36        281.40         3.80 o                         
  -1  -2   0        129.73        125.45         1.90 o                         
   0  -2   0        501.75        474.11         7.69 o                         
   1  -2   0        806.95        786.45        10.82 o                         
   2  -2   0        609.90        567.29         7.45 o                         
   3  -2   0       1503.38       1517.37        19.95 o                         
   4  -2   0       1372.90       1408.13        20.28 o                         
   5  -2   0        483.29        478.05         7.01 o                         
   6  -2   0        582.74        550.00         8.09 o                         
   7  -2   0        199.67        203.06         3.12 o                         
   8  -2   0        182.98        195.24         5.32 o                         
   9  -2   0        471.37        457.97        17.76 o                         
  10  -2   0         10.54         15.35         6.49 o                         
 -10  -1   0         37.83         43.06         2.49 o                         
  -9  -1   0         50.24         46.60         2.56 o                         
  -8  -1   0        103.30        102.42         2.46 o                         
  -7  -1   0        122.65        130.65         2.43 o                         
  -6  -1   0         55.80         64.82         1.29 o                         
  -5  -1   0        990.51       1007.61        14.66 o                         
  -4  -1   0        227.24        220.03         3.26 o                         
  -3  -1   0       1788.64       1724.44        36.81 o                         
  -2  -1   0        725.70        666.63         9.89 o                         
   2  -1   0       2299.61       2202.79        28.90 o                         
   3  -1   0       1224.49       1152.11        15.39 o                         
   4  -1   0        293.90        315.73         4.61 o                         
   5  -1   0        415.37        425.38         6.22 o                         
   6  -1   0         71.23         66.14         1.14 o                         
   7  -1   0        112.32        120.32         2.08 o                         
   8  -1   0        290.16        280.62         5.77 o                         
   9  -1   0         66.87         59.06         3.15 o                         
  10  -1   0          9.37          6.16         1.21 o                         
  11  -1   0          1.09          1.73         1.07 o                         
 -10   0   0         10.95          9.90         1.31 o                         
  -9   0   0         25.00         28.58         1.90 o                         
  -8   0   0        264.66        257.88         5.68 o                         
  -7   0   0        254.26        268.42         5.91 o                         
  -6   0   0        239.51        237.58         6.13 o                         
  -5   0   0        194.92        219.48         3.50 o                         
  -4   0   0        929.32        892.68        14.41 o                         
  -3   0   0        915.49        952.48        22.41 o                         
   3   0   0        916.12        958.27        15.86 o                         
   4   0   0        931.15        918.92        13.97 o                         
   5   0   0        195.05        225.73         3.33 o                         
   6   0   0        239.50        244.88         3.87 o                         
   7   0   0        254.41        266.26         4.29 o                         
   8   0   0        264.90        254.64         4.78 o                         
   9   0   0         24.99         24.61         1.16 o                         
  10   0   0         10.90         10.74         2.49 o                         
  11   0   0         32.32         28.92         1.83 o                         
  -9   1   0         66.79         60.76         2.95 o                         
  -8   1   0        290.47        282.91         8.01 o                         
  -7   1   0        112.51        122.02         2.78 o                         
  -6   1   0         71.13         66.21         3.00 o                         
  -5   1   0        415.13        432.30        14.95 o                         
  -4   1   0        294.46        316.64         6.04 o                         
  -3   1   0       1224.51       1141.90        21.67 o                         
  -2   1   0       2298.86       2081.64        53.62 o                         
   1   1   0       3385.54       3316.77        92.12 o                         
   2   1   0        726.22        673.37         8.99 o                         
   3   1   0       1786.02       1672.04        33.62 o                         
   4   1   0        227.08        221.55         3.28 o                         
   5   1   0        991.37       1017.91        14.69 o                         
   6   1   0         56.29         66.90         1.16 o                         
   7   1   0        122.49        125.74         2.06 o                         
   8   1   0        102.99         98.83         1.73 o                         
   9   1   0         50.14         47.40         1.65 o                         
  10   1   0         37.68         37.58         1.51 o                         
  11   1   0         60.43         63.32         2.68 o                         
  -9   2   0        471.29        487.07        17.57 o                         
  -8   2   0        183.19        201.88         7.67 o                         
  -7   2   0        199.58        203.99         5.87 o                         
  -6   2   0        583.21        562.58        15.22 o                         
  -5   2   0        483.20        484.79        10.28 o                         
  -4   2   0       1371.80       1411.96        26.57 o                         
  -3   2   0       1505.28       1420.56        47.21 o                         
  -2   2   0        610.04        530.97        12.08 o                         
  -1   2   0        806.59        781.81        24.86 o                         
   0   2   0        501.76        456.77        13.08 o                         
   1   2   0        129.30        122.01         1.85 o                         
   2   2   0        269.28        278.62         4.20 o                         
   3   2   0       1409.43       1425.48        21.53 o                         
   4   2   0        417.52        422.68         6.20 o                         
   5   2   0        180.61        171.21         2.62 o                         
   6   2   0        115.31        112.91         1.82 o                         
   7   2   0        498.34        503.73         7.44 o                         
   8   2   0        104.49         98.01         2.31 o                         
   9   2   0         35.16         32.68         1.10 o                         
  10   2   0         19.91         17.94         1.12 o                         
  11   2   0          1.43          2.59         1.51 o                         
  -8   3   0         17.14         21.76         1.64 o                         
  -7   3   0        101.40        101.82         3.13 o                         
  -6   3   0        199.34        196.32         5.62 o                         
  -5   3   0         28.73         28.72         1.13 o                         
  -4   3   0        395.90        364.19        15.86 o                         
  -3   3   0        490.92        491.80        18.69 o                         
  -2   3   0        221.21        230.69         5.46 o                         
  -1   3   0       2325.89       2303.91        52.40 o                         
   0   3   0       3798.21       3907.78        87.22 o                         
   1   3   0       2375.07       2244.63        85.90 o                         
   2   3   0       1580.41       1592.91        58.10 o                         
   3   3   0        402.75        406.53         6.57 o                         
   4   3   0         35.01         32.59         0.85 o                         
   5   3   0         41.89         39.51         0.73 o                         
   6   3   0         78.91         67.22         1.20 o                         
   7   3   0        381.41        367.92         5.84 o                         
   8   3   0        199.57        191.30         3.31 o                         
   9   3   0        256.46        240.29         4.65 o                         
  10   3   0         19.45         20.96         1.17 o                         
  11   3   0          6.68          5.87         0.92 o                         
  -7   4   0        108.26        118.57         4.52 o                         
  -6   4   0         47.63         42.41         1.97 o                         
  -5   4   0          0.75          1.51         0.46 o                         
  -4   4   0        469.21        467.18        39.33 o                         
  -3   4   0        533.23        504.68        11.70 o                         
  -2   4   0       1385.21       1421.34        41.49 o                         
  -1   4   0       2940.05       2938.69        67.98 o                         
   0   4   0         51.27         57.08         1.20 o                         
   1   4   0         90.65         91.12         2.31 o                         
   2   4   0        344.23        357.30        10.46 o                         
   3   4   0         63.68         64.12         1.23 o                         
   4   4   0        230.55        257.10         4.39 o                         
   5   4   0        916.68        921.06        21.74 o                         
   6   4   0         22.52         24.69         0.81 o                         
   7   4   0        215.04        222.95         3.79 o                         
   8   4   0        218.39        226.67         3.90 o                         
   9   4   0         69.26         63.69         1.28 o                         
  10   4   0         48.35         52.23         1.57 o                         
  -7   5   0         39.19         42.54         2.10 o                         
  -6   5   0        444.89        430.05        15.60 o                         
  -5   5   0        121.65        124.41         4.85 o                         
  -4   5   0       1111.86       1057.94        69.05 o                         
  -3   5   0         71.53         67.71         2.12 o                         
  -2   5   0        731.44        763.31        21.07 o                         
  -1   5   0         96.07         95.73         2.39 o                         
   0   5   0       1675.28       1808.58        35.54 o                         
   1   5   0        337.62        364.30         6.93 o                         
   2   5   0        118.14        107.31         2.17 o                         
   3   5   0        159.57        135.39         3.70 o                         
   4   5   0        219.71        201.53         3.72 o                         
   5   5   0         94.68         99.10         2.03 o                         
   6   5   0         28.60         24.99         0.85 o                         
   7   5   0        297.49        301.47         9.22 o                         
   8   5   0         38.15         33.82         1.12 o                         
   9   5   0         43.08         51.33         1.79 o                         
  10   5   0          6.37          3.66         0.87 o                         
  -6   6   0        228.78        235.44         8.65 o                         
  -5   6   0         82.24         94.52         3.74 o                         
  -4   6   0        269.57        268.47        23.27 o                         
  -3   6   0         38.83         41.96         1.51 o                         
  -2   6   0        233.71        236.68         6.91 o                         
  -1   6   0        437.63        422.23        11.81 o                         
   0   6   0        908.44        918.02        16.31 o                         
   1   6   0        309.35        339.05         7.06 o                         
   2   6   0        265.11        278.56         7.81 o                         
   3   6   0         57.79         61.03         1.55 o                         
   4   6   0         37.09         40.32         1.19 o                         
   5   6   0        279.04        272.09         4.34 o                         
   6   6   0         48.11         47.58         1.26 o                         
   7   6   0        294.34        281.83         6.45 o                         
   8   6   0         74.43         72.95         2.15 o                         
   9   6   0          0.59          1.12         0.78 o                         
  -5   7   0          1.61          3.21         0.85 o                         
  -4   7   0         58.43         61.10         3.38 o                         
  -3   7   0        807.32        809.42        21.90 o                         
  -2   7   0         88.86        109.70         3.28 o                         
  -1   7   0        161.89        159.20         4.65 o                         
   0   7   0         15.94         17.58         1.61 o                         
   1   7   0         57.70         63.64         1.55 o                         
   2   7   0         17.04         16.23         0.72 o                         
   3   7   0        100.56        104.43         3.27 o                         
   4   7   0        383.62        374.52         7.88 o                         
   5   7   0         83.60         86.35         2.63 o                         
   6   7   0        219.20        208.80         6.19 o                         
   7   7   0        185.89        173.68         4.23 o                         
   8   7   0         43.23         42.27         2.29 o                         
   9   7   0         40.55         44.12         2.75 o                         
  -4   8   0         77.51         87.57         3.54 o                         
  -3   8   0         14.06         17.30         1.51 o                         
  -2   8   0        135.92        128.88         3.86 o                         
  -1   8   0         35.80         36.06         1.51 o                         
   0   8   0         29.47         31.70         1.48 o                         
   1   8   0         43.17         40.53         0.90 o                         
   2   8   0        236.71        245.51         7.58 o                         
   3   8   0        333.77        327.46         6.98 o                         
   4   8   0        384.60        371.22        10.59 o                         
   5   8   0         54.32         51.77         2.14 o                         
   6   8   0         26.90         27.71         1.62 o                         
   7   8   0         58.02         51.18         3.93 o                         
   8   8   0          3.85          3.87         1.51 o                         
  -3   9   0         40.46         38.28         2.10 o                         
  -2   9   0        113.73        107.30         4.39 o                         
  -1   9   0         78.52         77.15         3.28 o                         
   0   9   0        191.71        183.76         7.44 o                         
   1   9   0          0.53          1.73         0.74 o                         
   2   9   0         11.93         13.61         0.70 o                         
   3   9   0        173.95        172.94         5.31 o                         
   4   9   0        124.31        121.01         3.86 o                         
   5   9   0          6.07          7.76         1.08 o                         
   6   9   0         41.59         36.88         2.03 o                         
   7   9   0          1.64          0.90         0.88 o                         
  -1  10   0         76.70         79.31         3.47 o                         
   0  10   0         14.27         16.19         1.44 o                         
   1  10   0          2.49          4.06         1.05 o                         
   2  10   0          9.71         11.93         1.31 o                         
   3  10   0         42.63         44.70         2.56 o                         
   4  10   0          3.44          2.43         1.18 o                         
   5  10   0         22.66         24.51         2.16 o                         
   6  10   0         29.19         27.20         2.16 o                         
   1  11   0         28.54         31.92         2.10 o                         
   2  11   0         20.94         23.47         1.90 o                         
   3  11   0         20.06         19.01         1.77 o                         
   4  11   0         16.53         22.15         1.90 o                         
  -3 -11   1         16.37         17.57         1.19 o                         
  -2 -11   1         31.50         38.51         1.67 o                         
  -1 -11   1          3.77          4.76         1.10 o                         
   0 -11   1         43.23         42.64         2.18 o                         
   1 -11   1         14.82         16.24         1.90 o                         
   2 -11   1         26.39         31.11         1.95 o                         
  -6 -10   1          7.72          8.28         1.29 o                         
  -5 -10   1          5.03          7.83         0.91 o                         
  -4 -10   1          6.79          7.01         0.84 o                         
  -3 -10   1          4.66          5.24         1.25 o                         
  -2 -10   1         39.71         40.50         1.58 o                         
  -1 -10   1          5.40          7.26         0.87 o                         
   0 -10   1          9.23         11.08         1.21 o                         
   1 -10   1         14.69         13.83         1.23 o                         
   2 -10   1         44.81         45.06         2.11 o                         
   3 -10   1         22.54         19.36         2.10 o                         
   4 -10   1          7.92          8.53         1.16 o                         
   5 -10   1         58.57         55.83         3.70 o                         
  -7  -9   1         14.95         16.04         1.46 o                         
  -6  -9   1          6.22          5.81         0.98 o                         
  -5  -9   1          5.30          5.38         0.78 o                         
  -4  -9   1         48.05         44.93         1.75 o                         
  -3  -9   1         23.75         22.29         1.09 o                         
  -2  -9   1        161.27        158.80         3.78 o                         
  -1  -9   1        166.42        155.54         3.65 o                         
   0  -9   1        200.13        198.04         4.68 o                         
   1  -9   1         91.56         84.04         3.06 o                         
   2  -9   1        180.71        171.72         5.27 o                         
   3  -9   1          0.85          1.08         0.87 o                         
   4  -9   1         20.07         18.23         2.36 o                         
   5  -9   1         51.83         51.70         2.23 o                         
   6  -9   1         14.80         14.63         1.31 o                         
  -8  -8   1          5.01          2.95         1.25 o                         
  -7  -8   1         18.72         17.87         2.43 o                         
  -6  -8   1         21.15         21.86         1.12 o                         
  -5  -8   1         40.80         34.07         1.31 o                         
  -4  -8   1         46.09         49.75         1.56 o                         
  -3  -8   1        571.31        566.45        12.03 o                         
  -2  -8   1        298.82        294.63         6.45 o                         
  -1  -8   1         70.56         62.70         1.90 o                         
   0  -8   1         71.12         74.22         2.29 o                         
   1  -8   1         97.68         97.76         2.06 o                         
   2  -8   1         87.95         77.62         1.75 o                         
   3  -8   1        996.50        934.85        26.28 o                         
   4  -8   1        158.33        151.47         4.68 o                         
   5  -8   1         95.42         95.44         3.29 o                         
   6  -8   1         16.47         16.19         1.29 o                         
   7  -8   1         59.68         62.74         2.53 o                         
  -9  -7   1         35.37         36.12         2.56 o                         
  -8  -7   1         14.16         17.16         1.40 o                         
  -7  -7   1         24.12         25.94         1.20 o                         
  -6  -7   1          8.10          8.14         0.76 o                         
  -5  -7   1        314.29        302.82         5.55 o                         
  -4  -7   1        280.10        287.73         6.26 o                         
  -3  -7   1        342.99        330.50         9.57 o                         
  -2  -7   1        595.45        613.47        11.57 o                         
  -1  -7   1        211.11        226.88         3.75 o                         
   0  -7   1          9.91          9.82         0.58 o                         
   1  -7   1        185.08        183.05         3.65 o                         
   2  -7   1          8.21          9.37         0.51 o                         
   3  -7   1        616.48        613.36        10.16 o                         
   4  -7   1        428.57        422.00        12.11 o                         
   5  -7   1        103.70        101.87         4.13 o                         
   6  -7   1         41.66         49.83         2.07 o                         
   7  -7   1          2.26          0.62         0.87 o                         
   8  -7   1         14.37         16.66         1.33 o                         
  -9  -6   1         23.91         27.46         2.16 o                         
  -8  -6   1         77.56         79.70         3.44 o                         
  -7  -6   1         91.04         88.19         2.27 o                         
  -6  -6   1        173.26        164.36         3.13 o                         
  -5  -6   1         10.29          6.59         0.70 o                         
  -4  -6   1         12.83         17.08         1.33 o                         
  -3  -6   1        239.88        223.82         4.34 o                         
  -2  -6   1         86.92         89.25         1.92 o                         
  -1  -6   1        146.77        139.04         2.36 o                         
   0  -6   1         59.67         60.14         1.24 o                         
   1  -6   1        551.18        576.52        13.14 o                         
   2  -6   1        117.27        110.48         2.00 o                         
   3  -6   1        280.04        292.80         4.91 o                         
   4  -6   1        165.88        153.27         2.72 o                         
   5  -6   1        155.69        151.06         3.98 o                         
   6  -6   1         43.83         40.97         1.79 o                         
   7  -6   1        113.41        105.25         3.47 o                         
   8  -6   1         27.33         30.94         1.84 o                         
   9  -6   1         37.09         41.45         4.42 o                         
 -10  -5   1         12.90         15.86         1.77 o                         
  -9  -5   1         16.30         18.38         1.37 o                         
  -8  -5   1        104.30         97.80         2.48 o                         
  -7  -5   1        135.08        141.25         3.27 o                         
  -6  -5   1        100.03         94.63         2.53 o                         
  -5  -5   1        201.76        216.69         3.97 o                         
  -4  -5   1        215.23        212.12         3.88 o                         
  -3  -5   1         14.90         10.89         0.66 o                         
  -2  -5   1        538.08        546.98        10.34 o                         
  -1  -5   1        252.28        260.14         4.22 o                         
   0  -5   1         39.51         47.33         0.91 o                         
   1  -5   1         53.85         53.92         1.69 o                         
   2  -5   1        603.86        624.13        11.55 o                         
   3  -5   1         19.83         15.66         0.56 o                         
   4  -5   1         71.39         73.72         1.23 o                         
   5  -5   1        354.60        343.27         5.75 o                         
   6  -5   1        166.66        163.86         3.73 o                         
   7  -5   1        366.75        362.22        10.27 o                         
   8  -5   1         82.88         81.63         2.87 o                         
   9  -5   1          7.11          4.06         0.99 o                         
 -10  -4   1         12.77         13.50         1.64 o                         
  -9  -4   1         11.37         10.42         1.51 o                         
  -8  -4   1         61.54         59.11         2.58 o                         
  -7  -4   1        316.38        308.50         5.50 o                         
  -6  -4   1         29.50         24.91         1.21 o                         
  -5  -4   1         92.12         96.70         1.92 o                         
  -4  -4   1        224.60        223.03         3.67 o                         
  -3  -4   1        252.87        252.77         5.84 o                         
  -2  -4   1        532.16        541.37        14.16 o                         
  -1  -4   1        838.21        819.36        14.09 o                         
   0  -4   1        123.52        117.74         2.30 o                         
   1  -4   1        502.06        514.39         9.48 o                         
   2  -4   1         12.41         13.08         0.80 o                         
   3  -4   1         67.27         64.19         1.04 o                         
   4  -4   1        171.55        193.11         2.86 o                         
   5  -4   1          2.11          3.22         0.29 o                         
   6  -4   1        110.96        110.21         2.06 o                         
   7  -4   1        724.67        683.20        19.25 o                         
   8  -4   1         43.55         36.02         1.74 o                         
   9  -4   1         63.13         65.87         2.55 o                         
  10  -4   1          7.37          9.15         1.15 o                         
 -10  -3   1         12.58         12.39         1.51 o                         
  -9  -3   1         12.13         14.11         1.79 o                         
  -8  -3   1         21.27         22.54         0.80 o                         
  -7  -3   1        163.56        150.08         3.39 o                         
  -6  -3   1         91.47         87.35         2.25 o                         
  -5  -3   1         27.90         27.12         0.74 o                         
  -4  -3   1       1078.89       1103.49        17.31 o                         
  -3  -3   1       1669.16       1828.42        41.61 o                         
  -2  -3   1       2498.84       2544.82        59.95 o                         
  -1  -3   1        312.13        327.60         4.74 o                         
   0  -3   1       1100.64       1093.56        18.85 o                         
   1  -3   1        605.00        586.67         8.44 o                         
   2  -3   1        276.66        285.49         4.17 o                         
   3  -3   1         37.24         38.17         0.61 o                         
   4  -3   1        576.31        612.86         8.74 o                         
   5  -3   1         58.51         65.75         1.08 o                         
   6  -3   1         75.13         75.15         1.26 o                         
   7  -3   1         37.26         40.40         1.35 o                         
   8  -3   1        227.05        214.07         6.31 o                         
   9  -3   1         11.99         12.45         1.13 o                         
  10  -3   1         19.61         23.01         1.97 o                         
 -11  -2   1          1.12          0.98         1.18 o                         
 -10  -2   1         19.89         24.58         2.03 o                         
  -9  -2   1        138.40        134.32         2.50 o                         
  -8  -2   1        421.29        422.92         7.32 o                         
  -7  -2   1         12.19         12.24         0.50 o                         
  -6  -2   1         20.33         18.31         0.67 o                         
  -5  -2   1        708.37        729.46        10.42 o                         
  -4  -2   1       2245.03       2265.33        51.05 o                         
  -3  -2   1        151.36        160.72         2.41 o                         
  -2  -2   1        464.49        446.89        11.39 o                         
  -1  -2   1       2640.11       2573.63        38.15 o                         
   0  -2   1       1732.59       1694.58        24.44 o                         
   1  -2   1       4235.52       4120.99        79.25 o                         
   2  -2   1        996.77       1041.91        19.67 o                         
   3  -2   1        520.40        580.45        10.61 o                         
   4  -2   1        125.09        138.11         1.92 o                         
   5  -2   1        382.43        393.38         5.75 o                         
   6  -2   1         50.90         46.95         0.87 o                         
   7  -2   1         34.46         32.57         1.10 o                         
   8  -2   1         90.41         90.33         3.06 o                         
   9  -2   1         28.82         26.81         2.10 o                         
  10  -2   1         27.49         31.59         2.36 o                         
 -11  -1   1          0.18          0.52         0.66 o                         
 -10  -1   1        107.70        111.82         4.65 o                         
  -9  -1   1        101.40        100.53         3.24 o                         
  -8  -1   1        472.39        434.05         7.50 o                         
  -7  -1   1        236.82        267.21         4.23 o                         
  -6  -1   1       1096.82       1086.94        18.61 o                         
  -5  -1   1        334.14        353.31         5.86 o                         
  -4  -1   1         18.16         18.67         0.49 o                         
  -3  -1   1       2096.50       1979.74        38.69 o                         
  -2  -1   1       1418.58       1352.29        29.79 o                         
   1  -1   1       1775.74       1675.62        31.95 o                         
   2  -1   1       1833.74       1773.43        29.06 o                         
   3  -1   1       5928.91       5885.37        97.21 o                         
   4  -1   1       1331.61       1357.07        18.20 o                         
   5  -1   1        194.66        211.46         3.12 o                         
   6  -1   1         13.41         13.60         0.45 o                         
   7  -1   1         61.87         58.41         1.15 o                         
   8  -1   1        387.56        364.64         7.42 o                         
   9  -1   1         15.68         12.93         1.87 o                         
  10  -1   1         30.48         31.46         2.29 o                         
  11  -1   1         51.83         63.37         4.59 o                         
 -10   0   1         43.43         46.87         2.62 o                         
  -9   0   1         30.98         32.84         2.10 o                         
  -8   0   1        486.43        483.53        10.36 o                         
  -7   0   1        144.64        143.92         4.27 o                         
  -6   0   1        737.15        724.05        11.29 o                         
  -5   0   1        282.20        292.31         4.33 o                         
  -4   0   1        916.61        913.01        16.36 o                         
  -3   0   1       1794.15       1815.81        26.18 o                         
  -2   0   1         39.01         32.61         0.54 o                         
  -1   0   1       2983.92       2396.24        78.55 o                         
   2   0   1        681.07        660.85        10.91 o                         
   3   0   1        407.74        379.57         5.37 o                         
   4   0   1        416.90        428.24         6.59 o                         
   5   0   1        862.30        934.53        13.52 o                         
   6   0   1        299.51        307.11         4.86 o                         
   7   0   1        107.19        116.97         2.01 o                         
   8   0   1        143.37        138.00         3.01 o                         
   9   0   1        108.44        110.69         3.87 o                         
  10   0   1          6.18          4.75         1.44 o                         
  11   0   1         57.28         59.67         2.59 o                         
 -10   1   1          7.87          8.26         1.25 o                         
  -9   1   1         80.24         88.89         3.21 o                         
  -8   1   1         27.98         25.05         1.25 o                         
  -7   1   1        258.86        267.63         5.86 o                         
  -6   1   1        826.67        804.96        26.94 o                         
  -5   1   1         35.05         36.23         0.80 o                         
  -4   1   1        162.08        171.03         2.53 o                         
  -3   1   1        553.13        528.32         7.75 o                         
  -2   1   1       3353.50       3263.25        64.38 o                         
  -1   1   1        620.76        612.96        18.30 o                         
   2   1   1       1915.70       1873.33        25.44 o                         
   3   1   1       1352.54       1314.17        17.68 o                         
   4   1   1        759.51        774.04        11.07 o                         
   5   1   1        389.38        408.30         6.02 o                         
   6   1   1        269.03        257.49         3.84 o                         
   7   1   1        224.41        239.27         3.62 o                         
   8   1   1         16.61         15.05         0.70 o                         
   9   1   1         26.92         27.80         2.12 o                         
  10   1   1         10.30         11.03         1.21 o                         
  11   1   1          1.23          1.38         0.98 o                         
  -9   2   1         50.39         55.45         2.69 o                         
  -8   2   1        342.11        356.91         7.54 o                         
  -7   2   1        107.07        109.01         2.52 o                         
  -6   2   1         60.61         60.29         2.44 o                         
  -5   2   1        583.21        631.82        13.45 o                         
  -4   2   1        837.70        881.37        14.57 o                         
  -3   2   1        806.22        804.03        14.35 o                         
  -2   2   1        835.09        784.81        12.77 o                         
  -1   2   1       2090.74       2034.27        35.82 o                         
   0   2   1       3286.64       3280.51        56.07 o                         
   1   2   1        757.37        720.19        10.39 o                         
   2   2   1       3264.50       3164.56        87.91 o                         
   3   2   1       1285.41       1255.36        25.72 o                         
   4   2   1        119.68        124.91         1.91 o                         
   5   2   1          5.13          8.79         0.36 o                         
   6   2   1        165.85        157.33         2.43 o                         
   7   2   1         54.68         58.50         1.56 o                         
   8   2   1         44.70         40.82         0.99 o                         
   9   2   1         34.66         34.75         1.40 o                         
  10   2   1         13.06         10.58         1.18 o                         
  11   2   1         31.99         34.04         3.64 o                         
  -9   3   1         29.28         26.68         1.90 o                         
  -8   3   1        385.24        402.39        14.16 o                         
  -7   3   1        157.59        159.74         5.21 o                         
  -6   3   1         36.97         31.92         0.96 o                         
  -5   3   1        116.24        107.54         2.47 o                         
  -4   3   1        386.44        401.42         8.57 o                         
  -3   3   1        100.19         94.43         1.60 o                         
  -2   3   1        201.71        200.31         3.29 o                         
  -1   3   1       2017.83       1801.43        34.21 o                         
   0   3   1        659.96        670.28        23.06 o                         
   1   3   1       2351.61       2294.45        42.50 o                         
   2   3   1        549.45        519.71         8.51 o                         
   3   3   1        241.92        259.91         4.33 o                         
   4   3   1       1721.14       1730.05        23.35 o                         
   5   3   1        295.44        283.90         3.95 o                         
   6   3   1        179.74        181.04         3.29 o                         
   7   3   1        149.55        161.32         3.72 o                         
   8   3   1        572.33        572.68         9.08 o                         
   9   3   1          1.33          0.58         0.72 o                         
  10   3   1          9.82         10.71         1.17 o                         
  11   3   1          0.23         -0.68         0.93 o                         
  -8   4   1        102.43        109.72         4.46 o                         
  -7   4   1         13.72         10.99         0.88 o                         
  -6   4   1        390.98        394.45        10.94 o                         
  -5   4   1        536.71        576.98        15.80 o                         
  -4   4   1         21.97         22.44         1.04 o                         
  -3   4   1        412.94        423.04         9.77 o                         
  -2   4   1        306.01        313.35         5.15 o                         
  -1   4   1        175.28        183.06         3.03 o                         
   0   4   1       1928.04       1880.99        79.82 o                         
   1   4   1       1203.66       1210.19        30.70 o                         
   2   4   1        485.33        497.00         9.18 o                         
   3   4   1        107.20        106.62         1.87 o                         
   4   4   1        194.44        190.18         3.28 o                         
   5   4   1        482.10        482.94         7.97 o                         
   6   4   1         90.23         86.87         1.86 o                         
   7   4   1          4.12          5.20         0.42 o                         
   8   4   1        307.67        293.92         4.43 o                         
   9   4   1         13.26         14.01         0.73 o                         
  10   4   1          4.40          6.05         0.75 o                         
  -7   5   1        319.41        326.55        11.54 o                         
  -6   5   1         44.91         42.22         1.70 o                         
  -5   5   1         23.12         23.61         1.19 o                         
  -4   5   1        168.23        184.20         5.23 o                         
  -3   5   1        197.10        231.60         6.61 o                         
  -2   5   1        296.77        304.03         6.42 o                         
  -1   5   1       2718.19       2936.91        47.15 o                         
   0   5   1        257.97        276.18         7.56 o                         
   1   5   1        345.60        343.41         6.47 o                         
   2   5   1        130.18        127.79         2.54 o                         
   3   5   1         48.80         51.35         1.20 o                         
   4   5   1        122.82        131.40         2.34 o                         
   5   5   1        207.80        208.56         3.96 o                         
   6   5   1         61.43         51.07         1.24 o                         
   7   5   1        281.75        254.07         5.32 o                         
   8   5   1         56.22         57.04         1.46 o                         
   9   5   1         11.63         12.23         0.96 o                         
  10   5   1         88.12         88.71         2.59 o                         
  -6   6   1         72.64         74.53         3.21 o                         
  -5   6   1        538.74        566.16        15.27 o                         
  -4   6   1         18.89         17.60         1.01 o                         
  -3   6   1        363.25        351.36         9.81 o                         
  -2   6   1        197.82        199.22         5.66 o                         
  -1   6   1        549.58        578.28        10.13 o                         
   0   6   1       2531.35       2624.78       102.18 o                         
   1   6   1       1197.84       1135.87        53.09 o                         
   2   6   1        156.63        166.64         3.63 o                         
   3   6   1         44.05         37.69         1.13 o                         
   4   6   1        172.51        160.24         3.56 o                         
   5   6   1        258.07        263.89         4.85 o                         
   6   6   1        266.42        266.35         5.83 o                         
   7   6   1         37.79         36.43         1.13 o                         
   8   6   1        134.20        135.67         3.46 o                         
   9   6   1         26.77         26.16         1.62 o                         
  10   6   1         21.61         25.42         1.34 o                         
  -6   7   1          5.79          9.37         1.11 o                         
  -5   7   1         52.28         50.14         2.49 o                         
  -4   7   1        521.25        514.03        13.95 o                         
  -3   7   1         74.20         74.51         3.21 o                         
  -2   7   1        489.72        493.63        13.75 o                         
  -1   7   1         82.96         88.83         2.20 o                         
   0   7   1         12.11          9.41         0.40 o                         
   1   7   1        302.23        296.74         6.19 o                         
   2   7   1        155.85        160.48         4.81 o                         
   3   7   1         50.43         47.78         1.34 o                         
   4   7   1        338.96        352.51         7.42 o                         
   5   7   1        196.09        189.73         4.16 o                         
   6   7   1        305.71        300.94         8.65 o                         
   7   7   1          1.89          3.46         0.76 o                         
   8   7   1         97.92         90.15         2.53 o                         
   9   7   1         47.54         54.26         1.88 o                         
  -5   8   1          0.88          2.56         0.92 o                         
  -4   8   1         55.44         53.68         2.49 o                         
  -3   8   1          5.42          4.78         0.77 o                         
  -2   8   1        347.45        345.62         9.67 o                         
  -1   8   1        157.12        152.84         4.60 o                         
   0   8   1         83.12         79.77         1.54 o                         
   1   8   1        134.97        129.74         2.93 o                         
   2   8   1         81.07         77.15         1.88 o                         
   3   8   1        528.87        518.27        14.42 o                         
   4   8   1         27.87         29.21         1.10 o                         
   5   8   1         58.73         55.89         2.18 o                         
   6   8   1         55.76         50.18         2.14 o                         
   7   8   1          3.54          3.91         1.01 o                         
   8   8   1          3.02          3.15         1.38 o                         
  -3   9   1         12.81         15.21         1.38 o                         
  -2   9   1         90.77         87.77         3.80 o                         
  -1   9   1         87.96         85.66         2.89 o                         
   0   9   1        203.09        217.97         6.22 o                         
   1   9   1        154.07        152.39         3.10 o                         
   2   9   1          2.93          2.43         0.53 o                         
   3   9   1        392.76        384.69        10.84 o                         
   4   9   1        343.99        349.99         9.90 o                         
   5   9   1         56.49         48.62         3.54 o                         
   6   9   1         72.07         74.07         2.80 o                         
   7   9   1         27.17         31.09         2.13 o                         
  -2  10   1         70.00         56.76         2.82 o                         
  -1  10   1         25.62         25.10         1.90 o                         
   0  10   1         26.03         24.78         1.90 o                         
   1  10   1         14.18         13.11         1.38 o                         
   2  10   1         67.09         63.71         3.08 o                         
   3  10   1         48.47         50.96         2.13 o                         
   4  10   1         73.95         78.48         3.44 o                         
   5  10   1         39.66         47.72         2.75 o                         
   6  10   1         41.53         49.42         2.82 o                         
   0  11   1          7.62         11.21         1.44 o                         
   1  11   1        102.27        107.23         4.59 o                         
   2  11   1          1.55          2.43         1.11 o                         
   3  11   1          1.83          2.29         1.18 o                         
   4  11   1         18.82         19.47         1.90 o                         
  -3 -11   2          0.10         -1.15         1.07 o                         
  -2 -11   2          5.01          5.56         1.18 o                         
  -1 -11   2         35.51         41.72         2.15 o                         
   0 -11   2          6.68          4.65         1.25 o                         
   1 -11   2          4.01          5.36         1.28 o                         
  -5 -10   2         48.27         54.69         2.46 o                         
  -4 -10   2         18.45         21.95         3.05 o                         
  -3 -10   2          0.17         -1.40         0.94 o                         
  -2 -10   2         26.70         26.00         2.33 o                         
  -1 -10   2          2.43          1.31         0.94 o                         
   0 -10   2         41.06         41.07         2.43 o                         
   1 -10   2         33.54         30.64         1.79 o                         
   2 -10   2         21.71         22.30         1.51 o                         
   3 -10   2         26.61         29.83         2.39 o                         
   4 -10   2         68.91         70.86         2.78 o                         
  -7  -9   2         33.10         38.26         2.14 o                         
  -6  -9   2          0.88          1.24         0.76 o                         
  -5  -9   2         19.09         19.51         1.06 o                         
  -4  -9   2        214.31        203.57         4.67 o                         
  -3  -9   2         39.75         39.77         1.98 o                         
  -2  -9   2         38.55         34.54         1.78 o                         
  -1  -9   2         64.56         63.11         2.48 o                         
   0  -9   2         64.24         63.41         2.45 o                         
   1  -9   2         47.39         42.87         1.94 o                         
   2  -9   2         19.39         18.82         1.33 o                         
   3  -9   2         64.73         63.48         2.48 o                         
   4  -9   2          6.45          6.54         1.02 o                         
   5  -9   2         11.58         12.91         1.24 o                         
   6  -9   2         21.97         21.16         1.48 o                         
  -8  -8   2         24.54         23.52         1.73 o                         
  -7  -8   2         19.68         19.46         1.54 o                         
  -6  -8   2         24.71         24.91         1.48 o                         
  -5  -8   2         20.89         18.59         1.04 o                         
  -4  -8   2        159.32        159.97         3.80 o                         
  -3  -8   2        124.48        121.76         2.95 o                         
  -2  -8   2         43.45         40.19         1.36 o                         
  -1  -8   2         13.28          9.82         0.53 o                         
   0  -8   2        600.52        604.42        10.49 o                         
   1  -8   2         30.70         34.16         1.20 o                         
   2  -8   2        140.25        136.22         4.24 o                         
   3  -8   2         74.53         71.85         4.23 o                         
   4  -8   2         11.92          9.40         1.01 o                         
   5  -8   2        114.94         98.09         3.29 o                         
   6  -8   2         57.58         53.53         2.36 o                         
   7  -8   2         41.19         42.45         2.01 o                         
  -9  -7   2         55.14         56.83         3.34 o                         
  -8  -7   2         73.56         82.79         3.15 o                         
  -7  -7   2         38.45         40.47         1.43 o                         
  -6  -7   2         17.41         15.10         0.93 o                         
  -5  -7   2         67.32         73.09         1.67 o                         
  -4  -7   2        109.30        107.21         2.61 o                         
  -3  -7   2        174.60        173.37         4.12 o                         
  -2  -7   2        710.16        709.50        13.22 o                         
  -1  -7   2        262.27        262.56         4.36 o                         
   0  -7   2        250.81        249.67         4.14 o                         
   1  -7   2        109.45        106.16         1.91 o                         
   2  -7   2        307.75        321.11         6.04 o                         
   3  -7   2        366.65        368.73         7.81 o                         
   4  -7   2        552.52        543.42        15.16 o                         
   5  -7   2         78.66         66.58         2.42 o                         
   6  -7   2         36.74         39.01         1.81 o                         
   7  -7   2         29.72         28.31         1.64 o                         
   8  -7   2         14.14         18.31         1.38 o                         
  -9  -6   2         67.15         75.33         2.89 o                         
  -8  -6   2         71.03         69.32         2.66 o                         
  -7  -6   2         95.79         90.65         2.39 o                         
  -6  -6   2         27.16         30.07         1.20 o                         
  -5  -6   2         92.66         96.67         1.99 o                         
  -4  -6   2        166.53        166.29         3.17 o                         
  -3  -6   2         80.60         75.01         1.73 o                         
  -2  -6   2        667.06        664.52        12.38 o                         
  -1  -6   2        385.45        416.80         6.66 o                         
   0  -6   2        303.41        322.15         5.23 o                         
   1  -6   2         44.77         49.16         1.17 o                         
   2  -6   2        484.48        478.00         8.94 o                         
   3  -6   2        204.91        205.87         3.51 o                         
   4  -6   2          1.65          2.09         0.44 o                         
   5  -6   2        157.00        141.72         4.28 o                         
   6  -6   2         11.90          8.72         0.96 o                         
   7  -6   2          3.68          2.67         0.87 o                         
   8  -6   2         21.40         25.49         1.61 o                         
   9  -6   2          4.57          5.31         1.10 o                         
 -10  -5   2          3.53          3.87         1.44 o                         
  -9  -5   2         20.32         22.66         1.77 o                         
  -8  -5   2         16.17         14.13         1.80 o                         
  -7  -5   2         65.44         61.01         1.72 o                         
  -6  -5   2        360.88        361.18         6.50 o                         
  -5  -5   2         64.59         61.96         1.39 o                         
  -4  -5   2         48.79         54.53         1.41 o                         
  -3  -5   2         38.39         37.97         1.00 o                         
  -2  -5   2         18.74         18.93         0.67 o                         
  -1  -5   2        182.74        177.88         2.96 o                         
   0  -5   2         95.66         87.19         1.52 o                         
   1  -5   2        736.61        776.00        14.24 o                         
   2  -5   2        177.55        182.52         3.00 o                         
   3  -5   2        120.48        140.90         2.53 o                         
   4  -5   2        172.37        171.43         2.58 o                         
   5  -5   2        148.95        139.39         2.80 o                         
   6  -5   2         82.93         72.00         2.46 o                         
   7  -5   2        415.47        392.22        11.08 o                         
   8  -5   2         33.60         29.82         1.59 o                         
   9  -5   2         11.25         11.07         1.16 o                         
 -10  -4   2         37.79         34.15         2.56 o                         
  -9  -4   2         24.28         26.49         1.63 o                         
  -8  -4   2        153.44        154.98         3.54 o                         
  -7  -4   2         23.56         20.35         0.79 o                         
  -6  -4   2         85.07         80.41         1.68 o                         
  -5  -4   2         41.64         40.24         0.97 o                         
  -4  -4   2       1030.62       1069.72        30.00 o                         
  -3  -4   2        592.15        595.97        16.50 o                         
  -2  -4   2         38.55         41.74         1.01 o                         
  -1  -4   2       3068.56       3300.25        51.50 o                         
   0  -4   2        232.59        242.12         3.86 o                         
   1  -4   2        119.44        127.19         2.18 o                         
   2  -4   2         74.34         83.31         1.30 o                         
   3  -4   2         31.99         39.12         0.67 o                         
   4  -4   2         21.79         21.64         0.46 o                         
   5  -4   2        944.17        940.28        13.60 o                         
   6  -4   2        199.96        187.77         3.66 o                         
   7  -4   2         13.28         15.12         1.11 o                         
   8  -4   2         29.16         28.32         1.54 o                         
   9  -4   2          2.81          3.24         1.08 o                         
  10  -4   2          1.64          0.49         0.96 o                         
 -10  -3   2         20.72         19.01         1.90 o                         
  -9  -3   2         20.94         17.15         2.92 o                         
  -8  -3   2        164.06        158.01         3.65 o                         
  -7  -3   2        276.20        267.45         4.85 o                         
  -6  -3   2         15.39         14.43         0.59 o                         
  -5  -3   2        101.73         99.45         1.92 o                         
  -4  -3   2        611.85        611.07         9.94 o                         
  -3  -3   2        380.78        377.27         6.14 o                         
  -2  -3   2        125.43        114.20         2.44 o                         
  -1  -3   2         71.24         68.42         1.09 o                         
   0  -3   2        310.19        309.77         4.51 o                         
   1  -3   2        141.48        149.06         2.96 o                         
   2  -3   2         69.90         72.72         1.54 o                         
   3  -3   2         42.50         47.62         1.09 o                         
   4  -3   2        535.78        602.89        10.13 o                         
   5  -3   2         45.51         44.74         0.78 o                         
   6  -3   2         65.16         59.58         1.05 o                         
   7  -3   2        535.97        547.48        11.44 o                         
   8  -3   2         21.41         15.63         1.13 o                         
   9  -3   2          8.75         10.25         1.06 o                         
  10  -3   2         23.83         23.27         2.10 o                         
 -11  -2   2         20.29         22.55         2.03 o                         
 -10  -2   2          6.26          5.57         1.31 o                         
  -9  -2   2         90.57         88.09         2.20 o                         
  -8  -2   2         30.18         31.47         0.91 o                         
  -7  -2   2         36.15         40.35         2.16 o                         
  -6  -2   2         13.31         10.81         0.72 o                         
  -5  -2   2        177.43        174.39         2.93 o                         
  -4  -2   2       2215.48       2160.81        34.41 o                         
  -3  -2   2       1458.67       1618.87        24.38 o                         
  -2  -2   2         56.00         63.96         1.31 o                         
  -1  -2   2       1157.25       1141.77        18.73 o                         
   0  -2   2       2500.26       2355.24        38.65 o                         
   1  -2   2        325.44        319.23         6.16 o                         
   2  -2   2        152.80        151.04         2.96 o                         
   3  -2   2       3349.38       3598.77        68.77 o                         
   4  -2   2        934.95        967.79        16.53 o                         
   5  -2   2         40.38         45.96         0.78 o                         
   6  -2   2         81.36         85.98         1.39 o                         
   7  -2   2        300.17        299.00         5.05 o                         
   8  -2   2         25.90         21.07         1.33 o                         
   9  -2   2         22.18         20.35         8.36 o                         
  10  -2   2          4.64          5.71         2.49 o                         
 -11  -1   2          9.50         10.75         1.57 o                         
 -10  -1   2          9.11          9.96         1.44 o                         
  -9  -1   2         49.88         47.42         2.34 o                         
  -8  -1   2         84.70         85.33         1.71 o                         
  -7  -1   2        247.17        262.92         4.17 o                         
  -6  -1   2        147.21        146.08         2.44 o                         
  -5  -1   2         84.45         89.29         1.45 o                         
  -4  -1   2       1073.62       1116.27        17.40 o                         
  -3  -1   2       1544.44       1438.50        26.47 o                         
  -2  -1   2       2306.92       2226.18        46.18 o                         
   0  -1   2        158.29        154.88         2.58 o                         
   1  -1   2       1032.07        952.89        27.60 o                         
   2  -1   2        817.71        835.52        16.09 o                         
   3  -1   2       1525.03       1546.49        29.34 o                         
   4  -1   2        120.00        121.15         2.12 o                         
   5  -1   2        207.28        202.94         3.02 o                         
   6  -1   2         15.17         13.67         0.42 o                         
   7  -1   2        157.44        148.84         2.86 o                         
   8  -1   2        307.59        304.33        11.93 o                         
   9  -1   2         51.61         42.21         2.49 o                         
  10  -1   2         15.90         12.04         6.29 o                         
  11  -1   2         18.96         20.63         2.33 o                         
 -10   0   2         54.90         60.76         3.02 o                         
  -9   0   2         86.70         95.51         4.03 o                         
  -8   0   2         42.47         40.74         1.00 o                         
  -7   0   2        139.00        133.93         2.25 o                         
  -6   0   2         10.89         10.60         0.40 o                         
  -5   0   2        377.20        397.94         6.59 o                         
  -4   0   2        548.88        553.32         7.93 o                         
  -3   0   2       1024.37        961.22        14.52 o                         
  -2   0   2         91.47         83.47         1.25 o                         
  -1   0   2       1963.33       1759.70        52.42 o                         
   0   0   2        145.01        122.68         6.54 o                         
   2   0   2        532.84        503.19         9.66 o                         
   3   0   2        623.99        659.54        11.00 o                         
   4   0   2        263.28        271.94         3.90 o                         
   5   0   2        308.37        347.76         5.10 o                         
   6   0   2        813.37        809.24        12.51 o                         
   7   0   2        405.14        421.65         6.65 o                         
   8   0   2         41.09         42.27         1.28 o                         
   9   0   2        110.69        104.15         5.90 o                         
  10   0   2         31.90         32.79         2.82 o                         
  11   0   2          8.49         10.11         1.28 o                         
 -10   1   2          1.58         -0.07         1.05 o                         
  -9   1   2         38.43         35.79         2.16 o                         
  -8   1   2        275.50        261.54         7.44 o                         
  -7   1   2        210.85        208.18         3.75 o                         
  -6   1   2         44.62         44.12         0.87 o                         
  -5   1   2        714.36        715.32        11.00 o                         
  -4   1   2       1583.55       1554.46        37.11 o                         
  -3   1   2        272.77        260.34         3.82 o                         
  -2   1   2        331.02        329.12         5.45 o                         
  -1   1   2       1851.12       1778.25        45.71 o                         
   1   1   2       1746.62       1656.73        24.00 o                         
   2   1   2        142.84        135.08         1.69 o                         
   3   1   2       2827.98       2788.02        37.08 o                         
   4   1   2         85.43         86.66         1.32 o                         
   5   1   2        872.85        912.28        13.16 o                         
   6   1   2        801.19        852.54        12.29 o                         
   7   1   2        436.16        424.30         6.24 o                         
   8   1   2         56.95         60.98         1.68 o                         
   9   1   2         81.52         73.75         2.72 o                         
  10   1   2         15.44         19.43         3.38 o                         
  11   1   2          9.76         11.44         1.44 o                         
 -10   2   2         10.60         14.49         1.51 o                         
  -9   2   2          9.66         11.40         1.38 o                         
  -8   2   2         11.07         10.84         0.69 o                         
  -7   2   2        344.83        355.53         7.68 o                         
  -6   2   2         18.86         16.88         0.50 o                         
  -5   2   2        331.41        323.78         5.07 o                         
  -4   2   2         11.52         11.03         0.47 o                         
  -3   2   2        451.02        433.77         7.10 o                         
  -2   2   2        821.60        837.54        21.29 o                         
  -1   2   2       1329.88       1336.96        33.37 o                         
   0   2   2       8226.59       6554.58       269.00 o                         
   1   2   2       3945.86       3947.76        48.60 o                         
   2   2   2       1343.44       1371.65        18.04 o                         
   3   2   2        881.38        826.91        10.55 o                         
   4   2   2        939.50        944.17        13.58 o                         
   5   2   2        835.32        878.84        12.72 o                         
   6   2   2        491.78        489.09         7.20 o                         
   7   2   2        477.02        470.54         6.98 o                         
   8   2   2        530.15        507.40         9.30 o                         
   9   2   2        133.21        123.93         3.26 o                         
  10   2   2         17.05         17.82         1.38 o                         
  11   2   2         26.10         29.86         1.84 o                         
  -9   3   2        100.40        107.36         4.52 o                         
  -8   3   2        274.10        266.81         5.80 o                         
  -7   3   2        111.60        113.90         2.67 o                         
  -6   3   2        290.77        303.50         6.63 o                         
  -5   3   2         29.53         22.67         0.80 o                         
  -4   3   2        728.50        779.01        11.23 o                         
  -3   3   2        491.23        462.80         8.10 o                         
  -2   3   2        482.21        489.48         7.99 o                         
  -1   3   2       1082.86        921.99        34.60 o                         
   0   3   2        389.84        391.20         9.78 o                         
   1   3   2        278.03        256.80         5.52 o                         
   2   3   2       1328.90       1254.91        21.95 o                         
   3   3   2        593.44        589.73         9.76 o                         
   4   3   2         51.35         55.60         0.98 o                         
   5   3   2        113.82        118.95         1.73 o                         
   6   3   2        148.70        155.35         2.26 o                         
   7   3   2         33.36         34.92         1.10 o                         
   8   3   2          8.87         12.07         0.69 o                         
   9   3   2        109.79        111.27         2.93 o                         
  10   3   2         30.32         29.55         2.33 o                         
  11   3   2         14.81         14.49         1.42 o                         
  -9   4   2         42.19         46.21         2.49 o                         
  -8   4   2        316.71        335.53        12.06 o                         
  -7   4   2        242.92        249.24         5.43 o                         
  -6   4   2        116.94        122.92         2.81 o                         
  -5   4   2          8.67          7.16         0.49 o                         
  -4   4   2        458.55        492.71         8.40 o                         
  -3   4   2        489.22        495.10         7.15 o                         
  -2   4   2        291.89        287.13         6.67 o                         
  -1   4   2       2455.48       2563.99        58.42 o                         
   0   4   2       1144.51       1131.42        35.50 o                         
   1   4   2        573.80        569.13        10.43 o                         
   2   4   2       1108.23       1105.40        20.35 o                         
   3   4   2        815.33        791.65        12.99 o                         
   4   4   2       1070.10       1122.14        18.09 o                         
   5   4   2        172.54        164.01         2.85 o                         
   6   4   2        161.50        167.48         2.62 o                         
   7   4   2        140.69        136.01         2.05 o                         
   8   4   2         14.80         12.09         0.65 o                         
   9   4   2         76.71         75.10         1.90 o                         
  10   4   2         19.86         21.69         1.02 o                         
  -8   5   2         57.10         60.76         2.88 o                         
  -7   5   2        199.23        214.01         8.19 o                         
  -6   5   2         78.46         76.00         2.50 o                         
  -5   5   2        209.73        209.44         6.06 o                         
  -4   5   2        142.08        139.06         4.16 o                         
  -3   5   2        118.23        115.10         2.10 o                         
  -2   5   2         75.58         72.16         1.42 o                         
  -1   5   2        306.27        313.28         5.95 o                         
   0   5   2        186.14        185.81         3.61 o                         
   1   5   2        382.95        383.91         7.31 o                         
   2   5   2       2199.42       2285.52        60.84 o                         
   3   5   2         81.94         84.65         1.77 o                         
   4   5   2        244.95        254.82         4.28 o                         
   5   5   2        499.49        527.84         8.65 o                         
   6   5   2        213.38        202.92         3.87 o                         
   7   5   2         49.84         51.14         1.31 o                         
   8   5   2        169.62        181.14         3.51 o                         
   9   5   2          9.26          7.53         0.90 o                         
  10   5   2          4.94          5.19         0.90 o                         
  -7   6   2        271.65        262.38         9.77 o                         
  -6   6   2        716.06        727.63        19.64 o                         
  -5   6   2         41.20         35.87         1.54 o                         
  -4   6   2        219.14        223.90         6.40 o                         
  -3   6   2         27.80         33.78         0.89 o                         
  -2   6   2        158.48        171.24         4.18 o                         
  -1   6   2         34.31         33.85         0.76 o                         
   0   6   2       2492.58       2739.92        74.63 o                         
   1   6   2       1771.66       1795.56        36.25 o                         
   2   6   2         43.06         47.98         1.30 o                         
   3   6   2        222.37        231.08         4.93 o                         
   4   6   2        455.30        436.81         9.25 o                         
   5   6   2         37.80         40.15         1.05 o                         
   6   6   2         30.66         28.61         0.96 o                         
   7   6   2        363.71        344.99         6.35 o                         
   8   6   2          2.80          3.91         0.58 o                         
   9   6   2         43.27         40.89         1.56 o                         
  10   6   2         14.53         16.60         1.18 o                         
  -6   7   2         16.65         18.03         1.44 o                         
  -5   7   2        608.04        619.28        16.74 o                         
  -4   7   2        256.52        260.77         9.08 o                         
  -3   7   2        138.95        134.41         4.08 o                         
  -2   7   2        256.39        245.94         4.38 o                         
  -1   7   2        147.54        152.06         2.77 o                         
   0   7   2         11.32         11.99         0.59 o                         
   1   7   2        245.04        261.87         5.72 o                         
   2   7   2        507.66        497.07        10.32 o                         
   3   7   2        473.55        475.99         9.85 o                         
   4   7   2        111.96        117.68         2.76 o                         
   5   7   2        158.20        158.19         3.65 o                         
   6   7   2        135.44        130.86         4.07 o                         
   7   7   2         70.87         69.01         2.05 o                         
   8   7   2         61.73         57.75         1.87 o                         
   9   7   2         45.36         53.00         1.86 o                         
  -5   8   2        104.97        109.00         4.46 o                         
  -4   8   2        168.19        172.39         6.82 o                         
  -3   8   2        688.59        689.17        18.61 o                         
  -2   8   2        596.82        611.41        16.68 o                         
  -1   8   2         15.18         15.64         0.53 o                         
   0   8   2        383.82        402.21         8.36 o                         
   1   8   2        240.59        228.12         4.88 o                         
   2   8   2        302.61        318.79         6.72 o                         
   3   8   2        537.70        523.92        10.77 o                         
   4   8   2        110.03        107.59         2.56 o                         
   5   8   2        129.77        127.22         4.02 o                         
   6   8   2         11.90         11.16         1.13 o                         
   7   8   2         53.38         48.63         2.18 o                         
   8   8   2          7.56          7.02         0.89 o                         
  -4   9   2         87.78         86.78         3.80 o                         
  -3   9   2         31.18         31.53         2.03 o                         
  -2   9   2         45.69         43.11         1.86 o                         
  -1   9   2        146.96        141.92         4.32 o                         
   0   9   2        472.59        476.52         8.20 o                         
   1   9   2        317.88        315.40         6.57 o                         
   2   9   2        167.19        155.59         4.88 o                         
   3   9   2        269.46        278.05         7.85 o                         
   4   9   2          2.23          2.88         1.18 o                         
   5   9   2         83.96         86.31         3.00 o                         
   6   9   2         64.15         64.90         2.59 o                         
   7   9   2          5.73          7.36         1.09 o                         
   8   9   2         35.69         43.13         2.12 o                         
  -3  10   2         70.23         76.10         3.54 o                         
  -2  10   2        134.19        151.61         5.90 o                         
  -1  10   2         36.86         31.59         2.10 o                         
   0  10   2        173.20        178.28         4.39 o                         
   1  10   2         42.37         47.93         2.41 o                         
   2  10   2         30.24         36.65         1.73 o                         
   3  10   2         28.93         32.93         1.72 o                         
   4  10   2         87.19         99.68         3.31 o                         
   5  10   2         79.44         86.31         3.03 o                         
   6  10   2         13.68         15.69         1.31 o                         
  -1  11   2         19.25         21.30         1.84 o                         
   0  11   2         75.47         85.34         3.80 o                         
   1  11   2         28.38         29.89         2.10 o                         
   2  11   2         32.35         27.53         2.10 o                         
   3  11   2         51.24         53.62         2.95 o                         
   4  11   2          7.26          9.37         1.51 o                         
   5  11   2         35.47         34.54         2.49 o                         
   0  12   2          0.25         -0.52         1.11 o                         
   1  12   2         11.47          9.44         1.44 o                         
  -5 -10   3          1.44          2.01         1.10 o                         
  -4 -10   3         31.52         32.64         1.94 o                         
  -3 -10   3         10.42         12.62         1.31 o                         
  -2 -10   3         19.75         18.87         1.43 o                         
  -1 -10   3         14.06          9.59         1.21 o                         
   0 -10   3         25.10         24.90         3.41 o                         
   1 -10   3         84.55         85.47         3.11 o                         
   2 -10   3         34.08         39.10         2.00 o                         
   3 -10   3         12.54         14.49         1.33 o                         
  -6  -9   3          1.57          2.73         0.77 o                         
  -5  -9   3          7.31          6.41         1.16 o                         
  -4  -9   3         19.55         19.90         1.45 o                         
  -3  -9   3         30.90         29.63         1.74 o                         
  -2  -9   3        164.47        152.39         4.85 o                         
  -1  -9   3          7.51          7.13         1.15 o                         
   0  -9   3        186.69        186.60         5.68 o                         
   1  -9   3         45.50         46.75         3.70 o                         
   2  -9   3        100.75         98.86         3.36 o                         
   3  -9   3         23.49         23.85         1.51 o                         
   4  -9   3         72.54         77.47         2.81 o                         
   5  -9   3         43.59         46.30         2.13 o                         
  -7  -8   3          9.54         10.68         1.24 o                         
  -6  -8   3         79.34         85.27         2.29 o                         
  -5  -8   3         71.14         71.99         2.04 o                         
  -4  -8   3          8.94          7.24         0.77 o                         
  -3  -8   3        155.55        154.28         3.61 o                         
  -2  -8   3         87.41         86.57         2.22 o                         
  -1  -8   3        228.46        227.05         4.99 o                         
   0  -8   3         72.94         70.95         1.87 o                         
   1  -8   3        420.30        431.11         9.08 o                         
   2  -8   3         75.39         73.79         2.62 o                         
   3  -8   3        141.10        147.14         4.55 o                         
   4  -8   3          3.72          4.43         0.98 o                         
   5  -8   3         13.41         13.54         1.18 o                         
   6  -8   3         53.12         49.69         2.14 o                         
   7  -8   3          2.61          2.10         0.99 o                         
  -8  -7   3         11.18         10.35         1.47 o                         
  -7  -7   3         37.91         37.50         1.39 o                         
  -6  -7   3         23.31         18.23         0.97 o                         
  -5  -7   3         63.80         60.71         1.71 o                         
  -4  -7   3        174.14        173.33         3.99 o                         
  -3  -7   3        225.00        223.65         6.21 o                         
  -2  -7   3        172.77        175.70         3.58 o                         
  -1  -7   3         25.39         24.84         0.75 o                         
   0  -7   3        233.80        222.06         3.87 o                         
   1  -7   3         58.32         59.99         1.22 o                         
   2  -7   3        274.14        276.93         8.47 o                         
   3  -7   3        314.62        309.95         8.82 o                         
   4  -7   3        106.92        101.93         5.08 o                         
   5  -7   3         71.55         72.27         2.53 o                         
   6  -7   3        142.90        129.48         4.05 o                         
   7  -7   3          5.59          6.33         0.99 o                         
   8  -7   3         27.64         29.68         1.73 o                         
  -9  -6   3         27.21         26.35         1.76 o                         
  -8  -6   3         85.05         79.37         2.96 o                         
  -7  -6   3         15.84         13.86         1.21 o                         
  -6  -6   3        102.03         96.73         2.06 o                         
  -5  -6   3        341.66        323.08         6.61 o                         
  -4  -6   3        117.05        112.03         2.25 o                         
  -3  -6   3        177.01        178.90         3.62 o                         
  -2  -6   3         35.75         36.54         1.09 o                         
  -1  -6   3         19.59         16.81         0.63 o                         
   0  -6   3         52.82         55.15         1.08 o                         
   1  -6   3         74.49         87.32         1.58 o                         
   2  -6   3         36.07         41.99         1.05 o                         
   3  -6   3         97.68         99.68         2.04 o                         
   4  -6   3        361.38        373.88         7.85 o                         
   5  -6   3        415.06        411.17        11.52 o                         
   6  -6   3         14.75         14.93         1.08 o                         
   7  -6   3         53.96         49.32         2.05 o                         
   8  -6   3         11.09         11.98         1.15 o                         
  -9  -5   3         66.26         71.24         2.75 o                         
  -8  -5   3        144.72        147.48         3.50 o                         
  -7  -5   3        482.84        476.04        10.20 o                         
  -6  -5   3         98.62         85.69         1.82 o                         
  -5  -5   3         67.99         65.39         1.75 o                         
  -4  -5   3         99.66         98.98         1.83 o                         
  -3  -5   3        170.10        183.13         3.61 o                         
  -2  -5   3         37.85         42.80         1.19 o                         
  -1  -5   3        276.95        295.63         4.76 o                         
   0  -5   3        102.01         97.33         1.69 o                         
   1  -5   3        139.16        149.34         2.47 o                         
   2  -5   3        187.06        194.63         3.17 o                         
   3  -5   3        692.61        715.78        11.46 o                         
   4  -5   3        186.45        194.90         3.74 o                         
   5  -5   3         44.30         49.23         1.18 o                         
   6  -5   3         31.00         29.67         2.06 o                         
   7  -5   3         52.58         49.61         2.01 o                         
   8  -5   3          5.29          3.05         0.90 o                         
   9  -5   3         34.22         36.63         1.87 o                         
 -10  -4   3         44.81         49.55         2.95 o                         
  -9  -4   3         38.00         44.85         2.09 o                         
  -8  -4   3         17.70         15.90         0.97 o                         
  -7  -4   3         67.27         65.88         1.52 o                         
  -6  -4   3        109.31        108.82         2.19 o                         
  -5  -4   3        127.92        127.97         2.45 o                         
  -4  -4   3         18.48         22.94         0.66 o                         
  -3  -4   3        454.41        476.96        13.05 o                         
  -2  -4   3        148.63        158.43         3.04 o                         
  -1  -4   3        100.95        102.80         1.75 o                         
   0  -4   3        369.82        367.84         5.89 o                         
   1  -4   3       1105.68       1118.16        18.29 o                         
   2  -4   3        277.82        298.66         5.85 o                         
   3  -4   3        102.74        108.26         2.23 o                         
   4  -4   3        138.65        141.78         2.83 o                         
   5  -4   3        287.60        285.74         4.19 o                         
   6  -4   3        264.72        256.90         4.93 o                         
   7  -4   3         97.84         90.33         2.95 o                         
   8  -4   3        147.99        141.98         4.38 o                         
   9  -4   3          5.10          4.73         0.91 o                         
 -10  -3   3         18.58         21.24         1.97 o                         
  -9  -3   3         59.76         58.64         3.18 o                         
  -8  -3   3         18.02         17.00         0.87 o                         
  -7  -3   3        162.11        170.04         3.19 o                         
  -6  -3   3        115.42        113.15         2.27 o                         
  -5  -3   3        399.73        403.53         7.20 o                         
  -4  -3   3         88.24         92.14         1.64 o                         
  -3  -3   3        284.74        286.88         4.71 o                         
  -2  -3   3        217.84        228.91         4.31 o                         
  -1  -3   3       1260.14       1259.32        18.01 o                         
   0  -3   3       2765.32       2881.38        46.56 o                         
   1  -3   3        104.04        118.30         1.97 o                         
   2  -3   3        312.13        321.56         6.24 o                         
   3  -3   3        264.45        264.10         5.15 o                         
   4  -3   3         51.52         66.83         1.44 o                         
   5  -3   3        149.81        174.34         3.44 o                         
   6  -3   3         71.88         65.09         1.09 o                         
   7  -3   3        258.42        254.09         5.45 o                         
   8  -3   3         72.53         61.53         2.28 o                         
   9  -3   3         42.36         45.26         1.95 o                         
  10  -3   3         48.25         55.06         3.02 o                         
 -10  -2   3         29.53         37.49         2.49 o                         
  -9  -2   3         26.40         29.01         2.95 o                         
  -8  -2   3        112.40        119.40         2.81 o                         
  -7  -2   3        212.31        207.75         3.78 o                         
  -6  -2   3         59.41         58.82         1.29 o                         
  -5  -2   3         32.48         31.54         0.81 o                         
  -4  -2   3        175.12        169.59         3.02 o                         
  -3  -2   3       2514.30       2614.42        41.72 o                         
  -2  -2   3        389.07        399.25         9.21 o                         
  -1  -2   3         95.69         89.42         1.55 o                         
   0  -2   3         94.19         94.47         1.61 o                         
   1  -2   3        163.31        155.26         2.59 o                         
   2  -2   3        726.72        708.68        13.60 o                         
   3  -2   3        674.92        715.46        13.77 o                         
   4  -2   3        817.37        850.37        16.32 o                         
   5  -2   3         60.30         59.06         1.14 o                         
   6  -2   3         47.22         46.43         0.83 o                         
   7  -2   3        484.83        483.14         9.03 o                         
   8  -2   3        131.90        120.97         3.78 o                         
   9  -2   3        147.98        125.26         5.31 o                         
  10  -2   3         27.63         14.75         2.43 o                         
 -11  -1   3          4.68          9.31         1.57 o                         
 -10  -1   3        164.05        180.51         6.95 o                         
  -9  -1   3         55.36         54.70         1.55 o                         
  -8  -1   3        254.98        256.39         4.61 o                         
  -7  -1   3        166.87        155.18         3.01 o                         
  -6  -1   3        158.74        155.51         2.88 o                         
  -5  -1   3        120.89        105.74         1.89 o                         
  -4  -1   3        530.70        531.99         9.40 o                         
  -3  -1   3        570.40        540.47        10.71 o                         
  -2  -1   3        564.63        554.90         8.59 o                         
  -1  -1   3       1322.85       1290.09        19.04 o                         
   0  -1   3        404.49        367.79         6.02 o                         
   1  -1   3       1761.61       1738.28        53.94 o                         
   2  -1   3       2042.10       2047.65        59.30 o                         
   3  -1   3        505.82        521.91        10.05 o                         
   4  -1   3       2270.84       2413.89        46.21 o                         
   5  -1   3        676.41        692.53        11.58 o                         
   6  -1   3         24.71         22.56         0.52 o                         
   7  -1   3        186.17        195.88         3.65 o                         
   8  -1   3         53.87         49.47         2.88 o                         
   9  -1   3         68.93         57.74         4.69 o                         
  10  -1   3         18.39         19.40         1.77 o                         
 -11   0   3         40.22         40.11         2.62 o                         
 -10   0   3         31.64         26.48         2.23 o                         
  -9   0   3         65.05         61.15         3.99 o                         
  -8   0   3         14.86         13.99         0.64 o                         
  -7   0   3        558.60        571.03         8.88 o                         
  -6   0   3        208.95        214.75         3.44 o                         
  -5   0   3        399.64        433.98         6.38 o                         
  -4   0   3        396.29        412.20         9.04 o                         
  -3   0   3        746.65        765.85        11.13 o                         
  -2   0   3        610.02        583.86         7.94 o                         
   2   0   3        147.03        121.32         2.81 o                         
   3   0   3       1293.71       1295.43        24.73 o                         
   4   0   3        233.39        259.08         4.77 o                         
   5   0   3       1296.72       1274.45        19.46 o                         
   6   0   3        105.37        110.27         1.70 o                         
   7   0   3         67.03         65.04         1.41 o                         
   8   0   3         97.87         96.94         3.21 o                         
   9   0   3         81.05         87.39         7.60 o                         
  10   0   3          0.44         -0.34         0.88 o                         
  11   0   3         12.41         13.20         1.35 o                         
 -10   1   3         27.59         27.92         2.16 o                         
  -9   1   3         15.56         14.30         1.38 o                         
  -8   1   3        153.96        152.29         2.81 o                         
  -7   1   3        147.29        149.90         2.50 o                         
  -6   1   3        309.00        328.02         6.01 o                         
  -5   1   3          7.68          6.29         0.34 o                         
  -4   1   3        578.92        579.44         8.45 o                         
  -3   1   3       1552.18       1545.35        22.59 o                         
  -2   1   3        143.28        115.82         1.62 o                         
  -1   1   3         96.45         91.08         1.41 o                         
   1   1   3        108.86        104.90         1.75 o                         
   2   1   3       1807.69       1727.53        41.85 o                         
   3   1   3       1192.09       1224.71        20.19 o                         
   4   1   3       3064.08       3131.10        41.21 o                         
   5   1   3        238.41        255.54         3.76 o                         
   6   1   3        311.62        327.14         4.82 o                         
   7   1   3        442.09        436.49         6.83 o                         
   8   1   3          9.37          8.81         0.98 o                         
   9   1   3         22.06         16.72         2.75 o                         
  10   1   3         22.92         18.86         1.37 o                         
  11   1   3         65.08         80.03         3.03 o                         
 -10   2   3         40.91         41.10         2.49 o                         
  -9   2   3        170.24        181.37         7.21 o                         
  -8   2   3         75.74         74.36         1.48 o                         
  -7   2   3        234.94        228.85         3.71 o                         
  -6   2   3        275.89        275.11         4.40 o                         
  -5   2   3         25.81         22.44         1.11 o                         
  -4   2   3        564.83        581.40         8.34 o                         
  -3   2   3        258.52        270.79         3.96 o                         
  -2   2   3       1912.49       1998.35        28.93 o                         
  -1   2   3        539.56        513.93         7.71 o                         
   0   2   3        602.42        580.19        11.62 o                         
   1   2   3       1977.04       1950.87        24.31 o                         
   2   2   3       1105.56       1098.42        14.03 o                         
   3   2   3        123.89        136.21         1.76 o                         
   4   2   3        525.81        525.45         7.58 o                         
   5   2   3         14.91         18.07         0.62 o                         
   6   2   3          0.73          2.59         0.37 o                         
   7   2   3        519.41        524.12         7.71 o                         
   8   2   3        109.87        101.72         2.14 o                         
   9   2   3         21.72         20.28         1.37 o                         
  10   2   3         42.65         42.91         2.03 o                         
  11   2   3          4.80          7.89         1.21 o                         
 -10   3   3          3.71          5.18         1.25 o                         
  -9   3   3         10.85          9.90         1.38 o                         
  -8   3   3         41.20         42.41         1.83 o                         
  -7   3   3        114.43        112.90         1.90 o                         
  -6   3   3        135.00        134.61         2.22 o                         
  -5   3   3        137.37        141.23         2.34 o                         
  -4   3   3         14.42         20.60         0.60 o                         
  -3   3   3        153.02        156.69         2.36 o                         
  -2   3   3        822.81        792.03        12.40 o                         
  -1   3   3        703.07        639.32        19.18 o                         
   0   3   3         67.91         67.05         1.19 o                         
   1   3   3        306.38        316.45         6.45 o                         
   2   3   3        134.74        142.41         2.09 o                         
   3   3   3       1151.21       1196.90        17.13 o                         
   4   3   3        330.27        332.99         4.81 o                         
   5   3   3        295.54        313.37         4.32 o                         
   6   3   3         23.84         26.97         0.62 o                         
   7   3   3        762.11        719.65        10.68 o                         
   8   3   3         83.42         84.37         1.86 o                         
   9   3   3        151.82        146.62         9.31 o                         
  10   3   3         27.18         26.37         1.61 o                         
  11   3   3          3.40          5.50         0.88 o                         
  -9   4   3         22.19         24.12         1.84 o                         
  -8   4   3        117.61        107.04         4.59 o                         
  -7   4   3        135.73        132.11         3.15 o                         
  -6   4   3        168.91        160.94         2.63 o                         
  -5   4   3        877.55        904.17        14.03 o                         
  -4   4   3        152.14        153.79         2.50 o                         
  -3   4   3        784.35        810.55        13.88 o                         
  -2   4   3       1755.64       1861.38        26.73 o                         
  -1   4   3         60.53         55.95         1.06 o                         
   0   4   3         78.71         75.19         1.38 o                         
   1   4   3       1679.28       1703.08        54.94 o                         
   2   4   3         88.27         85.45         2.18 o                         
   3   4   3        991.57        999.00        14.15 o                         
   4   4   3         57.77         67.47         1.31 o                         
   5   4   3        112.96        104.32         1.92 o                         
   6   4   3        146.37        163.57         2.70 o                         
   7   4   3        136.32        143.71         2.16 o                         
   8   4   3        266.96        257.71         4.42 o                         
   9   4   3          1.35          0.99         0.61 o                         
  10   4   3          2.98          3.67         0.80 o                         
  -8   5   3         54.88         56.24         2.82 o                         
  -7   5   3        323.98        327.61         7.06 o                         
  -6   5   3        466.22        475.25        10.26 o                         
  -5   5   3        120.79        127.46         3.10 o                         
  -4   5   3         30.68         33.06         0.82 o                         
  -3   5   3        401.25        408.00         6.45 o                         
  -2   5   3        315.24        318.42         5.34 o                         
  -1   5   3       1488.45       1512.39        24.78 o                         
   0   5   3        690.65        701.94        19.81 o                         
   1   5   3        646.12        695.20        12.96 o                         
   2   5   3         37.33         36.66         1.11 o                         
   3   5   3        154.64        155.59         3.06 o                         
   4   5   3         99.80        103.90         1.64 o                         
   5   5   3        112.78        113.02         2.06 o                         
   6   5   3        106.89        105.94         2.00 o                         
   7   5   3        107.29        117.67         2.38 o                         
   8   5   3         65.09         64.57         2.15 o                         
   9   5   3         53.74         57.93         1.89 o                         
  10   5   3         13.87         12.70         1.37 o                         
  -8   6   3        125.08        138.56         5.51 o                         
  -7   6   3         36.72         34.61         2.10 o                         
  -6   6   3         90.23         83.97         3.08 o                         
  -5   6   3         29.83         29.77         1.42 o                         
  -4   6   3        308.61        310.55         5.42 o                         
  -3   6   3        189.03        191.51         3.50 o                         
  -2   6   3        244.01        248.02         4.38 o                         
  -1   6   3        513.40        507.38        10.76 o                         
   0   6   3        305.70        325.98         9.51 o                         
   1   6   3        714.02        711.33        14.46 o                         
   2   6   3       1035.42       1043.64        21.18 o                         
   3   6   3         32.01         40.67         2.45 o                         
   4   6   3        444.91        447.42         9.41 o                         
   5   6   3        139.80        137.19         2.28 o                         
   6   6   3        175.25        165.50         3.22 o                         
   7   6   3         65.36         63.10         1.53 o                         
   8   6   3         30.81         29.64         1.35 o                         
   9   6   3          2.69          3.03         0.83 o                         
  10   6   3         14.81         18.21         1.18 o                         
  -7   7   3         45.86         45.55         2.49 o                         
  -6   7   3         29.56         27.66         1.97 o                         
  -5   7   3         66.03         59.61         2.18 o                         
  -4   7   3        256.30        269.56         7.76 o                         
  -3   7   3        230.55        232.39         4.15 o                         
  -2   7   3         44.57         50.55         1.08 o                         
  -1   7   3        121.85        122.17         2.30 o                         
   0   7   3         29.98         26.25         1.44 o                         
   1   7   3          6.55          8.62         0.77 o                         
   2   7   3         14.87         13.45         0.67 o                         
   3   7   3          5.72          5.79         0.53 o                         
   4   7   3        128.47        124.37         2.92 o                         
   5   7   3        285.19        270.43         6.01 o                         
   6   7   3        552.41        549.80         9.86 o                         
   7   7   3         53.87         52.43         1.39 o                         
   8   7   3         89.20         91.06         3.14 o                         
   9   7   3          9.50          8.69         0.97 o                         
  -6   8   3         18.31         18.81         1.57 o                         
  -5   8   3        133.28        145.05         5.70 o                         
  -4   8   3        259.35        258.00         7.50 o                         
  -3   8   3         70.94         72.30         3.18 o                         
  -2   8   3         26.61         33.19         0.81 o                         
  -1   8   3        328.70        352.53         6.20 o                         
   0   8   3        387.81        354.98        15.25 o                         
   1   8   3        411.79        422.71         8.84 o                         
   2   8   3        228.33        221.27         5.25 o                         
   3   8   3        325.65        310.85         6.64 o                         
   4   8   3        108.28        107.04         3.11 o                         
   5   8   3        188.90        194.33         4.39 o                         
   6   8   3         13.89         12.59         1.16 o                         
   7   8   3         10.56          7.48         1.07 o                         
   8   8   3         10.58          8.35         1.15 o                         
  -5   9   3         26.58         27.07         1.90 o                         
  -4   9   3         95.08         97.99         4.19 o                         
  -3   9   3         88.00         92.03         3.93 o                         
  -2   9   3        121.88        111.74         3.52 o                         
  -1   9   3         29.05         27.06         0.77 o                         
   0   9   3         66.30         61.56         2.27 o                         
   1   9   3         94.37         95.36         2.69 o                         
   2   9   3         52.35         67.17         2.31 o                         
   3   9   3         39.27         36.96         1.76 o                         
   4   9   3          3.55          3.27         0.88 o                         
   5   9   3        132.56        136.95         4.23 o                         
   6   9   3         16.95         17.09         1.87 o                         
   7   9   3         57.77         59.06         2.41 o                         
   8   9   3          4.21          4.06         1.10 o                         
  -4  10   3         54.55         62.07         3.08 o                         
  -3  10   3          5.97          8.32         1.31 o                         
  -2  10   3          1.99          2.16         0.98 o                         
  -1  10   3         43.13         38.94         1.13 o                         
   0  10   3        103.30        103.91         2.47 o                         
   1  10   3          8.04         10.27         1.41 o                         
   2  10   3         23.56         18.77         1.54 o                         
   3  10   3         46.72         48.00         2.04 o                         
   4  10   3         62.14         59.65         2.39 o                         
   5  10   3          7.82          8.87         1.28 o                         
   6  10   3         11.32         11.27         1.21 o                         
   7  10   3         18.17         25.41         1.73 o                         
  -2  11   3         15.60         18.75         1.64 o                         
  -1  11   3         78.28         73.74         3.54 o                         
   0  11   3         17.99         20.78         1.77 o                         
   1  11   3         70.45         66.00         3.28 o                         
   2  11   3         19.30         18.22         1.70 o                         
   3  11   3          3.61          3.08         1.25 o                         
   4  11   3          6.29          5.83         1.38 o                         
   5  11   3         15.58         21.43         1.97 o                         
  -1  12   3          7.91         12.19         1.51 o                         
   0  12   3          7.74          8.65         1.51 o                         
   1  12   3         54.79         66.53         3.34 o                         
   2  12   3         71.63         79.24         3.80 o                         
  -4 -10   4         42.31         42.05         2.20 o                         
  -3 -10   4         15.40         14.39         1.39 o                         
  -2 -10   4          5.05          8.28         1.16 o                         
  -1 -10   4         26.78         29.72         3.02 o                         
   0 -10   4          5.58          5.01         1.05 o                         
   1 -10   4         17.37         18.76         1.42 o                         
   2 -10   4          6.67          6.28         1.10 o                         
   3 -10   4         25.39         25.67         3.05 o                         
  -6  -9   4         23.64         23.45         1.69 o                         
  -5  -9   4          5.50          6.42         1.09 o                         
  -4  -9   4         10.86         13.49         1.26 o                         
  -3  -9   4         32.75         31.89         1.84 o                         
  -2  -9   4        152.22        150.41         4.79 o                         
  -1  -9   4        175.84        178.88         5.52 o                         
   0  -9   4         76.89         77.52         2.83 o                         
   1  -9   4         46.50         46.92         2.04 o                         
   2  -9   4        154.44        159.42         4.97 o                         
   3  -9   4          2.96          2.34         0.91 o                         
   4  -9   4         31.49         33.78         1.78 o                         
   5  -9   4         55.51         58.46         2.40 o                         
  -7  -8   4         10.24         12.21         1.39 o                         
  -6  -8   4          2.39          4.91         0.77 o                         
  -5  -8   4         23.10         26.47         1.73 o                         
  -4  -8   4        263.51        254.42         7.64 o                         
  -3  -8   4        224.07        221.97         6.68 o                         
  -2  -8   4        192.33        187.27         5.71 o                         
  -1  -8   4        206.26        197.28         4.41 o                         
   0  -8   4         47.44         50.34         2.60 o                         
   1  -8   4        315.29        312.50         6.66 o                         
   2  -8   4         24.86         25.89         1.10 o                         
   3  -8   4        158.15        151.74         4.68 o                         
   4  -8   4        185.42        183.51         5.52 o                         
   5  -8   4         65.31         65.89         2.51 o                         
   6  -8   4         78.10         81.60         2.95 o                         
  -8  -7   4         16.05         23.44         1.72 o                         
  -7  -7   4          7.44         10.28         0.87 o                         
  -6  -7   4         86.77         84.44         2.26 o                         
  -5  -7   4        113.34        116.49         2.42 o                         
  -4  -7   4         33.15         33.61         1.48 o                         
  -3  -7   4        331.93        308.39         6.86 o                         
  -2  -7   4        256.18        250.38         6.23 o                         
  -1  -7   4         99.10         99.06         1.99 o                         
   0  -7   4        135.25        133.22         2.54 o                         
   1  -7   4        156.77        148.15         2.77 o                         
   2  -7   4          8.24          7.24         0.55 o                         
   3  -7   4         31.30         27.50         1.49 o                         
   4  -7   4         74.00         74.01         2.60 o                         
   5  -7   4         57.53         57.79         2.19 o                         
   6  -7   4          8.64         11.08         1.41 o                         
   7  -7   4         36.18         42.71         1.96 o                         
  -9  -6   4          7.39         11.77         1.64 o                         
  -8  -6   4          9.58         11.31         1.24 o                         
  -7  -6   4         49.16         46.41         1.78 o                         
  -6  -6   4        106.84        110.37         2.28 o                         
  -5  -6   4        139.61        141.18         3.05 o                         
  -4  -6   4         96.32         97.12         2.43 o                         
  -3  -6   4         35.66         41.91         1.14 o                         
  -2  -6   4        188.79        176.10         3.53 o                         
  -1  -6   4         98.31         98.17         1.77 o                         
   0  -6   4        250.83        248.79         4.11 o                         
   1  -6   4         42.53         41.39         0.90 o                         
   2  -6   4        753.18        779.40        12.41 o                         
   3  -6   4         97.25        103.57         2.12 o                         
   4  -6   4        397.87        408.73         8.53 o                         
   5  -6   4        256.84        241.96         6.95 o                         
   6  -6   4         86.58         79.04         2.70 o                         
   7  -6   4         19.28         22.54         1.43 o                         
   8  -6   4         73.85         87.51         3.51 o                         
  -9  -5   4          0.79          1.94         1.04 o                         
  -8  -5   4         33.00         34.33         1.33 o                         
  -7  -5   4         25.99         26.95         2.31 o                         
  -6  -5   4         86.80         79.68         1.71 o                         
  -5  -5   4         91.26         92.70         1.91 o                         
  -4  -5   4         75.92         71.62         1.42 o                         
  -3  -5   4        381.75        396.91         7.53 o                         
  -2  -5   4        359.67        373.04         6.97 o                         
  -1  -5   4        494.54        537.31         8.61 o                         
   0  -5   4        175.40        198.22         3.27 o                         
   1  -5   4          8.28          7.65         0.35 o                         
   2  -5   4         28.74         32.59         1.42 o                         
   3  -5   4         18.23         18.13         0.84 o                         
   4  -5   4         39.37         35.97         1.35 o                         
   5  -5   4        256.54        242.89         5.14 o                         
   6  -5   4        297.37        291.60        13.67 o                         
   7  -5   4        131.67        115.39         3.66 o                         
   8  -5   4         71.34         75.86         3.83 o                         
   9  -5   4         10.27          7.98         1.15 o                         
 -10  -4   4         10.96         10.49         1.77 o                         
  -9  -4   4         16.94         17.57         1.40 o                         
  -8  -4   4        145.48        147.19         3.52 o                         
  -7  -4   4         35.51         27.89         1.17 o                         
  -6  -4   4        150.77        149.11         2.91 o                         
  -5  -4   4         26.94         27.84         0.84 o                         
  -4  -4   4        141.99        148.34         2.83 o                         
  -3  -4   4        161.41        153.34         3.04 o                         
  -2  -4   4        473.52        500.34         9.31 o                         
  -1  -4   4        146.45        160.63         2.65 o                         
   0  -4   4         30.59         32.38         0.96 o                         
   1  -4   4        170.12        186.87         3.17 o                         
   2  -4   4          9.78          9.00         0.39 o                         
   3  -4   4         89.62        103.17         2.12 o                         
   4  -4   4        203.45        195.18         3.90 o                         
   5  -4   4          7.72          7.78         0.58 o                         
   6  -4   4        102.88        100.49         4.26 o                         
   7  -4   4         21.66         19.00         1.22 o                         
   8  -4   4        114.22        108.76         6.16 o                         
   9  -4   4         11.10         12.23         1.13 o                         
 -10  -3   4         55.83         58.20         3.21 o                         
  -9  -3   4          2.01          2.51         1.15 o                         
  -8  -3   4         49.73         48.65         1.50 o                         
  -7  -3   4         82.19         88.29         1.86 o                         
  -6  -3   4        191.81        183.72         3.45 o                         
  -5  -3   4        206.65        197.15         3.67 o                         
  -4  -3   4       1232.59       1358.06        28.99 o
[truncated: 278,155 more chars]
