# Supplementary material for: 3,4-Bis-O-propargyl-1,2:5,6-di-O-iso­propyl­idene-d-mannitol: a study of multiple weak hydrogen bonds in the solid state
Source: Acta Crystallogr C Struct Chem. 2022 Oct 11;78(Pt 11):629–46. doi: 10.1107/S205322962200897X (PMC9635589; doi:10.1107/S205322962200897X)
Supplement: Supplementary file 3 [file c-78-00629-Isup3.mol]

adnan3_p1
  --CCDC--031622    3D                              

 50 51  0  0  0  0  0  0  0  0999 V2000
    5.8738    5.5138    5.9509 O      0
    5.5440    5.3626    3.7347 O      0
    2.7708    6.3970    4.1482 O      0
    3.7212    9.0227    4.8214 O      0
    2.1173   10.2248    2.5543 O      0
    0.6224   10.0888    4.2249 O      0
    6.4064    4.9066    4.7721 C      0
    5.3121    6.7672    5.5814 C      0
    5.8968    7.5122    5.8703 H      0
    4.4188    6.8856    5.9921 H      0
    5.2040    6.7244    4.0543 C      0
    5.8885    7.3367    3.6581 H      0
    7.8318    5.3336    4.5383 C      0
    8.1427    4.9795    3.6794 H      0
    8.3990    4.9872    5.2591 H      0
    7.8817    6.3123    4.5259 H      0
    6.2556    3.4180    4.9137 C      0
    5.3120    3.1980    5.0613 H      0
    6.7867    3.1069    5.6761 H      0
    6.5693    2.9787    4.0958 H      0
    3.8469    7.0421    3.4622 C      0
    3.8409    6.7364    2.5101 H      0
    2.4324    5.0900    3.6741 C      0
    1.6807    4.7370    4.2129 H      0
    3.2079    4.4886    3.8084 H      0
    2.0558    5.0676    2.2639 C      0
    1.7957    5.0282    1.1184 C      0
    1.5849    4.9963    0.1918 H      0
    3.5647    8.5443    3.4857 C      0
    4.2324    9.0047    2.9006 H      0
    4.3087   10.3198    4.9414 C      0
    3.9917   10.7444    5.7777 H      0
    4.0114   10.8829    4.1833 H      0
    5.7690   10.2672    4.9548 C      0
    6.9437   10.2324    4.9930 C      0
    7.8931   10.2039    5.0226 H      0
    0.8810   10.7785    3.0091 C      0
    1.0547    8.7428    4.0249 C      0
    0.3101    8.1786    3.6977 H      0
    1.4045    8.3565    4.8664 H      0
    2.1687    8.8501    2.9651 C      0
    1.9580    8.2555    2.1892 H      0
    1.0985   12.2403    3.3171 C      0
    0.2774   12.6197    3.6943 H      0
    1.3302   12.7166    2.4929 H      0
    1.8284   12.3322    3.9643 H      0
   -0.2178   10.5450    1.9991 C      0
   -0.3245    9.5826    1.8497 H      0
    0.0169   10.9830    1.1543 H      0
   -1.0577   10.9185    2.3383 H      0
  1  7  1
  1  8  1
  2  7  1
  2 11  1
  3 21  1
  3 23  1
  4 29  1
  4 31  1
  5 37  1
  5 41  1
  6 37  1
  6 38  1
  7 13  1
  7 17  1
  8  9  1
  8 10  1
  8 11  1
 11 12  1
 11 21  1
 13 14  1
 13 15  1
 13 16  1
 17 18  1
 17 19  1
 17 20  1
 21 22  1
 21 29  1
 23 24  1
 23 25  1
 23 26  1
 26 27  1
 27 28  1
 29 30  1
 29 41  1
 31 32  1
 31 33  1
 31 34  1
 34 35  1
 35 36  1
 37 43  1
 37 47  1
 38 39  1
 38 40  1
 38 41  1
 41 42  1
 43 44  1
 43 45  1
 43 46  1
 47 48  1
 47 49  1
 47 50  1
M  END
$$$$
